# Supplementary material for: Crystal structure and mol­ecular Hirshfeld surface analysis of acenaphthene derivatives obeying the chlorine–methyl exchange rule
Source: Acta Crystallogr E Crystallogr Commun. 2019 Sep 12;75(Pt 10):1456–62. doi: 10.1107/S2056989019012428 (PMC6775734; doi:10.1107/S2056989019012428)
Supplement: Supplementary file 1 [file e-75-01456-sup1.cif]

##############################################################################
#                                                                            #
# This CIF contains the data in a paper accepted for publication in          #
# Acta Crystallographica Section E. It conforms to the requirements of       #
# Notes for Authors for Acta Crystallographica Section E, and has been       #
# peer reviewed under the auspices of the IUCr Commission on Journals.       #
#                                                                            #
# Full details of the Crystallographic Information File format               #
# are given in the paper "The Crystallographic Information File (CIF):       #
# a New Standard Archive File for Crystallography" by S. R. Hall, F. H.      #
# Allen and I. D. Brown [Acta Cryst. (1991), A47, 655-685].                  #
#                                                                            #
# The current version of the core CIF dictionary is obtainable from          #
# ftp://ftp.iucr.org/pub/cif_core.dic.                                       #
#                                                                            #
# Software is freely available for graphical display of the structure(s)     #
# in this CIF. For information consult the CIF software page                 #
# http://www.iucr.org/resources/cif/software.                                #
#                                                                            #
# This file may be used for bona fide research purposes within the           #
# scientific community so long as proper attribution is given to the journal # 
# article from which it was obtained.                                        #
#                                                                            #
##############################################################################
data_I
_audit_creation_method     'SHELXL-2018/3'
_journal_date_recd_electronic     2019-07-25
_journal_date_accepted     2019-09-06
_journal_name_full     'Acta Crystallographica, Section E'
_journal_year     2019
_journal_volume     75
_journal_issue     10
_journal_page_first     1456
_journal_page_last     1462
_journal_paper_category     GO
_journal_paper_doi     10.1107/S2056989019012428
_journal_coeditor_code     JJ2215
_publ_contact_author_name     'N. Srinivasan'
_publ_contact_author_address
;
Department of Physics
Thiagarajar College
Madurai - 625 009
Tamilnadu
India.
;
_publ_contact_author_email     'vasan692000@yahoo.co.in'
_publ_contact_author_fax     '+914522312375'
_publ_contact_author_phone     '+914522311875'
_publ_section_title
;
Crystal structure and molecular Hirshfeld surface analysis of acenaphthene
derivatives obeying the chlorine--methyl exchange rule
;
_publ_section_title_footnote     .
loop_
    _publ_author_name
    _publ_author_footnote
    _publ_author_address
    'Sribala, R.' .
;
Department of Physics
Thiagarajar College
Madurai - 625 009
Tamilnadu
India.
;
    'Indhumathi, S.' .
;
School of Chemistry
Madurai Kamaraj University
Madurai - 625 021
Tamilnadu
India.
;
    'Krishnakumar, R.V.' .
;
Department of Physics
Thiagarajar College
Madurai - 625 009
Tamilnadu
India.
;
    'Srinivasan, N.' .
;
Department of Physics
Thiagarajar College
Madurai - 625 009
Tamilnadu
India.
;
_publ_section_synopsis
;
The change of substituents <i>viz</i>. a chlorine atom in (I) replaced by a
methyl group in (II) has not induced any differences in their respective
crystal packing features, confirming the validity of the chlorine--methyl
exchange rule.
;
_chemical_name_systematic
;\
5''-(2-Chlorobenzylidene)-4'-(2-chlorophenyl)-1'-methyldispiro[acenaphthene-\
1,2'-pyrrolidine-3',3''-piperidine]-2,4''-dione
;
_chemical_name_common     ?
_chemical_formula_moiety     'C34 H28 Cl2 N2 O2'
_chemical_formula_sum     'C34 H28 Cl2 N2 O2'
_chemical_formula_iupac     'C34 H28 Cl2 N2 O2'
_chemical_formula_weight     567.48
_chemical_melting_point     ?
_space_group_crystal_system     monoclinic
_space_group_name_H-M_alt     'P 21/c'
_space_group_name_Hall     '-P 2ybc'
loop_
    _space_group_symop_operation_xyz
    'x, y, z'
    '-x, y+1/2, -z+1/2'
    '-x, -y, -z'
    'x, -y-1/2, z-1/2'
_cell_length_a     8.6710(4)
_cell_length_b     15.6756(7)
_cell_length_c     20.2284(9)
_cell_angle_alpha     90
_cell_angle_beta     93.036(2)
_cell_angle_gamma     90
_cell_volume     2745.6(2)
_cell_formula_units_Z     4
_cell_measurement_reflns_used     7274
_cell_measurement_theta_min     4.783
_cell_measurement_theta_max     57.214
_cell_measurement_temperature     293(2)
_exptl_crystal_description     'block'
_exptl_crystal_colour     'yellow'
_exptl_crystal_size_max     0.310
_exptl_crystal_size_mid     0.220
_exptl_crystal_size_min     0.190
_exptl_crystal_density_diffrn     1.373
_exptl_crystal_density_meas     1.37
_exptl_crystal_density_method     'floatation method'
_exptl_crystal_F_000     1184
_exptl_absorpt_coefficient_mu     0.272
_exptl_absorpt_correction_type     multi-scan
_exptl_absorpt_process_details
;
(<i>SADABS</i>; Bruker, 2001)
;
_exptl_absorpt_correction_T_min     0.771
_exptl_absorpt_correction_T_max     1.000
_diffrn_ambient_temperature     293(2)
_diffrn_source     'fine-focus sealed tube'
_diffrn_radiation_type     MoK\a
_diffrn_radiation_wavelength     0.71073
_diffrn_measurement_device_type     'Bruker SMART APEXII CCD'
_diffrn_measurement_method     '\f and \w scans'
_diffrn_detector_area_resol_mean     ?
_diffrn_reflns_number     33739
_diffrn_reflns_av_R_equivalents     0.0256
_diffrn_reflns_av_unetI/netI     0.0252
_diffrn_reflns_theta_min     2.352
_diffrn_reflns_theta_max     29.061
_diffrn_reflns_theta_full     25.242
_diffrn_measured_fraction_theta_max     0.991
_diffrn_measured_fraction_theta_full     0.998
_diffrn_reflns_limit_h_min     -11
_diffrn_reflns_limit_h_max     11
_diffrn_reflns_limit_k_min     -21
_diffrn_reflns_limit_k_max     21
_diffrn_reflns_limit_l_min     -27
_diffrn_reflns_limit_l_max     27
_refine_special_details     ?
_reflns_number_total     7274
_reflns_number_gt     5025
_reflns_threshold_expression     'I > 2\s(I)'
_refine_ls_structure_factor_coef     Fsqd
_refine_ls_matrix_type     full
_refine_ls_R_factor_all     0.0739
_refine_ls_R_factor_gt     0.0435
_refine_ls_wR_factor_gt     0.1012
_refine_ls_wR_factor_ref     0.1223
_refine_ls_goodness_of_fit_ref     1.015
_refine_ls_restrained_S_all     1.015
_refine_ls_number_reflns     7274
_refine_ls_number_parameters     361
_refine_ls_number_restraints     0
_refine_ls_hydrogen_treatment     constr
_refine_ls_weighting_scheme     calc
_refine_ls_weighting_details
              'w=1/[\s^2^(Fo^2^)+(0.0458P)^2^+1.2817P] where P=(Fo^2^+2Fc^2^)/3'
_atom_sites_solution_hydrogens     geom
_atom_sites_solution_primary     ?
_atom_sites_solution_secondary     ?
_refine_ls_shift/su_max     0.001
_refine_ls_shift/su_mean     0.000
_refine_diff_density_max     0.329
_refine_diff_density_min     -0.458
_refine_ls_extinction_method     none
_refine_ls_extinction_coef     .
loop_
    _atom_type_symbol
    _atom_type_description
    _atom_type_scat_dispersion_real
    _atom_type_scat_dispersion_imag
    _atom_type_scat_source
    'C' 'C' 0.0033 0.0016
                         'International Tables Vol C Tables 4.2.6.8 and 6.1.1.4'
    'H' 'H' 0.0000 0.0000
                         'International Tables Vol C Tables 4.2.6.8 and 6.1.1.4'
    'N' 'N' 0.0061 0.0033
                         'International Tables Vol C Tables 4.2.6.8 and 6.1.1.4'
    'O' 'O' 0.0106 0.0060
                         'International Tables Vol C Tables 4.2.6.8 and 6.1.1.4'
    'Cl' 'Cl' 0.1484 0.1585
                         'International Tables Vol C Tables 4.2.6.8 and 6.1.1.4'
_computing_data_collection
;
APEX2 (Bruker, 2012)
;
_computing_cell_refinement
;
SAINT (Bruker, 2012)
;
_computing_data_reduction
;
SAINT (Bruker, 2012)
;
_computing_structure_solution
;
SHELXS2013 (Sheldrick, 2008)
;
_computing_structure_refinement
;
SHELXL2018 (Sheldrick, 2015)
;
_computing_molecular_graphics
;
PLATON (Spek, 2009)
;
_computing_publication_material
;
publCIF (Westrip, 2010)
;
loop_
    _atom_site_type_symbol
    _atom_site_label
    _atom_site_fract_x
    _atom_site_fract_y
    _atom_site_fract_z
    _atom_site_U_iso_or_equiv
    _atom_site_adp_type
    _atom_site_calc_flag
    _atom_site_occupancy
    _atom_site_disorder_assembly
    _atom_site_disorder_group
    Cl Cl1 0.38200(9) 0.88710(4) 0.49943(3) 0.0749(2) Uani d 1 . .
    Cl Cl2 0.53437(6) 1.07386(3) 0.14315(3) 0.05500(14) Uani d 1 . .
    O O1 0.48210(14) 0.92211(9) 0.26952(6) 0.0509(3) Uani d 1 . .
    O O2 0.01681(16) 0.80480(10) 0.10859(7) 0.0587(4) Uani d 1 . .
    N N1 0.02281(15) 0.96435(9) 0.23726(6) 0.0345(3) Uani d 1 . .
    N N2 0.32804(16) 0.76391(9) 0.17821(7) 0.0379(3) Uani d 1 . .
    C C1 0.34543(18) 0.93585(10) 0.26001(8) 0.0339(3) Uani d 1 . .
    C C2 0.25834(17) 0.90781(10) 0.19571(7) 0.0298(3) Uani d 1 . .
    C C3 0.12354(18) 0.96919(10) 0.18237(8) 0.0330(3) Uani d 1 . .
    H H3A 0.161841 1.026946 0.177987 0.040 Uiso calc 1 . .
    H H3B 0.066923 0.953767 0.141473 0.040 Uiso calc 1 . .
    C C4 -0.1310(2) 0.99694(13) 0.21990(10) 0.0486(4) Uani d 1 . .
    H H4A -0.175090 0.965861 0.182623 0.073 Uiso calc 1 . .
    H H4B -0.194961 0.990171 0.256864 0.073 Uiso calc 1 . .
    H H4C -0.124570 1.056321 0.208758 0.073 Uiso calc 1 . .
    C C5 0.0931(2) 1.00991(11) 0.29351(8) 0.0412(4) Uani d 1 . .
    H H5A 0.029809 1.002742 0.331249 0.049 Uiso calc 1 . .
    H H5B 0.096552 1.070296 0.283217 0.049 Uiso calc 1 . .
    C C6 0.2542(2) 0.97887(10) 0.31150(8) 0.0367(3) Uani d 1 . .
    C C7 0.3209(2) 0.98384(12) 0.37223(9) 0.0453(4) Uani d 1 . .
    H H7 0.419755 0.961011 0.377724 0.054 Uiso calc 1 . .
    C C8 0.2571(2) 1.02102(12) 0.43141(9) 0.0498(5) Uani d 1 . .
    C C9 0.1760(3) 1.09734(15) 0.42992(11) 0.0700(7) Uani d 1 . .
    H H9 0.157858 1.125378 0.389746 0.084 Uiso calc 1 . .
    C C10 0.1219(4) 1.13245(17) 0.48645(13) 0.0900(9) Uani d 1 . .
    H H10 0.067945 1.183728 0.484082 0.108 Uiso calc 1 . .
    C C11 0.1467(4) 1.09265(18) 0.54595(12) 0.0925(10) Uani d 1 . .
    H H11 0.109239 1.116503 0.584021 0.111 Uiso calc 1 . .
    C C12 0.2269(3) 1.01755(16) 0.54950(11) 0.0761(7) Uani d 1 . .
    H H12 0.244309 0.990238 0.590018 0.091 Uiso calc 1 . .
    C C13 0.2817(3) 0.98246(13) 0.49292(9) 0.0546(5) Uani d 1 . .
    C C14 0.40575(19) 1.04221(11) 0.07931(8) 0.0395(4) Uani d 1 . .
    C C15 0.3746(2) 1.09964(13) 0.02837(10) 0.0524(5) Uani d 1 . .
    H H15 0.424605 1.152112 0.028284 0.063 Uiso calc 1 . .
    C C16 0.2695(3) 1.07856(15) -0.02190(10) 0.0604(6) Uani d 1 . .
    H H16 0.247308 1.116892 -0.056185 0.073 Uiso calc 1 . .
    C C17 0.1973(2) 1.00115(16) -0.02157(10) 0.0589(6) Uani d 1 . .
    H H17 0.125775 0.986900 -0.055648 0.071 Uiso calc 1 . .
    C C18 0.2301(2) 0.94401(13) 0.02908(9) 0.0475(4) Uani d 1 . .
    H H18 0.180273 0.891469 0.028376 0.057 Uiso calc 1 . .
    C C19 0.33571(18) 0.96284(11) 0.08114(8) 0.0355(3) Uani d 1 . .
    C C20 0.37056(18) 0.90127(10) 0.13774(7) 0.0333(3) Uani d 1 . .
    H H20 0.474518 0.914578 0.156241 0.040 Uiso calc 1 . .
    C C21 0.3698(2) 0.80722(11) 0.11831(9) 0.0418(4) Uani d 1 . .
    H H21A 0.294485 0.796255 0.082138 0.050 Uiso calc 1 . .
    H H21B 0.470866 0.789228 0.105323 0.050 Uiso calc 1 . .
    C C22 0.3020(3) 0.67327(12) 0.17056(11) 0.0576(5) Uani d 1 . .
    H H22A 0.275049 0.649399 0.212106 0.086 Uiso calc 1 . .
    H H22B 0.219323 0.663728 0.137946 0.086 Uiso calc 1 . .
    H H22C 0.394350 0.646490 0.156564 0.086 Uiso calc 1 . .
    C C23 0.20239(17) 0.81269(10) 0.20545(8) 0.0322(3) Uani d 1 . .
    C C24 0.0411(2) 0.79856(11) 0.16774(9) 0.0410(4) Uani d 1 . .
    C C25 -0.06990(19) 0.77207(11) 0.21615(10) 0.0429(4) Uani d 1 . .
    C C26 -0.2263(2) 0.75748(13) 0.21054(12) 0.0572(5) Uani d 1 . .
    H H26 -0.281931 0.764906 0.170370 0.069 Uiso calc 1 . .
    C C27 -0.2990(2) 0.73129(15) 0.26675(14) 0.0684(7) Uani d 1 . .
    H H27 -0.405325 0.722892 0.264134 0.082 Uiso calc 1 . .
    C C28 -0.2189(3) 0.71761(13) 0.32545(13) 0.0628(6) Uani d 1 . .
    H H28 -0.271567 0.698729 0.361561 0.075 Uiso calc 1 . .
    C C29 -0.0578(2) 0.73134(11) 0.33300(10) 0.0461(4) Uani d 1 . .
    C C30 0.0409(3) 0.71831(12) 0.38919(10) 0.0526(5) Uani d 1 . .
    H H30 0.001188 0.698030 0.428006 0.063 Uiso calc 1 . .
    C C31 0.1947(2) 0.73521(12) 0.38725(9) 0.0496(5) Uani d 1 . .
    H H31 0.258210 0.724857 0.424875 0.060 Uiso calc 1 . .
    C C32 0.2616(2) 0.76802(11) 0.32996(9) 0.0410(4) Uani d 1 . .
    H H32 0.366809 0.779746 0.330281 0.049 Uiso calc 1 . .
    C C33 0.16946(18) 0.78193(10) 0.27480(8) 0.0339(3) Uani d 1 . .
    C C34 0.01184(19) 0.76132(10) 0.27645(9) 0.0379(4) Uani d 1 . .
loop_
    _atom_site_aniso_label
    _atom_site_aniso_U_11
    _atom_site_aniso_U_22
    _atom_site_aniso_U_33
    _atom_site_aniso_U_12
    _atom_site_aniso_U_13
    _atom_site_aniso_U_23
    Cl1 0.1164(5) 0.0651(4) 0.0426(3) 0.0162(3) -0.0028(3) 0.0052(2)
    Cl2 0.0520(3) 0.0486(3) 0.0634(3) -0.0065(2) -0.0062(2) -0.0027(2)
    O1 0.0375(6) 0.0762(9) 0.0382(7) 0.0023(6) -0.0059(5) -0.0024(6)
    O2 0.0606(8) 0.0712(10) 0.0422(8) -0.0164(7) -0.0156(6) 0.0065(7)
    N1 0.0344(7) 0.0376(7) 0.0316(7) 0.0049(5) 0.0030(5) -0.0007(6)
    N2 0.0460(8) 0.0329(7) 0.0352(8) 0.0044(6) 0.0067(6) -0.0027(6)
    C1 0.0384(8) 0.0354(8) 0.0275(8) -0.0033(6) -0.0013(6) 0.0035(6)
    C2 0.0309(7) 0.0335(8) 0.0252(7) 0.0007(6) 0.0013(6) 0.0008(6)
    C3 0.0365(8) 0.0355(8) 0.0268(8) 0.0039(6) -0.0005(6) 0.0016(6)
    C4 0.0411(9) 0.0537(11) 0.0511(11) 0.0131(8) 0.0035(8) 0.0005(9)
    C5 0.0517(10) 0.0408(9) 0.0315(9) 0.0077(7) 0.0039(7) -0.0038(7)
    C6 0.0465(9) 0.0344(8) 0.0291(8) -0.0030(7) 0.0010(7) -0.0008(6)
    C7 0.0571(11) 0.0466(10) 0.0318(9) -0.0019(8) -0.0023(8) -0.0012(7)
    C8 0.0732(13) 0.0468(10) 0.0288(9) -0.0039(9) -0.0025(8) -0.0063(8)
    C9 0.117(2) 0.0542(13) 0.0381(11) 0.0107(13) -0.0047(12) -0.0076(9)
    C10 0.153(3) 0.0611(15) 0.0555(15) 0.0301(16) 0.0057(16) -0.0159(12)
    C11 0.163(3) 0.0710(17) 0.0448(14) 0.0170(18) 0.0209(16) -0.0168(12)
    C12 0.133(2) 0.0629(14) 0.0337(11) 0.0001(15) 0.0128(13) -0.0019(10)
    C13 0.0821(14) 0.0460(11) 0.0356(10) -0.0045(10) 0.0017(9) -0.0034(8)
    C14 0.0358(8) 0.0465(9) 0.0369(9) 0.0042(7) 0.0078(7) 0.0023(7)
    C15 0.0570(11) 0.0509(11) 0.0507(12) 0.0045(9) 0.0165(9) 0.0135(9)
    C16 0.0635(13) 0.0777(15) 0.0409(11) 0.0173(11) 0.0104(9) 0.0262(10)
    C17 0.0525(11) 0.0899(17) 0.0337(10) 0.0036(11) -0.0023(8) 0.0126(10)
    C18 0.0463(10) 0.0642(12) 0.0319(9) -0.0031(8) 0.0010(7) 0.0051(8)
    C19 0.0337(8) 0.0459(9) 0.0275(8) 0.0032(7) 0.0065(6) 0.0027(7)
    C20 0.0324(7) 0.0403(8) 0.0273(8) 0.0011(6) 0.0013(6) 0.0002(6)
    C21 0.0485(9) 0.0432(9) 0.0343(9) 0.0054(7) 0.0075(7) -0.0040(7)
    C22 0.0804(14) 0.0358(10) 0.0577(13) 0.0030(9) 0.0133(11) -0.0059(9)
    C23 0.0335(7) 0.0336(8) 0.0292(8) 0.0001(6) -0.0006(6) 0.0014(6)
    C24 0.0413(9) 0.0364(9) 0.0443(10) -0.0033(7) -0.0059(7) 0.0012(7)
    C25 0.0367(8) 0.0342(9) 0.0574(11) -0.0009(7) -0.0002(8) 0.0006(8)
    C26 0.0391(9) 0.0519(11) 0.0798(15) -0.0016(8) -0.0034(10) -0.0004(10)
    C27 0.0395(10) 0.0635(14) 0.104(2) -0.0058(9) 0.0173(12) -0.0037(13)
    C28 0.0549(12) 0.0518(12) 0.0851(17) -0.0068(9) 0.0344(12) -0.0017(11)
    C29 0.0539(10) 0.0309(8) 0.0555(12) 0.0016(7) 0.0216(9) 0.0003(8)
    C30 0.0744(13) 0.0377(9) 0.0482(11) 0.0050(9) 0.0253(10) 0.0054(8)
    C31 0.0711(13) 0.0406(10) 0.0374(10) 0.0110(9) 0.0051(9) 0.0074(8)
    C32 0.0461(9) 0.0382(9) 0.0389(9) 0.0067(7) 0.0033(7) 0.0048(7)
    C33 0.0377(8) 0.0288(7) 0.0355(9) 0.0029(6) 0.0049(6) 0.0026(6)
    C34 0.0403(8) 0.0261(7) 0.0479(10) 0.0012(6) 0.0090(7) 0.0000(7)
_geom_special_details
;
 All esds (except the esd in the dihedral angle between two l.s. planes)
 are estimated using the full covariance matrix.  The cell esds are taken
 into account individually in the estimation of esds in distances, angles
 and torsion angles; correlations between esds in cell parameters are only
 used when they are defined by crystal symmetry.  An approximate (isotropic)
 treatment of cell esds is used for estimating esds involving l.s. planes.
;
loop_
    _geom_bond_atom_site_label_1
    _geom_bond_atom_site_label_2
    _geom_bond_site_symmetry_2
    _geom_bond_distance
    _geom_bond_publ_flag
    Cl1 C13 . 1.731(2) ?
    Cl2 C14 . 1.7336(18) ?
    O1 C1 . 1.2098(19) ?
    O2 C24 . 1.208(2) ?
    N1 C5 . 1.450(2) ?
    N1 C3 . 1.4506(19) ?
    N1 C4 . 1.454(2) ?
    N2 C22 . 1.446(2) ?
    N2 C21 . 1.451(2) ?
    N2 C23 . 1.462(2) ?
    C1 C6 . 1.501(2) ?
    C1 C2 . 1.533(2) ?
    C2 C3 . 1.527(2) ?
    C2 C20 . 1.566(2) ?
    C2 C23 . 1.584(2) ?
    C3 H3A . 0.9700 ?
    C3 H3B . 0.9700 ?
    C4 H4A . 0.9600 ?
    C4 H4B . 0.9600 ?
    C4 H4C . 0.9600 ?
    C5 C6 . 1.505(2) ?
    C5 H5A . 0.9700 ?
    C5 H5B . 0.9700 ?
    C6 C7 . 1.332(2) ?
    C7 C8 . 1.466(3) ?
    C7 H7 . 0.9300 ?
    C8 C9 . 1.387(3) ?
    C8 C13 . 1.390(3) ?
    C9 C10 . 1.374(3) ?
    C9 H9 . 0.9300 ?
    C10 C11 . 1.363(4) ?
    C10 H10 . 0.9300 ?
    C11 C12 . 1.367(4) ?
    C11 H11 . 0.9300 ?
    C12 C13 . 1.377(3) ?
    C12 H12 . 0.9300 ?
    C14 C15 . 1.384(3) ?
    C14 C19 . 1.386(2) ?
    C15 C16 . 1.369(3) ?
    C15 H15 . 0.9300 ?
    C16 C17 . 1.365(3) ?
    C16 H16 . 0.9300 ?
    C17 C18 . 1.379(3) ?
    C17 H17 . 0.9300 ?
    C18 C19 . 1.390(2) ?
    C18 H18 . 0.9300 ?
    C19 C20 . 1.516(2) ?
    C20 C21 . 1.526(2) ?
    C20 H20 . 0.9800 ?
    C21 H21A . 0.9700 ?
    C21 H21B . 0.9700 ?
    C22 H22A . 0.9600 ?
    C22 H22B . 0.9600 ?
    C22 H22C . 0.9600 ?
    C23 C33 . 1.525(2) ?
    C23 C24 . 1.573(2) ?
    C24 C25 . 1.469(3) ?
    C25 C26 . 1.374(2) ?
    C25 C34 . 1.388(3) ?
    C26 C27 . 1.391(3) ?
    C26 H26 . 0.9300 ?
    C27 C28 . 1.360(3) ?
    C27 H27 . 0.9300 ?
    C28 C29 . 1.414(3) ?
    C28 H28 . 0.9300 ?
    C29 C30 . 1.401(3) ?
    C29 C34 . 1.402(2) ?
    C30 C31 . 1.362(3) ?
    C30 H30 . 0.9300 ?
    C31 C32 . 1.420(2) ?
    C31 H31 . 0.9300 ?
    C32 C33 . 1.355(2) ?
    C32 H32 . 0.9300 ?
    C33 C34 . 1.406(2) ?
loop_
    _geom_angle_atom_site_label_1
    _geom_angle_atom_site_label_2
    _geom_angle_atom_site_label_3
    _geom_angle_site_symmetry_1
    _geom_angle_site_symmetry_3
    _geom_angle
    _geom_angle_publ_flag
    C5 N1 C3 . . 109.25(13) ?
    C5 N1 C4 . . 111.01(13) ?
    C3 N1 C4 . . 112.25(13) ?
    C22 N2 C21 . . 114.51(14) ?
    C22 N2 C23 . . 116.03(14) ?
    C21 N2 C23 . . 107.08(13) ?
    O1 C1 C6 . . 121.17(15) ?
    O1 C1 C2 . . 121.21(15) ?
    C6 C1 C2 . . 117.60(13) ?
    C3 C2 C1 . . 107.89(12) ?
    C3 C2 C20 . . 114.15(12) ?
    C1 C2 C20 . . 110.87(12) ?
    C3 C2 C23 . . 112.25(12) ?
    C1 C2 C23 . . 107.74(12) ?
    C20 C2 C23 . . 103.77(12) ?
    N1 C3 C2 . . 108.55(12) ?
    N1 C3 H3A . . 110.0 ?
    C2 C3 H3A . . 110.0 ?
    N1 C3 H3B . . 110.0 ?
    C2 C3 H3B . . 110.0 ?
    H3A C3 H3B . . 108.4 ?
    N1 C4 H4A . . 109.5 ?
    N1 C4 H4B . . 109.5 ?
    H4A C4 H4B . . 109.5 ?
    N1 C4 H4C . . 109.5 ?
    H4A C4 H4C . . 109.5 ?
    H4B C4 H4C . . 109.5 ?
    N1 C5 C6 . . 112.12(13) ?
    N1 C5 H5A . . 109.2 ?
    C6 C5 H5A . . 109.2 ?
    N1 C5 H5B . . 109.2 ?
    C6 C5 H5B . . 109.2 ?
    H5A C5 H5B . . 107.9 ?
    C7 C6 C1 . . 116.54(16) ?
    C7 C6 C5 . . 123.80(16) ?
    C1 C6 C5 . . 119.60(14) ?
    C6 C7 C8 . . 127.74(18) ?
    C6 C7 H7 . . 116.1 ?
    C8 C7 H7 . . 116.1 ?
    C9 C8 C13 . . 116.62(18) ?
    C9 C8 C7 . . 122.54(18) ?
    C13 C8 C7 . . 120.78(18) ?
    C10 C9 C8 . . 121.5(2) ?
    C10 C9 H9 . . 119.2 ?
    C8 C9 H9 . . 119.2 ?
    C11 C10 C9 . . 120.5(2) ?
    C11 C10 H10 . . 119.8 ?
    C9 C10 H10 . . 119.8 ?
    C10 C11 C12 . . 119.8(2) ?
    C10 C11 H11 . . 120.1 ?
    C12 C11 H11 . . 120.1 ?
    C11 C12 C13 . . 119.8(2) ?
    C11 C12 H12 . . 120.1 ?
    C13 C12 H12 . . 120.1 ?
    C12 C13 C8 . . 121.8(2) ?
    C12 C13 Cl1 . . 118.43(17) ?
    C8 C13 Cl1 . . 119.76(15) ?
    C15 C14 C19 . . 122.37(17) ?
    C15 C14 Cl2 . . 117.45(15) ?
    C19 C14 Cl2 . . 120.17(13) ?
    C16 C15 C14 . . 119.5(2) ?
    C16 C15 H15 . . 120.3 ?
    C14 C15 H15 . . 120.3 ?
    C17 C16 C15 . . 119.85(19) ?
    C17 C16 H16 . . 120.1 ?
    C15 C16 H16 . . 120.1 ?
    C16 C17 C18 . . 120.3(2) ?
    C16 C17 H17 . . 119.9 ?
    C18 C17 H17 . . 119.9 ?
    C17 C18 C19 . . 121.78(19) ?
    C17 C18 H18 . . 119.1 ?
    C19 C18 H18 . . 119.1 ?
    C14 C19 C18 . . 116.24(16) ?
    C14 C19 C20 . . 121.46(15) ?
    C18 C19 C20 . . 122.29(16) ?
    C19 C20 C21 . . 115.01(13) ?
    C19 C20 C2 . . 114.64(12) ?
    C21 C20 C2 . . 105.17(13) ?
    C19 C20 H20 . . 107.2 ?
    C21 C20 H20 . . 107.2 ?
    C2 C20 H20 . . 107.2 ?
    N2 C21 C20 . . 103.58(13) ?
    N2 C21 H21A . . 111.0 ?
    C20 C21 H21A . . 111.0 ?
    N2 C21 H21B . . 111.0 ?
    C20 C21 H21B . . 111.0 ?
    H21A C21 H21B . . 109.0 ?
    N2 C22 H22A . . 109.5 ?
    N2 C22 H22B . . 109.5 ?
    H22A C22 H22B . . 109.5 ?
    N2 C22 H22C . . 109.5 ?
    H22A C22 H22C . . 109.5 ?
    H22B C22 H22C . . 109.5 ?
    N2 C23 C33 . . 111.16(12) ?
    N2 C23 C24 . . 113.88(13) ?
    C33 C23 C24 . . 101.34(12) ?
    N2 C23 C2 . . 101.90(12) ?
    C33 C23 C2 . . 119.06(13) ?
    C24 C23 C2 . . 110.04(12) ?
    O2 C24 C25 . . 126.70(16) ?
    O2 C24 C23 . . 124.93(16) ?
    C25 C24 C23 . . 108.28(14) ?
    C26 C25 C34 . . 120.53(18) ?
    C26 C25 C24 . . 132.12(19) ?
    C34 C25 C24 . . 107.35(15) ?
    C25 C26 C27 . . 118.0(2) ?
    C25 C26 H26 . . 121.0 ?
    C27 C26 H26 . . 121.0 ?
    C28 C27 C26 . . 121.8(2) ?
    C28 C27 H27 . . 119.1 ?
    C26 C27 H27 . . 119.1 ?
    C27 C28 C29 . . 121.7(2) ?
    C27 C28 H28 . . 119.1 ?
    C29 C28 H28 . . 119.1 ?
    C30 C29 C34 . . 116.10(17) ?
    C30 C29 C28 . . 128.53(19) ?
    C34 C29 C28 . . 115.4(2) ?
    C31 C30 C29 . . 120.33(17) ?
    C31 C30 H30 . . 119.8 ?
    C29 C30 H30 . . 119.8 ?
    C30 C31 C32 . . 122.50(18) ?
    C30 C31 H31 . . 118.8 ?
    C32 C31 H31 . . 118.8 ?
    C33 C32 C31 . . 118.77(17) ?
    C33 C32 H32 . . 120.6 ?
    C31 C32 H32 . . 120.6 ?
    C32 C33 C34 . . 118.36(15) ?
    C32 C33 C23 . . 132.64(15) ?
    C34 C33 C23 . . 108.90(14) ?
    C25 C34 C29 . . 122.39(17) ?
    C25 C34 C33 . . 113.76(15) ?
    C29 C34 C33 . . 123.85(17) ?
loop_
    _geom_torsion_atom_site_label_1
    _geom_torsion_atom_site_label_2
    _geom_torsion_atom_site_label_3
    _geom_torsion_atom_site_label_4
    _geom_torsion_site_symmetry_1
    _geom_torsion_site_symmetry_2
    _geom_torsion_site_symmetry_3
    _geom_torsion_site_symmetry_4
    _geom_torsion
    _geom_torsion_publ_flag
    O1 C1 C2 C3 . . . . -151.50(15) ?
    C6 C1 C2 C3 . . . . 30.10(18) ?
    O1 C1 C2 C20 . . . . -25.8(2) ?
    C6 C1 C2 C20 . . . . 155.77(13) ?
    O1 C1 C2 C23 . . . . 87.09(18) ?
    C6 C1 C2 C23 . . . . -91.31(15) ?
    C5 N1 C3 C2 . . . . 75.82(16) ?
    C4 N1 C3 C2 . . . . -160.58(14) ?
    C1 C2 C3 N1 . . . . -60.62(16) ?
    C20 C2 C3 N1 . . . . 175.67(13) ?
    C23 C2 C3 N1 . . . . 57.94(16) ?
    C3 N1 C5 C6 . . . . -54.27(18) ?
    C4 N1 C5 C6 . . . . -178.59(14) ?
    O1 C1 C6 C7 . . . . -14.3(2) y
    C2 C1 C6 C7 . . . . 164.07(15) ?
    O1 C1 C6 C5 . . . . 168.41(16) ?
    C2 C1 C6 C5 . . . . -13.2(2) ?
    N1 C5 C6 C7 . . . . -153.17(16) ?
    N1 C5 C6 C1 . . . . 23.9(2) ?
    C1 C6 C7 C8 . . . . -179.00(17) ?
    C5 C6 C7 C8 . . . . -1.9(3) ?
    C6 C7 C8 C9 . . . . -42.2(3) ?
    C6 C7 C8 C13 . . . . 140.7(2) ?
    C13 C8 C9 C10 . . . . -0.5(4) ?
    C7 C8 C9 C10 . . . . -177.7(3) ?
    C8 C9 C10 C11 . . . . -0.1(5) ?
    C9 C10 C11 C12 . . . . 0.4(5) ?
    C10 C11 C12 C13 . . . . -0.2(5) ?
    C11 C12 C13 C8 . . . . -0.4(4) ?
    C11 C12 C13 Cl1 . . . . -179.7(2) ?
    C9 C8 C13 C12 . . . . 0.8(3) ?
    C7 C8 C13 C12 . . . . 178.0(2) ?
    C9 C8 C13 Cl1 . . . . -179.95(18) ?
    C7 C8 C13 Cl1 . . . . -2.7(3) y
    C19 C14 C15 C16 . . . . 0.9(3) ?
    Cl2 C14 C15 C16 . . . . -177.66(15) ?
    C14 C15 C16 C17 . . . . -0.4(3) ?
    C15 C16 C17 C18 . . . . -0.2(3) ?
    C16 C17 C18 C19 . . . . 0.3(3) ?
    C15 C14 C19 C18 . . . . -0.7(2) ?
    Cl2 C14 C19 C18 . . . . 177.79(13) ?
    C15 C14 C19 C20 . . . . -179.46(15) ?
    Cl2 C14 C19 C20 . . . . -0.9(2) y
    C17 C18 C19 C14 . . . . 0.1(3) ?
    C17 C18 C19 C20 . . . . 178.84(17) ?
    C14 C19 C20 C21 . . . . -145.35(15) ?
    C18 C19 C20 C21 . . . . 36.0(2) ?
    C14 C19 C20 C2 . . . . 92.53(18) ?
    C18 C19 C20 C2 . . . . -86.13(19) ?
    C3 C2 C20 C19 . . . . 5.57(19) ?
    C1 C2 C20 C19 . . . . -116.52(15) ?
    C23 C2 C20 C19 . . . . 128.06(14) ?
    C3 C2 C20 C21 . . . . -121.76(14) ?
    C1 C2 C20 C21 . . . . 116.15(14) ?
    C23 C2 C20 C21 . . . . 0.73(15) ?
    C22 N2 C21 C20 . . . . 173.28(15) ?
    C23 N2 C21 C20 . . . . 43.13(17) ?
    C19 C20 C21 N2 . . . . -152.40(13) ?
    C2 C20 C21 N2 . . . . -25.30(16) ?
    C22 N2 C23 C33 . . . . 60.97(19) ?
    C21 N2 C23 C33 . . . . -169.74(13) ?
    C22 N2 C23 C24 . . . . -52.7(2) ?
    C21 N2 C23 C24 . . . . 76.57(16) ?
    C22 N2 C23 C2 . . . . -171.16(15) ?
    C21 N2 C23 C2 . . . . -41.87(15) ?
    C3 C2 C23 N2 . . . . 147.45(12) ?
    C1 C2 C23 N2 . . . . -93.90(14) ?
    C20 C2 C23 N2 . . . . 23.71(14) ?
    C3 C2 C23 C33 . . . . -89.93(16) ?
    C1 C2 C23 C33 . . . . 28.72(17) ?
    C20 C2 C23 C33 . . . . 146.34(13) ?
    C3 C2 C23 C24 . . . . 26.31(17) ?
    C1 C2 C23 C24 . . . . 144.96(13) ?
    C20 C2 C23 C24 . . . . -97.43(14) ?
    N2 C23 C24 O2 . . . . -51.3(2) y
    C33 C23 C24 O2 . . . . -170.73(17) ?
    C2 C23 C24 O2 . . . . 62.4(2) ?
    N2 C23 C24 C25 . . . . 125.47(15) ?
    C33 C23 C24 C25 . . . . 6.04(16) ?
    C2 C23 C24 C25 . . . . -120.86(14) ?
    O2 C24 C25 C26 . . . . -8.4(3) ?
    C23 C24 C25 C26 . . . . 174.85(19) ?
    O2 C24 C25 C34 . . . . 171.10(18) ?
    C23 C24 C25 C34 . . . . -5.60(18) ?
    C34 C25 C26 C27 . . . . -0.4(3) ?
    C24 C25 C26 C27 . . . . 179.1(2) ?
    C25 C26 C27 C28 . . . . -2.0(3) ?
    C26 C27 C28 C29 . . . . 1.6(3) ?
    C27 C28 C29 C30 . . . . -178.3(2) ?
    C27 C28 C29 C34 . . . . 1.2(3) ?
    C34 C29 C30 C31 . . . . 0.5(3) ?
    C28 C29 C30 C31 . . . . 179.99(19) ?
    C29 C30 C31 C32 . . . . 1.4(3) ?
    C30 C31 C32 C33 . . . . -1.0(3) ?
    C31 C32 C33 C34 . . . . -1.4(2) ?
    C31 C32 C33 C23 . . . . -177.36(16) ?
    N2 C23 C33 C32 . . . . 50.4(2) ?
    C24 C23 C33 C32 . . . . 171.78(17) ?
    C2 C23 C33 C32 . . . . -67.5(2) ?
    N2 C23 C33 C34 . . . . -125.80(14) ?
    C24 C23 C33 C34 . . . . -4.45(16) ?
    C2 C23 C33 C34 . . . . 116.30(15) ?
    C26 C25 C34 C29 . . . . 3.3(3) ?
    C24 C25 C34 C29 . . . . -176.29(15) ?
    C26 C25 C34 C33 . . . . -177.61(16) ?
    C24 C25 C34 C33 . . . . 2.8(2) ?
    C30 C29 C34 C25 . . . . 175.93(16) ?
    C28 C29 C34 C25 . . . . -3.6(2) ?
    C30 C29 C34 C33 . . . . -3.0(2) ?
    C28 C29 C34 C33 . . . . 177.43(16) ?
    C32 C33 C34 C25 . . . . -175.52(15) ?
    C23 C33 C34 C25 . . . . 1.33(19) ?
    C32 C33 C34 C29 . . . . 3.5(2) ?
    C23 C33 C34 C29 . . . . -179.62(15) ?
loop_
    _geom_hbond_atom_site_label_D
    _geom_hbond_atom_site_label_H
    _geom_hbond_atom_site_label_A
    _geom_hbond_site_symmetry_A
    _geom_hbond_distance_DH
    _geom_hbond_distance_HA
    _geom_hbond_distance_DA
    _geom_hbond_angle_DHA
    _geom_hbond_publ_flag
    C10 H10 O2 2 0.93 2.74 3.492(3) 138.6 yes
    C16 H16 O2 3_575 0.93 2.76 3.481(3) 135.1 yes
    C5 H5B Cg1 2_555 0.97 2.99 3.9466(19) 168 yes
_shelx_space_group_comment
;
The symmetry employed for this shelxl refinement is uniquely defined
by the following loop, which should always be used as a source of
symmetry information in preference to the above space-group names.
They are only intended as comments.
;
_shelx_estimated_absorpt_T_min     0.931
_shelx_estimated_absorpt_T_max     0.950
_shelx_hkl_file
;
   1   0   0  156.98    3.94
  -1   0   0  153.24    4.20
  -1   0   0  156.35    4.25
   1   0   0  159.62    3.89
  -2   0   0 2825.58   58.18
   2   0   0 2915.36   56.30
   2   0   0 2757.36   57.25
  -2   0   0 2758.56   57.95
   3   0   0  644.62   13.20
  -3   0   0  656.67   13.23
  -3   0   0  644.77   13.17
   3   0   0  679.43   13.18
  -4   0   0  760.50   15.38
   4   0   0  758.59   15.44
   4   0   0  794.82   15.43
  -4   0   0  764.19   15.35
   5   0   0   91.97    2.77
  -5   0   0   87.43    2.72
   5   0   0   86.37    2.70
  -5   0   0   89.71    2.70
  -6   0   0   52.64    2.20
  -6   0   0   52.62    2.27
   6   0   0   51.77    2.36
   6   0   0   51.25    2.31
   7   0   0   78.18    2.97
  -7   0   0   77.77    2.97
  -8   0   0   63.64    2.88
   8   0   0   64.69    2.88
   9   0   0    0.03    1.24
  -9   0   0    0.12    1.23
  10   0   0    6.30    1.52
 -10   0   0    5.44    1.54
 -11   0   0   -1.62    1.35
   0  -1   0   -2.09    0.05
   0  -1   0   -2.18    0.08
   0  -1   0   -2.17    0.09
   0   1   0   -2.18    0.08
   0   1   0   -2.16    0.06
   0  -1   0   -2.11    0.09
   0   1   0   -2.14    0.06
   0  -1   0   -2.18    0.04
   0   1   0   -2.10    0.09
   0   1   0   -2.13    0.08
   1   1   0 2306.52   46.99
   1   1   0 2520.70   48.15
  -1  -1   0 2284.42   47.60
  -1  -1   0 2406.02   47.70
  -1   1   0 2421.18   59.59
   1  -1   0 2466.08   56.20
  -1  -1   0 2207.71   46.86
   1   1   0 2497.53   46.78
   2   1   0 2439.21   46.48
  -2  -1   0 2401.56   46.12
   2  -1   0 2419.01   52.11
  -2  -1   0 2297.56   46.43
  -2   1   0 2341.01   55.46
  -2  -1   0 2345.74   46.27
   2  -1   0 2427.06   51.21
  -3   1   0  147.59    3.38
  -3  -1   0  150.99    3.62
   3   1   0  144.04    3.60
   3  -1   0  147.02    3.35
  -3   1   0  144.12    3.34
  -3  -1   0  148.31    3.59
   3  -1   0  151.41    3.35
   3   1   0  152.96    3.71
  -4   1   0    0.30    0.43
   4  -1   0   -0.09    0.55
   4   1   0   -0.52    0.61
   4  -1   0   -0.12    0.47
  -4  -1   0    0.19    0.47
   4   1   0   -1.00    0.73
  -4  -1   0   -0.97    0.56
  -4  -1   0   -0.21    0.63
   5  -1   0    6.60    0.77
  -5   1   0    6.51    0.74
   5  -1   0    8.93    0.93
   5   1   0    4.31    0.92
  -5  -1   0    6.22    0.97
  -5  -1   0    5.12    0.88
   6  -1   0   45.73    2.02
  -6  -1   0   45.00    2.23
   6   1   0   40.44    2.25
  -6   1   0   44.45    1.92
  -6  -1   0   40.74    2.14
  -7   1   0  180.56    4.76
   7   1   0  180.95    5.11
  -7  -1   0  179.14    5.21
   7  -1   0  182.19    4.74
  -7  -1   0  177.11    5.12
  -8   1   0   -1.85    1.00
   8   1   0   -0.34    1.24
   8  -1   0   -0.20    1.09
  -8  -1   0    0.55    1.25
  -9   1   0   90.45    3.47
   9  -1   0   91.30    3.50
  -9  -1   0   95.83    3.88
   9   1   0   99.66    3.89
  10   1   0    5.33    1.56
 -10  -1   0    0.95    1.42
 -10   1   0    2.01    1.26
 -11   1   0    5.93    1.58
 -11  -1   0    8.04    1.81
   0  -2   0 1277.30   27.40
   0   2   0 1429.86   27.78
   0   2   0 1261.33   27.41
   0  -2   0 1415.65   27.57
   0  -2   0 1498.40   28.03
   0   2   0 1495.34   27.71
   0   2   0 1445.20   27.91
  -1   2   0 3585.21   72.12
  -1  -2   0 3783.82   70.30
   1  -2   0 3539.28   71.62
   1   2   0 3636.40   70.16
  -1   2   0 3522.74   71.97
   1  -2   0 3678.42   71.88
  -1  -2   0 3642.82   69.61
  -1  -2   0 3627.86   70.11
  -1   2   0 3695.80   72.38
   1   2   0 3541.57   69.36
   1   2   0 3657.67   69.12
   1  -2   0 3686.85   71.51
   2  -2   0  174.38    3.71
  -2   2   0  166.88    3.75
  -2  -2   0  164.70    4.05
  -2  -2   0  168.00    4.12
   2   2   0  162.83    4.07
  -2  -2   0  160.28    4.02
   2  -2   0  167.06    3.76
  -3   2   0 1293.48   26.65
   3  -2   0 1351.95   26.54
   3   2   0 1321.24   26.19
  -3  -2   0 1303.06   25.86
  -3  -2   0 1329.77   25.91
  -3  -2   0 1351.89   26.14
  -4  -2   0  216.67    5.07
  -4  -2   0  214.04    5.30
   4   2   0  212.74    5.32
  -4  -2   0  215.26    5.32
   4  -2   0  224.34    4.79
  -4   2   0  208.81    4.70
   5   2   0  347.63    7.99
  -5  -2   0  348.96    8.02
   5  -2   0  342.77    7.32
  -5  -2   0  343.48    7.95
  -5   2   0  331.11    7.26
   6   2   0   19.62    1.75
  -6  -2   0   18.38    1.65
  -6   2   0   20.45    1.34
   6  -2   0   20.12    1.42
  -6  -2   0   17.87    1.66
  -7  -2   0   16.66    1.80
  -7  -2   0   17.69    1.77
   7   2   0   16.41    1.78
  -7   2   0   14.65    1.25
   7  -2   0   14.26    1.24
   8  -2   0  113.69    3.62
  -8  -2   0  118.28    4.54
  -8   2   0  112.30    3.62
  -8  -2   0  114.19    4.30
   8   2   0  119.67    4.33
   9   2   0   14.80    2.06
  -9   2   0   12.19    1.55
   9  -2   0   18.17    1.62
  -9  -2   0   16.86    2.08
 -10   2   0    3.63    1.30
  10   2   0    1.96    1.62
 -10  -2   0    3.02    1.65
 -11  -2   0    2.18    1.70
 -11   2   0    0.43    1.22
   0  -3   0   -3.96    0.49
   0  -3   0   -1.99    0.54
   0   3   0   -1.69    0.53
   0  -3   0   -4.03    0.38
   0   3   0   -3.60    0.47
   0   3   0   -2.33    0.54
  -1   3   0  132.75    3.21
   1   3   0  130.84    3.37
  -1  -3   0  128.73    3.38
  -1  -3   0  128.25    3.37
   1   3   0  128.00    3.43
   1  -3   0  131.39    3.28
  -1   3   0  127.70    3.19
   1   3   0  123.62    3.34
  -1   3   0  130.29    3.17
   1  -3   0  124.90    2.93
  -1  -3   0  131.19    3.49
  -2  -3   0 2420.73   46.95
   2  -3   0 2463.68   47.33
   2   3   0 2419.03   47.60
  -2  -3   0 2418.31   46.94
  -2   3   0 2479.05   47.38
  -2  -3   0 2459.87   47.64
   2  -3   0 2518.36   47.85
   3  -3   0  323.54    6.87
  -3   3   0  318.65    6.79
  -3  -3   0  331.44    7.42
   3  -3   0  326.76    6.78
  -3  -3   0  314.50    7.34
  -3  -3   0  319.20    7.37
   3   3   0  318.04    7.43
  -4  -3   0    3.02    1.09
   4  -3   0    3.31    0.73
  -4  -3   0   -1.25    0.92
  -4   3   0    2.65    0.65
   4   3   0    2.08    1.10
  -4  -3   0    0.22    1.03
  -5  -3   0  410.53    9.39
   5   3   0  403.70    9.40
  -5   3   0  386.86    8.45
  -5  -3   0  407.85    9.40
   5  -3   0  417.75    8.60
  -5  -3   0  404.44    8.93
  -6  -3   0   71.66    3.23
  -6  -3   0   67.00    3.07
   6  -3   0   70.02    2.36
  -6   3   0   73.35    2.34
   6   3   0   74.05    3.24
   7  -3   0    6.76    0.97
  -7  -3   0    2.36    1.42
  -7  -3   0    2.99    1.35
  -7   3   0    5.25    0.91
  -8  -3   0  252.71    7.32
  -8   3   0  251.25    6.10
  -8  -3   0  260.61    7.41
   8  -3   0  242.77    6.00
   8   3   0  248.83    7.17
   9  -3   0   57.69    2.60
  -9   3   0   56.13    2.54
  -9  -3   0   61.09    3.65
   9   3   0   60.41    3.56
 -10   3   0    4.91    1.25
  10   3   0    5.47    1.85
 -10  -3   0    6.22    1.93
  11   3   0   -0.25    1.69
 -11   3   0    0.97    1.14
 -11  -3   0    2.38    1.85
   0   4   0 9972.51  189.36
   0  -4   0 9196.65  185.07
   0   4   0 9686.86  185.09
   0  -4   0 9999.65  187.24
   0   4   0 9553.43  185.96
   0  -4   0 9832.52  191.20
   0   4   0 9844.27  186.26
   0  -4   0 9959.75  184.74
  -1  -4   0 5960.00  113.92
  -1   4   0 6008.71  115.47
  -1   4   0 6231.29  117.17
   1  -4   0 6027.33  116.61
  -1   4   0 6059.30  118.07
   1   4   0 5931.60  114.28
  -1   4   0 6005.93  116.09
  -1  -4   0 6102.51  115.81
   1  -4   0 6176.36  116.32
   1   4   0 6052.95  116.80
  -1  -4   0 6046.13  113.94
  -2   4   0 1358.58   25.87
  -2   4   0 1327.90   25.99
  -2  -4   0 1324.72   26.17
  -2   4   0 1327.15   25.88
   2  -4   0 1318.50   26.17
  -2  -4   0 1340.13   26.21
   2   4   0 1288.82   26.03
  -2  -4   0 1325.93   26.54
   2   4   0 1311.97   26.51
  -3  -4   0  242.04    6.19
   3  -4   0  251.74    5.67
   3   4   0  241.73    6.22
  -3  -4   0  243.19    6.16
  -3   4   0  246.59    5.54
   3  -4   0  251.30    5.56
  -3  -4   0  244.09    6.18
   4   4   0  885.62   18.70
  -4  -4   0  900.08   18.56
  -4  -4   0  888.59   18.50
  -4  -4   0  883.30   18.51
   4  -4   0  890.54   17.72
   4  -4   0  909.07   17.93
  -4   4   0  880.07   17.70
  -5  -4   0   21.44    1.76
   5  -4   0   18.34    1.54
  -5   4   0   16.75    1.31
  -5  -4   0   21.77    1.99
   5   4   0   21.90    1.87
   5  -4   0   20.27    1.54
  -5  -4   0   21.42    1.96
  -6   4   0    0.48    0.73
  -6  -4   0    0.43    1.05
  -6  -4   0    0.73    1.21
   6  -4   0   -0.89    0.74
   6   4   0   -0.23    1.31
   6  -4   0    0.99    0.82
  -6  -4   0   -0.53    1.22
  -7  -4   0    4.95    1.55
   7   4   0    4.79    1.54
   7  -4   0    4.56    0.94
  -7  -4   0    4.21    1.48
  -7   4   0    3.41    0.91
   8   4   0   44.37    3.39
  -8   4   0   42.35    2.13
  -8  -4   0   46.61    3.28
   8  -4   0   42.70    2.12
  -8  -4   0   45.55    3.33
   9  -4   0   29.22    2.01
  -9  -4   0   26.96    2.85
  -9   4   0   26.65    1.94
   9   4   0   30.37    2.79
  -9  -4   0   30.62    2.86
 -10   4   0   -0.57    0.98
 -10  -4   0   -1.20    1.58
  10   4   0   -1.04    1.64
 -11  -4   0   15.21    2.51
 -11   4   0   16.28    1.46
  11   4   0   14.52    2.35
   0  -5   0   -1.29    0.60
   0   5   0   -0.57    0.68
   0   5   0   -0.48    0.80
   0  -5   0   -1.47    0.91
   0   5   0   -2.17    0.76
   0  -5   0   -2.26    0.59
   0   5   0   -1.77    0.56
  -1   5   0  226.25    5.53
   1  -5   0  221.27    5.18
  -1  -5   0  230.75    5.79
  -1   5   0  215.49    4.94
  -1   5   0  225.29    5.57
  -1  -5   0  225.67    5.87
   1   5   0  218.16    5.65
  -1  -5   0  225.83    5.67
   1   5   0  219.92    5.77
   1  -5   0  222.26    5.68
  -1   5   0  228.78    5.52
   2   5   0    5.21    1.03
  -2   5   0    6.86    0.96
   2  -5   0    4.90    1.04
   2   5   0    5.53    0.91
  -2  -5   0    5.87    1.05
  -2  -5   0    6.05    1.23
  -2   5   0    5.14    0.88
  -2   5   0    4.16    0.82
   2  -5   0    5.64    0.75
  -3   5   0   44.60    1.92
  -3  -5   0   42.11    2.40
  -3  -5   0   44.91    2.62
   3   5   0   44.03    2.52
  -3  -5   0   41.76    2.38
   3  -5   0   48.56    2.11
  -3   5   0   46.70    1.99
   4  -5   0   -0.71    0.93
  -4   5   0   -0.60    0.76
  -4  -5   0   -2.06    1.17
  -4  -5   0   -2.18    1.28
   4   5   0   -1.02    1.24
  -4   5   0    1.17    0.90
   4  -5   0   -0.03    0.85
  -4  -5   0   -2.29    1.17
   5  -5   0   -0.39    0.85
  -5  -5   0   -0.11    1.29
  -5  -5   0    2.90    1.30
   5  -5   0    3.19    1.01
  -5  -5   0    0.53    1.26
  -5   5   0   -0.05    0.83
   5   5   0   -0.07    1.32
   6  -5   0  132.78    3.75
  -6  -5   0  129.28    4.37
   6   5   0  132.19    4.97
  -6  -5   0  126.10    4.86
  -6  -5   0  125.90    4.74
   6  -5   0  133.03    3.77
  -6   5   0  126.74    3.64
  -7  -5   0  212.39    6.76
   7  -5   0  207.15    5.26
  -7   5   0  202.43    5.22
   7   5   0  205.09    6.60
  -7  -5   0  212.31    6.76
  -8   5   0   39.67    2.09
  -8  -5   0   45.58    3.44
   8  -5   0   43.17    2.20
   8   5   0   39.73    3.42
  -8  -5   0   44.01    3.36
   9   5   0  124.69    5.29
  -9  -5   0  126.53    5.48
  -9   5   0  116.59    3.73
  -9  -5   0  125.70    5.46
 -10  -5   0    1.82    1.87
 -10   5   0    0.89    1.03
  10   5   0   -0.49    1.76
 -11  -5   0    0.24    1.95
  11   5   0   -0.13    2.01
   0   6   0 3542.72   66.44
   0  -6   0 3424.20   66.18
   0   6   0 3485.08   66.29
   0   6   0 3408.16   65.66
   0   6   0 3531.59   67.35
   0  -6   0 3460.94   67.40
  -1   6   0 1653.45   31.73
  -1  -6   0 1404.96   31.28
   1   6   0 1581.67   31.44
  -1   6   0 1614.49   31.32
   1  -6   0 1617.33   30.83
   1   6   0 1610.23   32.00
  -1  -6   0 1591.56   32.05
  -1  -6   0 1575.83   31.54
  -1   6   0 1635.09   31.45
  -1   6   0 1614.79   30.65
   1  -6   0 1637.69   31.88
  -2   6   0  443.97    9.77
   2  -6   0  433.84    9.87
  -2   6   0  436.99    9.78
  -2  -6   0  432.36   10.16
   2   6   0  420.57   10.23
   2  -6   0  438.82    9.21
  -2  -6   0  444.98   10.36
   2   6   0  445.45   10.14
  -2  -6   0  431.41   10.11
  -2   6   0  448.76    9.67
   3  -6   0   33.85    1.46
  -3   6   0   31.54    1.76
  -3   6   0   31.25    1.82
  -3  -6   0   34.14    2.38
  -3  -6   0   31.59    2.33
   3   6   0   32.75    2.48
  -3  -6   0   27.58    2.37
   3  -6   0   31.98    2.09
  -3   6   0   30.52    1.86
   4   6   0  133.74    4.93
   4  -6   0  145.85    4.23
  -4  -6   0  145.47    5.00
  -4  -6   0  146.13    5.02
  -4   6   0  141.92    4.07
  -4   6   0  148.16    4.19
  -4  -6   0  134.27    4.85
   5  -6   0    0.15    0.91
   5   6   0   -0.08    1.25
   5  -6   0    2.58    1.08
  -5   6   0    1.81    0.97
  -5  -6   0   -0.04    1.26
  -5  -6   0    1.06    1.29
  -5   6   0    1.83    0.89
  -5  -6   0   -0.14    1.22
  -6  -6   0    6.90    1.81
   6   6   0    5.21    1.74
  -6  -6   0    3.83    1.69
  -6  -6   0    0.82    1.55
  -6   6   0    6.58    1.25
  -6   6   0    7.98    1.22
   6  -6   0   10.34    1.34
  -7  -6   0   59.82    3.90
  -7  -6   0   58.46    3.74
  -7   6   0   60.01    2.69
   7  -6   0   64.68    2.81
  -7   6   0   63.87    2.80
   7   6   0   64.65    4.02
  -8   6   0    3.93    1.15
   8  -6   0    6.15    1.14
  -8   6   0    4.65    1.28
   8   6   0    4.44    1.88
  -8  -6   0    3.90    1.90
  -8  -6   0    1.44    1.88
   9   6   0    5.68    2.17
  -9   6   0    7.60    1.25
  -9  -6   0    4.49    2.12
  -9   6   0    6.11    1.38
  -9  -6   0    2.73    2.16
 -10   6   0   15.00    1.52
 -10  -6   0   20.98    3.06
 -10   6   0   18.02    1.68
  10   6   0   16.11    2.66
 -10  -6   0   14.66    2.63
 -11  -6   0    2.83    2.31
  11   6   0    2.86    2.22
   0   7   0    2.39    1.35
   0  -7   0    0.61    1.46
   0   7   0    2.48    1.14
  -1   7   0  358.95    7.97
  -1   7   0  380.83    8.85
  -1  -7   0  355.19    8.92
   1   7   0  359.25    9.04
  -1   7   0  381.66    8.85
  -1   7   0  373.69    8.87
  -1  -7   0  367.37    9.20
   1  -7   0  373.09    8.98
   1  -7   0  365.99    8.31
   1   7   0  352.49    8.47
   1   7   0  369.27    8.95
   2  -7   0  626.94   13.56
  -2   7   0  614.69   13.31
   2   7   0  608.11   13.69
   2  -7   0  602.10   12.70
  -2  -7   0  606.74   13.77
  -2  -7   0  614.93   13.75
   2   7   0  606.62   13.89
  -2  -7   0  599.87   13.86
  -2   7   0  622.34   13.42
  -2   7   0  625.58   13.24
  -3  -7   0   32.55    2.53
   3  -7   0   30.69    2.18
  -3   7   0   30.02    2.03
   3   7   0   28.10    2.55
   3  -7   0   30.03    1.63
  -3  -7   0   30.17    2.61
  -3   7   0   30.46    1.99
  -3   7   0   33.86    1.96
  -3  -7   0   29.33    2.29
  -4  -7   0  284.09    7.98
   4   7   0  275.13    7.89
   4  -7   0  287.35    6.18
  -4  -7   0  290.13    7.94
  -4   7   0  274.21    6.94
  -4   7   0  280.47    7.08
   4  -7   0  281.88    7.09
  -4  -7   0  274.99    7.78
  -5  -7   0    4.79    1.57
  -5   7   0    5.02    1.16
   5   7   0    3.26    1.72
  -5   7   0    4.28    1.14
   5  -7   0    6.43    1.32
  -5  -7   0    2.54    1.52
  -5  -7   0    5.34    1.53
  -6  -7   0   -1.18    1.68
   6  -7   0    1.27    1.24
   6   7   0   -1.41    1.77
  -6   7   0    1.43    1.17
  -6  -7   0    1.55    1.88
  -6   7   0    0.54    1.17
  -6  -7   0    0.04    1.62
  -7  -7   0   57.27    3.91
   7  -7   0   64.51    3.04
  -7   7   0   64.18    2.80
  -7   7   0   63.23    2.98
   7   7   0   60.44    4.10
  -7  -7   0   59.70    3.91
   8  -7   0    4.96    1.33
  -8  -7   0    4.11    2.21
  -8  -7   0   -0.49    1.86
   8   7   0    1.09    2.02
  -8   7   0    2.75    1.21
  -8   7   0    2.90    1.26
  -9  -7   0   -1.98    1.81
  -9  -7   0   -3.51    1.91
  -9   7   0   -1.14    1.19
   9   7   0   -0.06    1.82
  -9   7   0   -1.32    1.09
 -10  -7   0   30.87    3.51
 -10   7   0   23.85    2.03
 -10  -7   0   28.05    3.22
  10   7   0   24.61    3.10
 -10   7   0   25.05    1.94
 -11  -7   0   -0.07    2.14
  11   7   0   -2.61    2.09
   0  -8   0  228.80    6.42
   0   8   0  231.33    6.60
   0   8   0  224.09    5.88
   0   8   0  235.76    6.64
   0   8   0  227.05    6.46
   0  -8   0  227.71    6.69
  -1   8   0  394.26    8.85
   1  -8   0  391.63    9.92
  -1   8   0  402.20    9.86
   1   8   0  401.74   10.06
   1   8   0  427.39   10.08
  -1   8   0  405.88    9.80
  -1  -8   0  421.45   10.12
   1   8   0  388.74    9.36
  -1  -8   0  409.74   10.20
  -1   8   0  402.48    9.78
   1  -8   0  410.82    9.30
   1   8   0  414.12   10.09
   2   8   0  914.59   20.40
   2   8   0  977.88   20.25
  -2   8   0  952.36   19.87
  -2  -8   0  942.10   20.50
   2  -8   0  929.37   19.06
  -2  -8   0  947.50   20.22
   2  -8   0  916.40   20.00
  -2  -8   0  958.39   20.34
  -2   8   0  934.36   19.69
  -2   8   0  957.74   19.79
  -3   8   0   56.38    2.86
  -3  -8   0   61.13    3.39
   3   8   0   51.93    3.27
   3  -8   0   55.25    2.93
  -3  -8   0   55.61    3.13
  -3  -8   0   52.37    3.34
   3  -8   0   58.99    2.43
  -3   8   0   58.93    2.64
  -3   8   0   54.83    2.76
  -4   8   0  226.85    6.24
   4  -8   0  231.57    5.56
  -4  -8   0  232.88    7.17
  -4  -8   0  229.38    7.05
   4  -8   0  228.55    6.36
  -4  -8   0  227.92    7.09
   4   8   0  225.07    7.12
  -4   8   0  228.47    6.33
  -5  -8   0   -0.60    1.40
   5   8   0   -1.15    1.56
  -5  -8   0   -0.31    1.39
   5  -8   0   -0.84    1.23
  -5   8   0    1.05    1.15
   5  -8   0    1.78    0.88
  -5  -8   0   -0.81    1.43
  -5   8   0   -0.81    0.99
  -6  -8   0   49.69    3.58
  -6   8   0   58.13    2.92
  -6  -8   0   57.78    3.88
   6   8   0   55.30    3.96
  -6  -8   0   57.85    3.95
  -6   8   0   58.97    3.02
   6  -8   0   57.68    3.13
  -7  -8   0   -1.29    1.92
  -7  -8   0   -2.15    1.72
   7   8   0   -4.66    1.84
  -7   8   0    1.43    1.26
   7  -8   0    4.18    1.51
  -7   8   0    2.62    1.31
   8   8   0    0.35    1.96
  -8   8   0    0.59    1.28
  -8   8   0    0.81    1.30
   8  -8   0    0.45    1.26
  -8  -8   0    0.55    1.98
  -8  -8   0   -0.40    1.92
  -9   8   0   -0.30    1.26
  -9  -8   0   -0.48    2.26
   9   8   0    0.61    2.07
  -9   8   0    1.05    1.30
  -9  -8   0    1.17    2.14
 -10  -8   0    3.14    2.53
 -10  -8   0    2.17    2.26
 -10   8   0    1.25    1.28
  10   8   0    1.94    2.46
 -10   8   0    2.41    1.35
   0   9   0    1.55    1.25
   0   9   0    1.95    1.21
   0   9   0    0.50    1.05
   0  -9   0    2.12    1.61
   0  -9   0    0.51    1.22
   0   9   0    0.04    1.04
  -1   9   0    7.62    1.47
   1  -9   0    8.88    1.79
   1   9   0    5.90    1.45
  -1   9   0    7.17    1.33
  -1   9   0    6.33    1.60
   1  -9   0   10.54    1.54
   1   9   0   10.10    1.57
  -1   9   0    7.27    1.66
   1   9   0    9.97    1.54
  -1  -9   0    7.68    1.56
   1   9   0    8.91    1.79
  -1  -9   0   10.51    1.80
  -2  -9   0    1.64    1.26
  -2  -9   0   -0.27    1.28
   2  -9   0    1.78    1.36
  -2   9   0   -0.25    1.07
   2  -9   0    0.10    1.11
  -2   9   0    1.41    1.29
   2   9   0    2.64    1.31
  -2  -9   0    0.36    1.56
   2   9   0   -0.39    1.14
   2   9   0    0.95    1.43
  -2   9   0    0.16    1.19
  -3   9   0  181.74    5.55
  -3   9   0  174.60    5.18
  -3  -9   0  177.88    6.16
   3   9   0  161.22    5.91
  -3  -9   0  163.78    5.94
  -3   9   0  178.20    5.60
   3  -9   0  160.92    5.39
   3  -9   0  173.50    4.88
  -3  -9   0  167.25    5.88
   4  -9   0  180.73    4.95
   4  -9   0  169.99    5.60
  -4  -9   0  171.22    6.29
   4   9   0  167.25    6.26
  -4   9   0  171.63    5.47
  -4   9   0  186.15    5.00
  -4  -9   0  179.70    6.32
  -4   9   0  183.42    5.68
  -4  -9   0  178.97    6.39
  -5  -9   0  199.73    6.81
   5   9   0  203.46    7.14
  -5  -9   0  206.16    7.11
  -5   9   0  198.69    6.02
   5  -9   0  213.31    5.43
  -5   9   0  206.18    6.19
  -5  -9   0  220.05    7.33
   5  -9   0  204.28    6.21
  -6  -9   0    2.20    1.92
   6  -9   0    3.32    1.51
  -6  -9   0   -0.51    1.85
   6   9   0   -0.60    1.81
   6  -9   0    4.27    1.20
  -6  -9   0    1.83    1.81
  -6   9   0    4.48    1.53
  -6   9   0    2.64    1.36
   7   9   0    7.41    2.38
  -7   9   0   11.07    1.78
  -7   9   0   13.62    1.81
   7  -9   0   14.54    1.90
  -7  -9   0   12.01    2.63
  -7  -9   0   16.28    2.66
  -8   9   0   20.35    2.10
   8   9   0   18.18    2.95
  -8  -9   0   18.13    3.04
  -8  -9   0   16.77    2.88
   8  -9   0   19.96    2.05
  -8   9   0   21.19    2.11
   9   9   0    6.00    2.71
  -9   9   0    6.72    1.68
  -9  -9   0    3.88    2.71
  -9   9   0    7.49    1.76
 -10   9   0   26.09    2.43
 -10  -9   0   36.36    3.98
  10   9   0   28.29    3.51
 -10   9   0   30.49    2.41
   0  10   0  585.73   13.20
   0  10   0  619.06   14.24
   0  10   0  598.94   14.25
   0 -10   0  592.81   14.42
   0  10   0  607.16   14.30
  -1 -10   0    2.20    1.69
   1  10   0    4.96    1.54
   1  10   0    3.59    1.63
  -1  10   0    2.42    1.44
   1  10   0    4.87    1.40
   1 -10   0    1.20    1.62
  -1  10   0    5.19    1.28
  -1  10   0    3.29    1.47
  -1 -10   0    5.24    1.38
   1 -10   0    5.13    1.38
   1  10   0    4.62    1.51
  -1  10   0    2.55    1.39
  -2 -10   0   -0.30    1.75
  -2 -10   0    1.74    1.46
  -2  10   0    1.26    1.21
   2 -10   0   -0.65    1.65
  -2  10   0    1.31    1.43
  -2  10   0    0.25    0.81
  -2 -10   0    1.10    1.58
   2  10   0    1.72    1.40
   2  10   0    1.43    1.24
   2 -10   0    5.25    1.32
  -2  10   0    2.35    1.47
   2  10   0    1.83    1.45
  -3  10   0    4.87    1.40
  -3  10   0    4.17    1.48
   3 -10   0    8.36    1.52
  -3 -10   0    3.01    1.94
  -3 -10   0    1.93    1.69
  -3  10   0    2.33    1.39
   3 -10   0    3.25    1.67
   3  10   0    3.59    1.86
  -3 -10   0    3.75    1.68
   4  10   0   53.71    3.94
   4 -10   0   58.75    3.48
  -4  10   0   59.37    3.01
  -4 -10   0   63.49    4.02
  -4  10   0   58.31    3.27
  -4 -10   0   56.04    3.91
  -4  10   0   56.78    3.30
   4 -10   0   63.46    2.96
  -4 -10   0   62.69    3.78
   5 -10   0   20.94    2.45
  -5 -10   0   23.77    2.84
   5 -10   0   21.20    1.95
  -5  10   0   23.06    2.28
  -5  10   0   19.29    2.13
   5  10   0   21.39    2.86
  -5 -10   0   26.12    2.83
  -5 -10   0   25.14    2.74
   6 -10   0   -3.67    1.57
   6  10   0   -0.93    1.88
  -6 -10   0   -0.19    1.92
  -6 -10   0   -2.48    1.71
  -6 -10   0    0.83    1.66
  -6  10   0   -2.01    1.30
  -6  10   0   -1.51    1.45
  -7 -10   0    4.64    2.35
   7 -10   0    4.32    1.71
   7  10   0    2.78    2.18
  -7  10   0    5.03    1.65
  -7  10   0    3.74    1.65
   8  10   0   15.35    2.94
  -8  10   0   15.06    2.13
  -8  10   0   13.66    2.02
   8 -10   0   17.48    2.16
  -8 -10   0   14.57    3.10
   9  10   0   41.12    3.92
  -9 -10   0   43.99    4.41
  -9  10   0   40.25    2.96
  -9  10   0   41.46    3.05
 -10  10   0   -0.21    1.44
  10  10   0   -4.29    2.34
 -10  10   0   -1.08    1.59
 -10 -10   0   -3.71    2.67
   0  11   0    3.96    1.70
   0  11   0    5.32    1.42
   0  11   0    5.87    1.70
  -1  11   0   21.84    2.49
   1 -11   0   23.35    2.66
   1  11   0   28.08    2.45
  -1  11   0   23.15    1.93
  -1 -11   0   28.03    2.88
   1  11   0   32.05    2.98
   1  11   0   27.47    2.62
  -1 -11   0   30.17    2.63
  -1  11   0   29.65    2.60
   1  11   0   28.11    2.75
  -1  11   0   25.28    2.41
   2 -11   0    2.05    1.88
  -2  11   0   -0.03    1.64
  -2  11   0    1.16    1.60
   2 -11   0   -1.13    1.34
  -2  11   0    1.45    1.61
  -2  11   0    0.37    1.01
  -2 -11   0    5.07    2.12
   2  11   0    3.33    1.31
   2  11   0    1.71    1.51
  -2 -11   0    4.03    1.76
   2  11   0    3.86    1.92
  -2 -11   0    3.93    1.63
  -3  11   0   14.08    2.05
  -3  11   0   18.55    2.22
   3  11   0   16.89    2.19
   3 -11   0   15.01    1.91
   3 -11   0   13.73    2.32
  -3  11   0   15.73    2.02
  -3 -11   0   17.52    2.54
  -3 -11   0   15.55    2.43
  -3 -11   0   17.49    2.66
   3  11   0   14.81    2.50
  -4  11   0  139.13    5.32
  -4 -11   0  137.55    5.88
   4  11   0  131.26    5.93
  -4 -11   0  141.97    5.91
  -4  11   0  141.81    5.46
   4 -11   0  146.79    4.82
  -4  11   0  137.77    4.72
  -4 -11   0  134.07    5.90
   4 -11   0  143.52    5.35
  -5 -11   0   25.60    3.06
   5 -11   0   28.53    2.72
  -5 -11   0   29.29    3.21
   5 -11   0   26.65    2.45
  -5  11   0   25.80    2.49
  -5  11   0   29.58    2.64
   5  11   0   27.66    3.11
  -6  11   0  110.27    4.82
  -6 -11   0  114.12    5.58
   6  11   0  110.70    5.81
  -6  11   0  113.63    4.86
  -6 -11   0  111.38    5.65
   6 -11   0  115.61    5.03
  -7  11   0   11.87    2.04
  -7 -11   0    9.63    2.82
   7 -11   0   15.47    2.28
  -7  11   0   12.34    2.08
   7  11   0    9.01    2.68
  -8  11   0   69.38    3.79
   8 -11   0   76.36    4.04
   8  11   0   66.84    5.11
  -8  11   0   62.21    3.81
  -8 -11   0   72.50    5.37
   9  11   0   -2.20    2.18
  -9  11   0    0.06    1.60
  -9  11   0   -0.07    1.71
  -9 -11   0    1.45    2.68
 -10  11   0    3.33    1.74
  10  11   0    5.25    2.89
 -10 -11   0    4.24    2.99
 -10  11   0    4.99    1.86
   0  12   0   40.73    3.55
   0  12   0   42.32    3.68
   0 -12   0   43.21    3.88
   0  12   0   45.13    3.55
   0  12   0   43.69    2.96
  -1  12   0  118.21    5.16
  -1  12   0  118.93    5.21
   1  12   0  105.46    4.46
   1  12   0  113.38    5.36
  -1 -12   0  116.11    5.19
  -1 -12   0  111.60    5.51
   1  12   0  116.00    5.22
  -1  12   0  111.47    4.07
   1 -12   0  107.44    5.23
  -1  12   0  120.10    5.29
   1  12   0  123.91    5.27
   2  12   0   24.46    2.43
  -2  12   0   17.90    2.29
  -2  12   0   18.14    2.32
   2 -12   0   23.09    2.35
   2  12   0   21.71    2.87
  -2  12   0   20.11    1.69
   2 -12   0   16.10    2.57
  -2 -12   0   18.50    2.90
  -2  12   0   20.41    2.49
  -2 -12   0   21.63    2.64
  -3  12   0  134.45    5.18
   3 -12   0  130.01    4.85
   3  12   0  126.58    5.27
  -3  12   0  142.29    5.64
   3  12   0  129.11    5.98
   3 -12   0  125.19    5.49
  -3 -12   0  136.67    5.85
  -3  12   0  141.63    5.60
  -3 -12   0  129.95    6.02
   4 -12   0  118.79    4.60
   4 -12   0  116.28    5.24
   4  12   0  110.22    5.48
  -4 -12   0  117.42    5.74
  -4  12   0  112.20    5.15
  -4 -12   0  109.91    5.47
  -4  12   0  120.33    5.04
  -5 -12   0  119.32    5.79
   5  12   0  117.02    5.99
   5 -12   0  115.70    5.28
  -5  12   0  117.90    5.13
  -5  12   0  118.70    5.31
  -5 -12   0  121.95    5.88
   6  12   0   -3.14    2.00
  -6 -12   0   -1.01    2.17
  -6 -12   0   -2.19    2.13
  -6  12   0   -1.85    1.51
   6 -12   0    0.81    1.82
  -6  12   0   -2.49    1.49
  -7  12   0    0.74    1.71
   7 -12   0   -1.61    1.71
  -7  12   0    0.11    1.68
   7  12   0   -4.18    2.49
  -7 -12   0   -2.11    2.34
   8  12   0    2.79    2.65
   8 -12   0    5.53    2.13
  -8  12   0    3.68    1.85
  -8  12   0    3.82    1.84
   9  12   0   -4.74    2.38
  -9  12   0    3.93    1.95
  -9  12   0   -0.23    1.69
   0  13   0   -3.90    1.65
   0  13   0   -3.79    1.38
   0 -13   0   -5.04    1.91
   0  13   0   -1.76    1.62
  -1  13   0    0.96    1.92
  -1  13   0    6.01    1.85
   1  13   0    4.24    1.93
  -1  13   0    3.55    1.49
  -1  13   0    2.89    1.87
   1 -13   0    4.29    2.21
   1  13   0    3.93    2.27
   1  13   0   -0.16    1.87
  -1 -13   0    2.57    2.38
   2 -13   0   48.66    3.38
  -2  13   0   49.70    3.77
  -2  13   0   44.70    3.66
  -2  13   0   42.93    3.60
   2  13   0   47.79    4.26
   2 -13   0   41.12    3.56
  -2 -13   0   44.67    3.97
  -2  13   0   44.37    2.19
   2  13   0   44.08    3.33
   3 -13   0   18.01    2.96
  -3 -13   0   32.00    3.54
  -3  13   0   24.74    2.86
   3 -13   0   25.45    2.72
  -3  13   0   28.84    2.96
   3  13   0   26.51    3.04
  -3  13   0   20.71    2.62
   3  13   0   19.67    2.62
   4 -13   0   13.47    2.69
   4  13   0   12.45    2.43
  -4 -13   0   16.93    3.02
  -4  13   0    7.87    2.20
  -4  13   0   11.70    2.36
   4 -13   0   13.50    2.26
   4  13   0   14.00    2.87
  -5 -13   0   -0.78    2.17
   5  13   0    1.76    2.25
  -5  13   0   -1.38    1.74
  -5  13   0    0.75    1.81
   5 -13   0   -3.09    1.95
  -6 -13   0    8.19    2.63
  -6  13   0    6.04    2.05
   6  13   0    5.14    2.82
  -6  13   0    6.75    2.07
   6 -13   0    8.73    2.42
   7 -13   0   17.58    2.84
  -7  13   0   12.91    2.49
   7  13   0   16.89    3.37
  -7  13   0   17.12    2.57
   8  13   0    7.42    3.02
  -8  13   0    4.29    2.06
   8 -13   0    2.54    2.18
  -8  13   0    2.85    1.93
  -9  13   0   -0.78    1.67
  -9  13   0    0.97    1.93
   9  13   0    0.68    3.05
   0 -14   0   -3.40    2.06
   0  14   0   -2.82    1.88
   0  14   0   -0.51    1.57
   0  14   0   -0.32    1.81
  -1  14   0   -1.24    1.86
   1 -14   0    1.22    2.26
  -1  14   0   -0.71    1.49
   1  14   0   -3.35    1.73
  -1  14   0   -1.43    1.74
   1  14   0    0.03    1.72
  -1 -14   0   -1.33    2.05
  -2  14   0   62.20    4.33
  -2  14   0   58.34    4.22
  -2 -14   0   55.17    4.77
  -2  14   0   60.36    2.53
   2  14   0   61.74    3.93
   2 -14   0   53.24    4.62
  -2  14   0   50.91    4.09
   2  14   0   52.93    4.64
  -3  14   0  202.25    7.07
  -3 -14   0  185.46    7.87
  -3  14   0  208.78    7.57
   3  14   0  199.87    7.15
  -3  14   0  199.92    7.55
   3 -14   0  207.78    7.77
   3 -14   0  200.44    7.02
   3  14   0  199.62    8.04
   4  14   0   37.20    3.94
   4 -14   0   37.86    3.78
   4 -14   0   43.03    3.58
  -4 -14   0   39.94    4.03
  -4  14   0   39.51    3.64
  -4  14   0   41.76    3.73
   4  14   0   39.56    3.51
   5  14   0   86.66    5.79
  -5  14   0   80.88    4.80
  -5 -14   0   90.18    5.56
   5 -14   0   82.67    5.09
  -5  14   0   87.27    4.94
  -6  14   0   -1.77    1.89
   6  14   0   -4.22    2.28
  -6  14   0   -1.75    1.79
   6 -14   0   -0.68    2.19
  -6 -14   0    1.79    2.59
   7  14   0   -3.46    2.47
  -7  14   0    0.52    2.06
  -7  14   0    3.56    2.08
   7 -14   0    0.77    2.25
   8 -14   0   19.22    3.10
  -8  14   0   12.69    2.58
   8  14   0   16.36    3.59
  -8  14   0   17.51    2.85
   0  15   0   -1.10    1.66
   0 -15   0   -1.45    2.22
   0  15   0    0.22    2.18
  -1  15   0   19.49    2.95
   1  15   0   19.01    3.06
  -1  15   0   16.29    2.14
   1  15   0   15.30    2.51
  -1 -15   0   15.92    3.20
  -1  15   0   18.85    3.05
   1 -15   0   15.41    3.12
  -2 -15   0   -1.45    2.47
   2  15   0   -0.48    1.91
  -2  15   0   -1.31    1.85
  -2  15   0   -1.07    1.87
   2 -15   0   -0.19    2.31
   2  15   0   -0.79    1.98
   3  15   0    0.56    2.21
   3  15   0    0.97    2.15
  -3 -15   0   -2.27    2.40
   3 -15   0    2.89    2.36
  -3  15   0   -2.26    1.73
  -4  15   0    2.22    2.25
  -4 -15   0    7.05    2.94
  -4  15   0    3.10    2.25
   4  15   0    4.78    2.87
   4 -15   0    9.20    2.99
   5 -15   0   26.64    3.51
   5  15   0   23.24    3.71
  -5 -15   0   25.81    3.68
  -5  15   0   21.35    3.02
  -5  15   0   19.38    3.10
   6 -15   0   33.79    4.00
  -6  15   0   32.64    3.52
  -6 -15   0   31.63    4.02
   6  15   0   31.31    4.22
  -6  15   0   32.72    3.58
  -7  15   0    4.44    2.42
   7  15   0    2.40    3.06
  -7  15   0    7.43    2.42
   7 -15   0    5.85    2.61
   8  15   0    5.08    3.31
  -8  15   0    3.11    2.43
   8 -15   0    4.62    2.77
  -8  15   0    2.21    2.18
   0  16   0   15.27    2.34
   0  16   0   12.32    2.72
   0 -16   0   13.56    3.31
   1  16   0   20.11    2.80
   1  16   0   17.28    3.14
  -1 -16   0   21.17    3.68
   1 -16   0   16.03    3.24
  -1  16   0   19.07    3.13
  -2  16   0    5.63    2.39
   2  16   0    3.20    2.25
  -2 -16   0    5.36    2.97
  -2  16   0    5.25    2.44
   2 -16   0    6.09    2.79
   2  16   0    0.12    2.52
  -3 -16   0   -3.52    2.54
   3  16   0    0.86    2.36
  -3  16   0    0.02    2.12
   3 -16   0    1.05    2.83
   3  16   0   -3.58    2.36
  -4 -16   0    0.39    2.69
  -4  16   0   -0.31    2.19
   4  16   0    4.46    2.85
   4 -16   0    6.18    2.97
  -5  16   0   -3.26    1.96
  -5 -16   0    0.33    2.66
   5  16   0   -0.21    2.78
   5 -16   0   -0.25    2.79
   6  16   0   -1.99    2.91
  -6 -16   0    3.29    2.89
  -6  16   0    5.20    2.57
   6 -16   0    0.82    2.92
  -6  16   0    3.98    2.39
  -7  16   0    2.95    2.50
   7 -16   0    6.63    2.99
   7  16   0    5.17    3.67
  -7  16   0   -0.35    2.29
   0  17   0   -1.59    1.99
   0 -17   0   -4.50    2.46
   1  17   0   -0.24    2.50
   1  17   0   -2.34    1.79
   1 -17   0    0.14    2.80
  -1  17   0   -4.21    2.03
  -1 -17   0    1.47    2.87
  -2  17   0   20.12    3.20
   2  17   0   19.03    3.53
  -2 -17   0   25.81    3.99
   2  17   0   23.37    3.21
   2 -17   0   17.06    3.53
  -3 -17   0   -1.86    2.93
   3 -17   0    1.99    2.87
   3  17   0    1.71    2.81
  -3  17   0    4.34    2.60
  -4 -17   0    6.59    3.23
   4 -17   0    3.59    3.01
  -4  17   0    8.60    2.91
   4  17   0    9.07    3.38
  -5 -17   0   14.33    3.91
  -5  17   0   11.69    3.13
   5 -17   0    8.65    3.47
   5  17   0   12.55    3.73
   6 -17   0   -1.87    2.76
  -6 -17   0    4.42    3.11
   6  17   0   -2.57    3.32
  -6  17   0   -1.07    2.33
   7 -17   0    8.95    3.35
  -7  17   0   10.58    3.02
   7  17   0   17.08    4.22
   0  18   0    2.57    2.66
   0 -18   0    2.32    3.01
   1  18   0    3.19    2.62
  -1  18   0   -3.83    2.18
  -1 -18   0   -4.23    2.84
   1 -18   0   -1.07    2.76
   2 -18   0    2.40    3.13
  -2 -18   0    2.52    2.96
   2  18   0    4.03    2.86
   2  18   0    2.44    2.35
   3  18   0    3.94    2.97
  -3 -18   0    4.22    3.32
   3 -18   0   -0.29    3.19
   4 -18   0   28.98    4.20
  -4 -18   0   37.36    5.00
   4  18   0   28.96    4.46
  -5  18   0    0.03    2.50
   5 -18   0   -3.51    3.17
  -5 -18   0    3.03    3.20
   5  18   0    4.60    3.29
  -6  18   0    0.87    2.60
  -6 -18   0    5.66    3.64
   6 -18   0   -4.03    3.35
   6  18   0    2.45    3.54
   0 -19   0    6.51    3.60
   0  19   0   -3.01    2.40
  -1 -19   0    4.23    3.59
   1  19   0    0.02    2.67
   1 -19   0    8.89    3.67
  -1  19   0    4.45    2.80
   2 -19   0   20.72    4.22
   2  19   0   25.90    4.13
  -2 -19   0   28.17    4.59
  -3 -19   0    5.30    3.51
   3  19   0    1.74    2.97
   3 -19   0    0.05    3.32
  -4 -19   0   16.85    4.24
   4  19   0   23.50    4.20
   4 -19   0   20.46    4.33
   5 -19   0    5.48    3.82
   5  19   0   11.27    3.92
  -5 -19   0    9.94    4.12
   0 -20   0   42.92    5.32
   0  20   0   38.04    4.48
  -1 -20   0    0.25    3.68
   1  20   0    2.96    2.99
   1 -20   0    5.07    3.65
   2 -20   0    3.46    3.68
   2  20   0   -2.62    2.69
  -2 -20   0   -2.60    3.43
  -3 -20   0    2.98    3.56
   3  20   0    3.41    3.18
   3 -20   0    5.45    3.85
   4  20   0   19.37    4.19
   4 -20   0    9.91    4.22
  -4 -20   0   17.66    4.40
   0  21   0   -0.19    3.01
   0 -21   0    0.57    3.83
   1 -21   0   -3.33    3.39
   1  21   0    1.42    3.00
  -1 -21   0    2.34    3.82
   2  21   0    6.34    3.42
   2 -21   0    7.99    4.22
  -2 -21   0    2.92    4.06
 -11   0   1    1.02    1.36
 -10   0   1    1.57    1.31
  -9   0   1   -0.53    1.19
   9   0  -1   -0.23    1.23
  -8   0   1   -1.26    1.01
   8   0  -1   -0.05    1.10
  -7   0   1   -1.40    0.87
   7   0  -1   -1.97    0.93
  -7   0   1   -1.21    0.86
  -6   0   1   -0.34    0.71
   6   0  -1    0.36    0.81
   6   0  -1   -1.00    0.75
  -6   0   1    0.64    0.78
   5   0  -1    1.06    0.61
  -5   0   1   -0.36    0.60
  -5   0   1    0.14    0.54
   5   0  -1    0.72    0.73
  -4   0   1    1.16    0.49
   4   0  -1    1.35    0.57
   4   0  -1    1.33    0.69
  -4   0   1    2.08    0.57
  -3   0   1    0.20    0.31
  -3   0   1    1.47    0.37
   3   0  -1    0.99    0.49
   3   0  -1    1.16    0.40
  -2   0   1    1.28    0.24
  -2   0   1   -0.11    0.18
   2   0  -1    0.12    0.28
   2   0  -1    0.25    0.24
   0   0   1    0.02    0.03
   0   0  -1    0.02    0.05
   0   0  -1    0.00    0.04
   0   0   1   -0.04    0.04
   0   0   1   -0.02    0.03
   0   0  -1   -0.04    0.03
   1   0   1    0.22    0.23
  -1   0  -1    0.31    0.22
   1   0   1    0.06    0.15
  -1   0  -1    0.36    0.19
   1   0   1    0.24    0.18
   1   0   1    0.39    0.31
  -2   0  -1   -2.25    0.39
   2   0   1   -2.50    0.48
  -2   0  -1   -2.75    0.37
   3   0   1   -1.85    0.48
  -3   0  -1   -1.23    0.43
   3   0   1   -0.69    0.64
  -3   0  -1   -0.57    0.43
  -3   0  -1   -1.55    0.15
   4   0   1   -0.25    0.78
  -4   0  -1   -0.77    0.54
  -4   0  -1   -0.34    0.62
   4   0   1    1.10    0.69
   5   0   1    1.62    0.94
  -5   0  -1   -0.92    0.63
  -6   0  -1    0.36    0.90
   6   0   1   -0.33    0.90
   7   0   1   -0.66    0.99
  -7   0  -1   -1.12    0.93
   8   0   1   -0.43    1.13
  -8   0  -1   -1.08    1.06
  -9   0  -1   -0.01    1.27
   9   0   1    0.14    1.27
  10   0   1    0.89    1.34
 -10   0  -1   -0.33    1.28
 -11   0  -1   -1.67    1.35
 -11  -1   1   -1.35    1.37
 -11   1   1   -0.25    1.18
 -10  -1   1    0.42    1.33
  10   1  -1   -1.17    1.24
 -10   1   1    0.03    1.13
   9   1  -1   30.08    2.64
  -9   1   1   28.27    2.06
  -9  -1   1   30.93    2.47
   9  -1  -1   29.46    2.14
  -8   1   1    3.30    1.11
   8  -1  -1    2.41    1.13
   8   1  -1    3.29    1.32
  -8  -1   1    3.49    1.36
  -8  -1   1    4.71    1.36
   7   1  -1   73.60    3.00
  -7   1   1   66.29    2.51
  -7  -1   1   77.67    3.03
  -7  -1   1   72.54    3.01
   7  -1  -1   72.85    2.61
  -6  -1   1  245.88    6.00
   6  -1  -1  242.39    5.53
   6   1  -1  231.93    5.90
   6  -1  -1  242.93    5.50
  -6  -1   1  240.33    5.95
  -6   1   1  235.94    5.48
   6   1  -1  250.90    6.06
  -5   1   1   38.28    1.42
  -5   1   1   40.36    1.48
   5   1  -1   40.02    1.90
   5  -1  -1   40.96    1.56
  -5  -1   1   41.13    1.84
  -5  -1   1   44.13    1.86
   5   1  -1   42.87    2.01
   5  -1  -1   40.09    1.51
   4  -1  -1  902.43   17.68
  -4  -1   1  875.06   17.53
  -4   1   1  853.52   18.15
   4   1  -1  863.44   17.64
  -4  -1   1  865.89   17.48
   4   1  -1  916.56   17.67
  -4   1   1  887.97   18.27
  -3  -1   1   17.25    0.98
  -3  -1   1   16.23    1.01
   3   1  -1   18.26    1.14
   3   1  -1   17.96    1.20
   2   1  -1  201.46    4.36
  -2  -1   1  191.18    4.29
   2   1  -1  195.32    4.32
  -2  -1   1  190.51    4.29
   1   1  -1 1887.31   35.42
   1   1  -1 1553.01   34.51
   1   1  -1 1879.72   34.95
  -1  -1   1 1770.06   35.14
   1   1  -1 1779.12   34.91
  -1  -1   1 1734.68   35.14
  -1  -1   1 1786.40   35.16
   0   1   1   -8.53    0.11
   0   1  -1   -8.18    0.12
   0   1  -1   -8.27    0.15
   0  -1  -1   -8.34    0.12
   0  -1   1   -8.29    0.13
   0  -1  -1   -8.51    0.07
   0  -1   1   -8.52    0.05
   0  -1   1   -8.38    0.09
   1   1   1 5059.90   97.35
   1  -1   1 5017.91  100.27
   1  -1   1 4634.14   99.21
  -1  -1  -1 4873.63   97.79
  -1  -1  -1 5081.79   98.70
   1   1   1 4764.96   97.51
  -1  -1  -1 4906.66   97.91
   1   1   1 5270.33   97.88
  -1   1  -1 5001.62  100.53
   1   1   1 5126.41   99.21
   2   1   1 1333.74   26.52
   2  -1   1 1367.33   26.81
  -2  -1  -1 1382.25   26.57
  -2  -1  -1 1338.87   26.25
  -2  -1  -1 1361.30   26.31
  -2   1  -1 1321.24   26.65
  -3  -1  -1   69.98    2.22
  -3  -1  -1   73.53    2.19
  -3  -1  -1   70.39    2.22
   3   1   1   67.45    2.24
   3  -1   1   67.59    2.02
  -3   1  -1   66.65    1.94
  -4   1  -1  234.21    5.33
  -4  -1  -1  244.41    5.70
  -4  -1  -1  234.72    5.62
   4  -1   1  239.97    5.40
   4   1   1  239.46    5.69
  -5  -1  -1   44.38    2.09
  -5   1  -1   43.25    1.79
   5   1   1   37.60    2.16
  -5  -1  -1   36.91    2.01
   5  -1   1   41.91    1.83
   6   1   1   52.77    2.73
   6  -1   1   59.36    2.40
  -6   1  -1   60.82    2.37
  -6  -1  -1   61.94    2.70
  -6  -1  -1   56.86    2.71
  -7   1  -1    1.06    0.91
   7   1   1   -0.39    1.16
  -7  -1  -1   -1.20    1.06
   7  -1   1    0.23    0.95
  -8  -1  -1   -1.32    1.16
   8  -1   1    1.54    1.21
  -8   1  -1   -0.56    1.00
   8   1   1   -0.11    1.29
  -9  -1  -1   -0.49    1.35
   9   1   1   -0.50    1.45
   9  -1   1   -0.56    1.23
  -9   1  -1    0.58    1.18
 -10   1  -1   10.87    1.73
 -10  -1  -1    8.09    1.87
  10   1   1   10.13    1.76
  10  -1   1    9.84    1.61
 -11  -1  -1    2.89    1.70
 -11   1  -1    0.55    1.46
 -11   2   1   -1.36    1.03
 -11  -2   1    0.52    1.61
 -10   2   1    2.11    1.10
 -10  -2   1    2.78    1.60
  10   2  -1    2.97    1.58
   9  -2  -1   34.84    2.06
   9   2  -1   33.05    2.89
  -9   2   1   35.06    2.04
  -9  -2   1   37.02    2.80
   8  -2  -1  155.78    4.24
  -8  -2   1  164.80    5.24
  -8   2   1  154.87    4.24
  -8  -2   1  159.38    5.16
   8   2  -1  163.34    5.20
  -7  -2   1  212.17    5.98
  -7   2   1  215.59    5.09
  -7  -2   1  212.95    5.92
   7  -2  -1  213.79    5.04
   7   2  -1  218.75    5.95
  -6  -2   1  117.45    3.84
  -6   2   1  116.22    3.04
  -6  -2   1  120.67    3.89
   6  -2  -1  121.28    3.05
   6   2  -1  121.86    3.90
   5   2  -1    2.32    0.96
  -5  -2   1    2.24    0.94
  -5  -2   1    1.53    0.86
  -5   2   1    1.53    0.48
  -4  -2   1   79.73    2.65
  -4  -2   1   76.35    2.62
   4   2  -1   79.71    2.68
  -3  -2   1  280.70    6.29
  -3  -2   1  281.42    6.20
   3   2  -1  285.18    6.38
  -3  -2   1  273.65    6.26
   2  -2  -1 3585.22   74.82
  -2  -2   1 3574.24   68.15
   2   2  -1 3572.65   68.98
  -2   2   1 3502.73   80.03
  -2  -2   1 3530.21   68.08
   2  -2  -1 3664.06   76.46
  -2  -2   1 3625.53   69.02
   1  -2  -1   59.80    1.64
  -1   2   1   49.51    1.50
  -1   2   1   62.28    1.59
   1   2  -1   60.22    1.84
   1   2  -1   58.87    1.75
  -1  -2   1   56.85    1.76
  -1  -2   1   57.69    1.74
  -1  -2   1   59.83    1.86
   1  -2  -1   61.72    1.60
   1   2  -1   59.17    1.77
  -1   2   1   58.02    1.56
   0  -2  -1 1736.23   33.25
   0   2  -1 1712.68   33.58
   0  -2  -1 1738.71   33.68
   0   2   1 1764.66   33.69
   0  -2   1 1719.72   33.21
   0   2   1 1695.84   33.23
   0   2  -1 1653.20   33.24
   0  -2   1 1736.31   33.66
   0   2  -1 1711.05   33.20
   0  -2   1 1640.27   33.12
   0   2   1 1666.07   33.24
  -1  -2  -1  432.66    8.94
   1  -2   1  443.43    8.99
  -1  -2  -1  436.97    8.97
  -1   2  -1  430.45    8.86
   1   2   1  436.48    9.06
   1  -2   1  444.53    8.87
   1   2   1  421.20    8.90
  -1   2  -1  439.27    8.91
  -1  -2  -1  434.65    9.06
   1  -2   1  435.13    8.81
   1   2   1  424.21    8.88
   2  -2   1 2427.38   46.26
  -2  -2  -1 2345.89   45.26
  -2  -2  -1 2410.99   45.92
  -2  -2  -1 2338.81   45.28
   2   2   1 2365.42   45.89
  -2   2  -1 2308.85   45.78
  -3  -2  -1  276.09    6.35
  -3   2  -1  269.14    5.88
   3  -2   1  277.02    5.98
   3   2   1  272.77    6.37
  -3  -2  -1  269.41    6.27
  -3  -2  -1  283.77    6.35
  -4  -2  -1   11.38    1.15
   4   2   1   12.78    1.27
  -4  -2  -1   12.85    1.19
  -4   2  -1   10.12    0.87
  -4  -2  -1   13.18    1.23
   4  -2   1   11.35    0.99
  -5  -2  -1  143.62    4.19
   5  -2   1  136.76    3.62
  -5  -2  -1  138.08    4.22
  -5   2  -1  130.77    3.52
   5   2   1  135.02    4.17
  -6  -2  -1   -1.27    1.02
  -6  -2  -1   -1.11    1.06
  -6   2  -1    0.39    0.73
   6   2   1   -1.24    1.03
   6  -2   1    0.48    0.81
   7   2   1   27.72    2.34
  -7  -2  -1   24.90    2.28
   7  -2   1   26.66    1.90
  -7   2  -1   25.58    1.79
  -7  -2  -1   26.79    2.27
   8   2   1    0.82    1.47
   8  -2   1   -2.40    0.96
  -8   2  -1   -0.40    1.04
  -8  -2  -1   -0.16    1.30
  -9   2  -1   13.19    1.58
  -9  -2  -1   11.18    1.92
   9   2   1    9.60    1.83
   9  -2   1   12.73    1.57
  10   2   1   -0.59    1.46
 -10   2  -1   -0.25    1.19
 -10  -2  -1    0.08    1.48
 -11  -2  -1    0.60    1.77
  11   2   1   -0.91    1.58
 -11   2  -1    0.44    1.33
 -11  -3   1    7.92    1.98
  11   3  -1    5.51    1.92
 -10  -3   1   10.39    1.92
  10   3  -1    5.02    1.78
 -10   3   1    4.02    1.09
  -9  -3   1    0.70    1.61
  -9   3   1    0.26    0.92
   9   3  -1   -0.59    1.48
  -9  -3   1   -1.08    1.39
   8   3  -1    3.31    1.65
  -8   3   1    3.05    1.02
  -8  -3   1    6.45    1.77
  -8  -3   1    0.49    1.64
   8  -3  -1    4.08    0.99
  -7   3   1   12.97    1.17
   7  -3  -1   12.72    1.19
   7   3  -1   13.14    1.73
  -7  -3   1   12.92    1.75
  -7  -3   1   14.22    1.75
   6   3  -1   18.94    1.77
  -6   3   1   19.45    1.18
  -6  -3   1   17.12    1.71
  -6  -3   1   19.34    1.83
   6  -3  -1   22.55    1.26
  -5  -3   1   35.48    2.22
  -5   3   1   35.63    1.35
  -5  -3   1   36.53    1.95
   5  -3  -1   39.15    1.49
   5   3  -1   40.14    2.45
  -5  -3   1   37.09    2.34
  -4  -3   1   13.14    1.27
  -4   3   1   13.25    0.81
   4  -3  -1   14.85    0.99
  -4  -3   1   11.15    1.25
   4   3  -1   12.05    1.31
  -4  -3   1   10.84    1.25
   4  -3  -1   14.61    0.96
  -3  -3   1  391.65    8.48
   3  -3  -1  379.13    7.82
  -3  -3   1  373.84    8.41
  -3  -3   1  371.90    8.42
  -3   3   1  371.25    7.92
   3   3  -1  385.18    8.54
   3  -3  -1  390.07    7.97
  -2  -3   1   38.17    1.83
  -2  -3   1   40.40    2.05
  -2   3   1   41.65    1.43
  -2  -3   1   36.42    1.78
  -2   3   1   39.39    1.38
   2  -3  -1   41.86    1.49
   2  -3  -1   40.66    1.55
   2   3  -1   37.73    1.88
   1   3  -1  175.13    4.22
   1   3  -1  173.70    4.25
   1  -3  -1  175.67    4.10
  -1   3   1  174.63    4.02
   1  -3  -1  171.63    3.78
  -1  -3   1  171.21    4.22
  -1   3   1  168.36    3.97
   1   3  -1  176.65    4.30
  -1   3   1  175.41    4.04
  -1  -3   1  171.03    4.23
  -1  -3   1  180.85    4.37
   0   3  -1  121.56    3.01
   0   3   1  118.97    3.12
   0   3   1  120.99    2.96
   0  -3  -1  108.71    3.02
   0   3  -1  125.02    3.23
   0  -3  -1  127.99    3.19
   0  -3  -1  124.96    3.23
   0  -3   1  122.49    3.03
   0   3   1  124.67    3.20
   0   3  -1  122.51    3.20
   0  -3   1  127.43    3.23
   0   3  -1  120.99    3.16
   0   3   1  126.25    3.17
   0  -3   1  120.48    3.25
  -1  -3  -1  193.39    4.68
  -1   3  -1  199.71    4.52
  -1   3  -1  198.85    4.57
   1   3   1  200.85    4.78
  -1  -3  -1  198.48    4.81
  -1   3  -1  200.97    4.53
   1  -3   1  196.17    4.29
   1  -3   1  196.75    4.63
  -1  -3  -1  192.24    4.65
   1   3   1  194.87    4.65
   1  -3   1  196.45    4.46
   2   3   1  140.78    4.07
   2  -3   1  157.45    3.73
  -2  -3  -1  145.84    4.17
  -2  -3  -1  147.13    4.08
  -2   3  -1  152.27    3.68
   2  -3   1  157.28    3.82
  -2  -3  -1  140.34    4.00
   3  -3   1  654.94   12.96
  -3  -3  -1  637.15   13.40
   3   3   1  622.20   13.51
   3  -3   1  648.63   13.08
  -3   3  -1  624.04   12.88
  -3  -3  -1  645.11   13.42
  -3  -3  -1  655.15   13.53
  -4   3  -1 2012.64   39.59
   4  -3   1 2064.64   40.07
  -4  -3  -1 2084.97   40.33
  -4  -3  -1 2090.53   40.02
  -4  -3  -1 2056.87   40.02
   4   3   1 2039.66   40.48
  -5  -3  -1    3.53    1.07
  -5  -3  -1    2.47    1.14
  -5   3  -1    2.01    0.76
   5   3   1    3.58    1.23
  -5  -3  -1    0.88    1.12
   5  -3   1    3.87    0.89
   6  -3   1   53.62    2.22
  -6  -3  -1   49.33    2.77
  -6  -3  -1   52.75    2.93
  -6   3  -1   52.60    2.15
   6   3   1   55.28    2.98
  -7   3  -1   15.14    1.35
  -7  -3  -1   11.82    1.72
   7  -3   1   13.18    1.30
  -7  -3  -1   13.33    1.81
   7   3   1   14.47    1.87
   8   3   1    0.12    1.51
   8  -3   1    0.85    1.05
  -8  -3  -1   -2.28    1.41
  -8   3  -1    1.06    1.06
  -8  -3  -1   -2.01    1.64
  -9   3  -1    5.86    1.35
   9  -3   1    7.37    1.35
  -9  -3  -1    6.89    1.88
   9   3   1    5.95    1.76
  10   3   1   -0.48    1.57
 -10   3  -1   -0.28    1.12
 -10  -3  -1   -0.95    1.59
 -11   3  -1   -1.20    1.22
 -11  -3  -1    0.11    1.73
  11   3   1   -0.54    1.63
 -11  -4   1   -0.02    1.83
  11   4  -1   -0.96    1.74
 -10  -4   1   -0.68    1.61
  10   4  -1    0.63    1.68
 -10  -4   1   -2.90    1.69
  -9  -4   1    1.18    1.86
   9   4  -1    3.72    1.80
  -9  -4   1    4.83    1.85
  -9   4   1    4.09    1.01
  -8  -4   1  211.06    6.69
  -8  -4   1  208.35    6.64
   8  -4  -1  201.35    4.85
   8   4  -1  207.89    6.52
  -8   4   1  199.70    4.94
   7   4  -1   16.57    2.05
   7  -4  -1   18.66    1.37
  -7  -4   1   18.03    2.01
  -7   4   1   19.22    1.36
  -7  -4   1   14.75    1.94
   6  -4  -1  151.11    3.78
  -6  -4   1  151.34    4.29
  -6   4   1  147.00    3.71
  -6  -4   1  153.54    4.99
  -6  -4   1  152.18    4.96
   6   4  -1  148.41    4.93
   6  -4  -1  158.07    3.77
   5   4  -1  229.70    6.34
   5  -4  -1  229.07    5.14
   5  -4  -1  233.90    5.24
  -5   4   1  225.74    5.17
  -5  -4   1  232.77    6.30
  -5  -4   1  235.00    5.96
  -5  -4   1  227.90    6.31
   4   4  -1  153.51    4.81
  -4  -4   1  146.83    4.66
   4  -4  -1  162.45    3.87
  -4  -4   1  152.88    4.60
  -4  -4   1  157.43    4.78
  -4   4   1  157.07    3.77
   4  -4  -1  162.13    3.80
   3  -4  -1  829.10   16.51
   3  -4  -1  826.72   16.33
  -3  -4   1  824.87   17.03
  -3  -4   1  808.65   16.92
  -3   4   1  806.69   16.31
  -3   4   1  829.76   16.38
   3   4  -1  812.04   17.11
  -3  -4   1  827.16   16.93
  -2  -4   1 1781.39   35.46
  -2  -4   1 1847.99   36.03
  -2   4   1 1868.84   35.62
   2  -4  -1 1834.57   35.71
   2   4  -1 1819.63   36.00
  -2   4   1 1847.58   35.28
  -2   4   1 1840.55   35.33
  -2  -4   1 1785.27   35.46
   1  -4  -1  168.97    3.91
  -1   4   1  174.43    4.28
   1   4  -1  169.81    4.43
   1  -4  -1  171.96    4.31
  -1  -4   1  172.48    4.62
  -1   4   1  183.62    3.79
  -1  -4   1  166.27    4.47
  -1   4   1  171.36    4.22
  -1   4   1  169.20    4.21
   1   4  -1  162.30    4.47
  -1  -4   1  163.47    4.42
   0   4   1   73.67    2.30
   0   4  -1   70.05    2.28
   0   4  -1   75.46    2.53
   0  -4   1   74.94    2.60
   0  -4   1   72.29    2.55
   0  -4  -1   74.26    2.39
   0   4  -1   73.68    2.63
   0   4   1   72.95    2.53
   0   4   1   76.56    2.46
   0  -4   1   74.28    2.35
   0  -4  -1   78.79    2.48
   0  -4  -1   79.53    2.68
   0   4  -1   71.71    2.51
   0   4   1   76.04    2.53
  -1   4  -1    9.26    0.93
  -1  -4  -1   10.14    0.97
  -1   4  -1    9.12    0.80
  -1  -4  -1   11.51    1.06
   1  -4   1    7.94    0.85
   1   4   1   11.71    1.02
   1  -4   1    8.71    1.02
  -1   4  -1    9.37    0.98
  -1  -4  -1   13.46    1.23
  -1   4  -1   11.14    1.02
  -2   4  -1   42.03    1.86
  -2  -4  -1   46.76    2.14
  -2   4  -1   45.70    1.84
   2   4   1   47.67    2.28
  -2  -4  -1   47.05    2.32
  -2  -4  -1   47.92    2.18
   2  -4   1   45.71    1.99
   2   4   1   44.96    2.01
  -2   4  -1   45.66    1.84
  -3  -4  -1   21.94    1.75
  -3  -4  -1   22.27    2.01
  -3  -4  -1   21.55    1.75
   3  -4   1   24.33    1.57
  -3   4  -1   22.62    1.39
   3   4   1   21.76    1.85
   4   4   1   56.86    2.91
  -4   4  -1   59.74    2.31
  -4  -4  -1   62.02    2.98
   4  -4   1   61.95    2.39
   4  -4   1   60.56    2.50
  -4  -4  -1   62.17    3.06
  -4  -4  -1   58.83    2.89
   5  -4   1   27.17    1.86
  -5   4  -1   30.25    1.68
  -5  -4  -1   31.61    2.31
   5   4   1   26.79    2.38
   5  -4   1   29.29    1.80
  -5  -4  -1   30.62    2.41
  -5  -4  -1   29.52    2.21
   6   4   1   95.17    3.99
   6  -4   1  106.94    3.31
  -6  -4  -1  101.59    3.99
  -6  -4  -1  104.10    3.67
   6  -4   1  102.96    3.24
  -6   4  -1   97.78    3.16
  -6  -4  -1  105.26    4.12
   7  -4   1   11.74    1.35
  -7  -4  -1   14.08    1.95
  -7  -4  -1   11.20    1.93
   7   4   1   11.00    1.92
  -7   4  -1   11.20    1.31
   8  -4   1   16.63    1.50
  -8  -4  -1   15.15    2.37
  -8   4  -1   14.13    1.45
  -8  -4  -1   16.03    2.17
   8   4   1   17.81    2.19
   9  -4   1   10.57    1.38
  -9  -4  -1    9.76    2.14
  -9   4  -1   10.36    1.47
   9   4   1    9.00    2.02
 -10   4  -1    3.65    1.23
 -10  -4  -1   -0.81    1.77
  10   4   1    0.40    1.78
  11   4   1   13.08    2.41
 -11   4  -1    8.47    1.53
 -11  -4  -1   10.58    2.50
 -11  -5   1   -1.86    1.77
  11   5  -1   -3.84    1.74
  10   5  -1   15.97    2.42
 -10  -5   1   17.71    2.59
 -10  -5   1   12.78    2.37
  -9  -5   1   -2.25    1.86
  -9   5   1    0.75    0.85
  -9  -5   1   -2.43    1.72
   9   5  -1    1.40    1.89
   8  -5  -1   11.19    1.10
  -8  -5   1    9.65    1.99
   8   5  -1    8.96    2.02
  -8  -5   1   10.58    2.17
  -8   5   1    7.17    1.05
  -7   5   1   22.60    1.53
  -7  -5   1   16.97    2.28
   7  -5  -1   24.90    1.70
  -7  -5   1   19.26    2.26
   7   5  -1   19.08    2.26
  -6  -5   1   63.54    3.01
   6  -5  -1   71.36    2.42
  -6   5   1   65.76    2.35
  -6  -5   1   66.96    3.43
   6  -5  -1   74.06    2.50
   6   5  -1   66.60    3.53
  -6  -5   1   70.43    3.45
   5  -5  -1  823.07   16.49
  -5   5   1  812.18   16.37
   5   5  -1  804.99   17.61
   5  -5  -1  821.31   16.34
  -5  -5   1  814.59   17.51
  -5   5   1  787.59   16.25
  -5  -5   1  805.86   17.20
  -5  -5   1  816.86   17.53
  -4   5   1  310.51    6.96
   4   5  -1  298.65    7.92
  -4  -5   1  312.51    7.96
   4  -5  -1  319.24    7.10
  -4  -5   1  315.20    7.87
  -4  -5   1  310.58    7.97
  -4   5   1  318.95    7.04
   4  -5  -1  321.07    6.99
  -3  -5   1   13.01    1.43
   3  -5  -1   13.83    1.28
  -3  -5   1   13.79    1.57
  -3   5   1   11.42    1.05
  -3  -5   1   13.95    1.38
   3   5  -1   15.48    1.55
  -3   5   1   13.32    1.24
  -2   5   1  699.83   14.35
  -2  -5   1  681.90   14.77
  -2  -5   1  714.14   14.81
   2  -5  -1  702.21   14.52
  -2   5   1  708.91   14.28
   2  -5  -1  691.83   13.79
  -2   5   1  684.63   14.25
   2   5  -1  709.58   14.74
   2   5  -1  687.24   14.91
  -2  -5   1  708.75   15.00
   1   5  -1 3103.71   59.46
  -1  -5   1 3088.60   59.56
   1  -5  -1 3140.06   60.34
  -1  -5   1 3168.36   60.56
  -1   5   1 3183.55   60.25
  -1   5   1 3104.99   59.45
   1   5  -1 3070.94   59.05
  -1  -5   1 3051.02   59.49
  -1   5   1 3162.82   59.43
   1   5  -1 3106.71   60.46
   1  -5  -1 3154.49   58.96
  -1   5   1 3088.89   59.52
   0  -5   1  788.00   16.09
   0  -5  -1  772.63   16.03
   0   5   1  778.02   16.03
   0  -5   1  782.93   15.73
   0  -5  -1  790.53   16.36
   0  -5   1  781.87   16.36
   0   5  -1  797.11   16.32
   0   5   1  779.92   16.09
   0   5  -1  777.70   15.68
   0  -5   1  783.06   16.03
   0   5   1  789.44   16.28
   0   5  -1  799.21   16.10
   0   5   1  771.09   15.63
   0   5  -1  786.42   16.15
   0  -5  -1  769.49   15.96
  -1   5  -1   62.84    2.46
   1   5   1   61.74    2.53
  -1   5  -1   59.80    2.37
  -1  -5  -1   67.67    2.63
  -1  -5  -1   58.34    2.47
  -1   5  -1   63.15    2.07
   1  -5   1   60.13    2.22
   1   5   1   61.26    2.64
  -1   5  -1   66.56    2.50
   1  -5   1   65.08    2.59
  -1  -5  -1   68.85    2.81
  -2  -5  -1  352.68    8.41
  -2   5  -1  362.32    7.93
  -2  -5  -1  354.12    8.37
  -2  -5  -1  362.38    8.58
  -2   5  -1  357.25    7.98
   2   5   1  360.46    8.35
   2  -5   1  362.77    8.17
  -2   5  -1  350.44    8.02
   2  -5   1  352.64    7.52
   2   5   1  356.58    8.51
  -3  -5  -1   12.63    1.43
  -3   5  -1   11.94    1.11
  -3  -5  -1   12.30    1.62
  -3   5  -1   12.35    1.24
   3  -5   1   11.96    1.27
  -3  -5  -1   13.97    1.50
   3   5   1   10.24    1.39
  -4  -5  -1  535.39   12.34
  -4   5  -1  532.59   11.47
  -4  -5  -1  544.85   12.40
   4   5   1  531.16   12.42
  -4  -5  -1  558.56   12.39
   4  -5   1  556.88   11.69
   5   5   1   87.97    3.80
  -5  -5  -1   93.13    3.86
   5  -5   1   93.64    3.19
  -5  -5  -1   94.87    3.72
   5  -5   1  100.24    3.19
  -5   5  -1   94.05    3.08
  -5  -5  -1   95.01    3.90
   6   5   1   26.49    2.39
  -6  -5  -1   21.14    2.28
  -6  -5  -1   26.42    2.16
  -6  -5  -1   24.72    2.26
  -6   5  -1   25.09    1.88
   6  -5   1   25.74    2.06
  -7  -5  -1  118.72    5.03
   7  -5   1  122.47    3.90
  -7   5  -1  119.51    3.85
  -7  -5  -1  124.20    5.11
   7   5   1  120.61    4.95
   8   5   1    5.34    1.85
  -8  -5  -1    5.86    1.96
  -8  -5  -1    2.28    1.86
  -8   5  -1    6.33    1.27
   8  -5   1    7.65    1.30
  -9  -5  -1   -0.02    1.88
   9   5   1    0.73    1.88
  -9  -5  -1   -1.10    2.03
  -9   5  -1    0.60    1.10
   9  -5   1    2.25    1.12
 -10  -5  -1   -3.12    1.55
 -10   5  -1   -0.16    1.09
  10   5   1   -0.31    1.82
  11   5   1   26.29    3.08
 -11   5  -1   23.93    2.02
 -11  -5  -1   25.22    3.13
  11   6  -1   -0.05    2.14
 -11  -6   1   -1.52    1.99
 -10  -6   1    9.80    2.67
  10   6  -1    9.12    2.30
 -10  -6   1    9.23    2.33
  -9  -6   1   10.00    2.32
  -9   6   1    8.02    1.28
   9   6  -1    7.60    2.23
  -9   6   1    6.66    1.15
  -9  -6   1    5.17    2.38
  -8  -6   1   30.18    2.94
   8   6  -1   31.32    2.93
  -8  -6   1   32.76    2.95
  -8   6   1   27.07    1.81
  -8   6   1   26.08    1.92
   8  -6  -1   28.64    1.88
  -7   6   1   11.29    1.27
   7   6  -1   10.21    2.27
  -7  -6   1   13.25    2.29
  -7  -6   1   11.80    2.22
   7  -6  -1   17.33    1.41
  -7   6   1   10.64    1.30
  -6  -6   1    2.89    1.49
  -6  -6   1    3.09    1.57
  -6   6   1    5.76    1.12
  -6  -6   1    5.48    1.64
   6  -6  -1    6.51    1.16
   6   6  -1    1.42    1.63
  -6   6   1    3.89    1.00
  -5  -6   1   24.06    2.14
  -5  -6   1   22.67    2.13
   5  -6  -1   23.89    1.86
   5  -6  -1   27.41    1.96
  -5   6   1   22.48    1.63
  -5   6   1   21.84    1.59
  -5  -6   1   20.72    2.07
   5   6  -1   20.20    2.15
  -4   6   1    3.97    0.98
  -4   6   1    6.98    1.06
  -4  -6   1    4.22    1.43
  -4  -6   1    6.40    1.50
   4   6  -1    0.76    1.46
   4  -6  -1    7.30    1.18
  -4  -6   1    5.14    1.44
  -3   6   1    1.93    0.81
   3  -6  -1    1.74    1.04
  -3  -6   1    1.80    0.97
  -3   6   1    2.41    0.91
   3  -6  -1    1.27    0.64
   3   6  -1    1.89    1.18
  -3  -6   1    3.78    1.11
  -3   6   1    1.89    0.76
  -3  -6   1    1.35    1.28
   2   6  -1  386.69    9.19
  -2  -6   1  389.06    9.27
  -2   6   1  398.87    8.71
   2  -6  -1  388.39    8.23
  -2  -6   1  390.06    9.40
   2   6  -1  384.58    9.33
  -2   6   1  386.18    8.74
  -2  -6   1  379.11    9.20
  -2   6   1  390.23    8.83
   2  -6  -1  389.43    8.93
   1   6  -1   42.10    2.28
   1   6  -1   46.74    2.64
  -1   6   1   51.14    2.35
  -1   6   1   46.92    2.28
  -1  -6   1   38.71    2.24
  -1   6   1   47.09    1.82
   1   6  -1   43.68    2.32
   1  -6  -1   45.00    2.13
  -1  -6   1   36.77    2.60
   1  -6  -1   47.47    2.50
  -1   6   1   53.86    2.53
  -1  -6   1   37.96    2.42
   0  -6   1 1745.11   34.13
   0   6  -1 1747.78   34.30
   0  -6   1 1763.87   34.82
   0  -6   1 1799.10   33.77
   0  -6  -1 1743.25   34.76
   0   6   1 1706.67   33.58
   0   6   1 1730.03   34.61
   0   6  -1 1756.20   34.20
   0   6  -1 1719.35   33.64
   0   6  -1 1748.17   34.70
   0  -6  -1 1721.66   34.04
   0   6   1 1733.67   34.22
   0   6   1 1747.23   34.15
   1  -6   1 1261.95   24.99
   1  -6   1 1257.52   25.90
  -1   6  -1 1259.69   25.56
   1   6   1 1303.03   26.11
  -1   6  -1 1290.22   25.51
  -1  -6  -1 1292.96   26.18
  -1   6  -1 1269.11   24.81
   1   6   1 1276.89   25.64
  -1   6  -1 1294.88   25.79
  -1  -6  -1 1289.14   25.74
  -2   6  -1  383.54    8.60
   2   6   1  387.33    9.06
   2  -6   1  374.19    8.17
   2  -6   1  381.22    8.85
  -2  -6  -1  387.45    9.12
   2   6   1  368.72    9.15
  -2   6  -1  377.80    8.77
  -2  -6  -1  370.17    9.05
  -2  -6  -1  370.70    9.21
  -2   6  -1  384.01    8.69
  -3  -6  -1  667.38   14.68
  -3  -6  -1  657.62   14.58
   3  -6   1  658.71   14.16
   3   6   1  658.81   14.77
   3  -6   1  657.26   13.28
  -3   6  -1  670.31   13.97
  -3  -6  -1  676.67   14.77
  -3   6  -1  653.11   14.01
  -3   6  -1  670.50   13.74
  -4  -6  -1   21.11    2.23
   4   6   1   19.16    2.19
  -4  -6  -1   18.73    2.19
  -4  -6  -1   21.22    2.22
  -4   6  -1   27.09    2.03
   4  -6   1   27.17    2.15
  -4   6  -1   24.67    1.93
  -5  -6  -1   21.14    2.11
   5  -6   1   21.99    2.04
  -5   6  -1   25.16    1.91
  -5  -6  -1   19.35    2.12
   5   6   1   21.10    2.20
  -5  -6  -1   22.64    2.16
  -5   6  -1   23.82    1.73
   6  -6   1  360.64    8.42
  -6  -6  -1  360.46    9.66
   6   6   1  353.04    9.60
  -6   6  -1  353.53    8.30
  -6  -6  -1  360.98    9.13
  -6  -6  -1  342.32    9.51
  -7  -6  -1    1.67    1.86
  -7   6  -1    2.51    1.27
   7   6   1    4.55    1.94
  -7  -6  -1    2.19    2.03
   7  -6   1    5.29    1.37
   8   6   1   -2.18    1.73
  -8  -6  -1    1.37    1.83
   8  -6   1    1.29    1.14
  -8   6  -1    1.19    1.14
  -8  -6  -1   -1.09    1.70
  -9   6  -1   30.37    2.19
  -9  -6  -1   30.10    3.11
   9   6   1   28.81    3.05
   9  -6   1   26.28    2.14
  -9  -6  -1   30.16    3.19
 -10   6  -1   -1.59    1.23
 -10   6  -1   -1.93    1.12
 -10  -6  -1   -0.83    1.91
  10   6   1    0.03    2.02
 -11  -6  -1   -3.83    2.08
 -11   6  -1   -0.40    1.25
  11   6   1   -2.45    2.05
 -11   6  -1    1.68    1.18
 -11  -7   1   -0.88    2.00
 -11  -7   1   -3.02    2.39
  11   7  -1   -0.89    2.00
 -10  -7   1    2.76    2.23
 -10  -7   1   -1.95    2.31
  10   7  -1    0.99    1.97
  -9  -7   1    2.46    2.04
   9   7  -1    4.90    2.20
  -9   7   1    2.40    1.19
  -9  -7   1    4.23    2.32
  -9   7   1    4.00    1.18
   8   7  -1   33.41    3.11
  -8  -7   1   41.56    3.63
  -8   7   1   38.05    2.25
  -8   7   1   32.98    2.14
   8  -7  -1   36.79    2.27
  -8  -7   1   37.23    3.49
   7  -7  -1    4.58    1.25
   7   7  -1    2.72    1.91
  -7  -7   1    3.82    1.89
  -7  -7   1    3.04    1.99
  -7   7   1    5.56    1.25
  -7   7   1    4.68    1.18
   6   7  -1   18.23    2.49
  -6   7   1   21.51    1.96
  -6  -7   1   19.38    2.58
  -6  -7   1   18.21    2.41
  -6   7   1   21.57    1.87
  -6  -7   1   24.49    2.43
   6  -7  -1   23.10    2.20
  -5  -7   1  155.76    5.37
   5  -7  -1  158.06    4.67
  -5   7   1  157.14    4.55
  -5  -7   1  159.67    5.58
  -5  -7   1  160.85    5.64
  -5   7   1  160.31    4.67
   5   7  -1  161.57    5.75
  -4   7   1  307.88    7.45
  -4  -7   1  300.51    8.26
   4  -7  -1  316.41    6.51
  -4  -7   1  310.97    8.32
  -4   7   1  307.04    7.38
   4   7  -1  288.20    8.25
  -4  -7   1  295.90    8.14
   4  -7  -1  304.58    7.48
  -3   7   1   17.32    1.51
  -3  -7   1   18.75    1.90
  -3  -7   1   18.87    1.83
   3  -7  -1   19.89    1.44
   3  -7  -1   19.49    1.67
  -3  -7   1   18.61    1.95
  -3   7   1   17.67    1.55
  -3   7   1   17.65    1.68
   3   7  -1   15.90    1.85
  -2   7   1   34.65    2.17
  -2   7   1   34.09    2.13
   2  -7  -1   35.18    1.95
  -2  -7   1   33.72    2.68
  -2  -7   1   35.51    2.48
  -2   7   1   43.17    2.25
   2  -7  -1   39.31    2.49
   2   7  -1   37.15    2.48
  -2  -7   1   35.45    2.37
   2   7  -1   40.74    2.41
   1  -7  -1  345.90    8.64
  -1   7   1  359.19    8.56
  -1   7   1  345.78    7.63
  -1   7   1  352.31    8.56
  -1  -7   1  348.03    8.74
   1   7  -1  362.31    8.74
   1   7  -1  348.59    8.83
  -1  -7   1  351.78    8.94
  -1   7   1  355.42    8.49
   1   7  -1  344.39    8.23
   1  -7  -1  357.53    8.08
   0   7  -1 4280.21   82.77
   0  -7  -1 4280.17   82.87
   0   7  -1 4337.67   81.69
   0   7  -1 4265.40   81.48
   0  -7   1 4239.17   81.38
   0   7   1 4215.39   80.68
   0  -7   1 4287.46   82.90
   0   7  -1 4306.11   80.78
   0   7   1 4310.19   81.49
   0  -7  -1 4240.98   81.33
   0  -7   1 4329.10   80.81
   0   7   1 4263.75   82.70
   0   7   1 4297.57   81.58
   1   7   1 1028.03   22.72
   1   7   1 1110.97   23.17
  -1   7  -1 1131.57   22.71
   1   7   1 1121.86   22.83
  -1  -7  -1 1117.20   22.92
   1  -7   1 1078.42   22.98
  -1  -7  -1 1143.02   23.36
  -1   7  -1 1152.53   22.89
   1  -7   1 1111.25   22.14
  -1   7  -1 1099.84   21.83
  -1   7  -1 1132.26   22.92
   2  -7   1    9.78    1.45
  -2   7  -1    9.61    1.37
  -2   7  -1    9.72    1.32
  -2  -7  -1   10.43    1.48
   2   7   1    6.83    1.49
  -2  -7  -1    5.67    1.39
   2  -7   1    8.67    1.22
   2   7   1    6.95    1.29
  -2   7  -1    8.99    1.37
  -2  -7  -1    7.05    1.58
  -3   7  -1  481.37   10.35
  -3  -7  -1  465.87   11.22
   3  -7   1  449.08   10.65
   3   7   1  461.77   11.32
  -3  -7  -1  481.64   11.41
  -3   7  -1  461.24   10.68
  -3   7  -1  467.10   10.56
  -3  -7  -1  475.45   11.33
   3  -7   1  465.42    9.92
  -4   7  -1   84.51    3.36
  -4  -7  -1   84.27    3.95
  -4  -7  -1   88.25    4.11
  -4  -7  -1   89.82    4.02
  -4   7  -1   87.44    3.31
   4  -7   1   90.37    3.52
   4   7   1   82.33    4.06
   4  -7   1   87.11    2.76
   5  -7   1   54.75    2.75
  -5  -7  -1   51.84    3.32
  -5  -7  -1   55.45    3.40
  -5   7  -1   54.23    2.71
  -5   7  -1   53.09    2.59
  -5  -7  -1   54.74    3.41
   5   7   1   55.40    3.49
  -6   7  -1  123.00    4.22
   6  -7   1  117.90    4.21
  -6  -7  -1  114.78    5.08
  -6  -7  -1  111.73    4.69
   6   7   1  118.85    5.35
  -6   7  -1  118.07    4.08
  -6  -7  -1  121.24    5.25
  -7  -7  -1   12.19    2.40
  -7   7  -1   15.45    1.82
  -7   7  -1   15.78    1.72
  -7  -7  -1   12.93    2.54
   7   7   1   11.97    2.48
   7  -7   1   17.17    1.86
  -8   7  -1   21.36    1.90
   8   7   1   21.27    2.77
  -8  -7  -1   20.20    2.70
  -8  -7  -1   21.46    2.80
  -8   7  -1   17.35    1.95
   8  -7   1   20.23    1.85
  -9  -7  -1    0.65    2.18
   9  -7   1    1.53    1.18
  -9   7  -1    0.78    1.35
  -9   7  -1    0.26    1.19
  -9  -7  -1    2.97    2.09
   9   7   1   -1.42    1.84
 -10   7  -1   17.24    1.83
 -10  -7  -1   17.70    3.28
 -10  -7  -1   16.75    2.90
 -10   7  -1   14.61    1.84
  10   7   1   12.65    2.69
 -11   7  -1   -0.53    1.21
 -11   7  -1    0.44    1.29
  11   7   1   -3.20    2.06
 -11  -7  -1   -2.60    2.26
 -10  -8   1    0.37    2.19
  10   8  -1   -2.83    2.05
 -10   8   1   -1.19    1.04
 -10   8   1    0.31    1.08
 -10  -8   1    0.59    2.37
   9   8  -1   17.60    2.89
  -9  -8   1   26.02    3.18
  -9   8   1   21.71    1.87
  -9  -8   1   25.90    3.31
  -9   8   1   21.56    2.04
  -8  -8   1   -1.11    1.88
   8  -8  -1   -0.58    1.24
   8   8  -1   -0.59    1.93
  -8  -8   1    2.79    1.95
  -8   8   1   -1.34    1.16
  -8   8   1    0.04    1.23
  -7  -8   1   70.74    4.47
  -7   8   1   68.01    3.12
  -7   8   1   67.19    3.01
   7  -8  -1   76.87    3.31
  -7  -8   1   71.75    4.49
   7   8  -1   66.18    4.42
   6   8  -1   -3.25    1.62
  -6  -8   1   -3.77    1.53
  -6  -8   1   -2.74    1.62
  -6   8   1    0.53    1.19
  -6  -8   1   -2.34    1.58
   6  -8  -1    0.81    1.35
  -6   8   1   -2.38    1.08
   5  -8  -1    7.88    1.47
   5   8  -1    6.17    1.92
  -5  -8   1    6.35    1.75
  -5  -8   1    5.21    1.76
  -5   8   1    4.86    1.27
   5  -8  -1    7.80    0.98
  -5  -8   1    8.38    1.79
  -5   8   1    7.71    1.33
  -4   8   1    1.75    1.07
   4  -8  -1    1.45    1.25
  -4   8   1    0.92    1.08
  -4   8   1   -0.10    0.46
   4   8  -1    1.31    1.49
  -4  -8   1   -0.41    1.38
   4  -8  -1    0.43    0.86
  -4  -8   1    1.56    1.46
  -4  -8   1    1.72    1.50
  -3  -8   1    3.10    1.32
   3  -8  -1    2.76    1.00
  -3  -8   1    1.76    1.31
   3   8  -1    0.30    1.32
   3  -8  -1    0.25    1.19
  -3   8   1    3.05    1.15
  -3   8   1    0.07    0.98
  -3   8   1    1.78    1.02
  -3  -8   1    0.82    1.39
  -2   8   1   75.31    3.25
   2  -8  -1   76.06    2.93
   2   8  -1   69.08    3.62
   2   8  -1   73.73    3.21
  -2   8   1   77.82    3.27
  -2  -8   1   75.88    3.49
  -2  -8   1   75.45    3.64
  -2   8   1   73.00    3.25
  -2  -8   1   76.31    3.58
   2   8  -1   69.69    3.46
   2  -8  -1   77.25    3.42
  -1   8   1   17.65    1.90
   1   8  -1   16.55    1.71
   1   8  -1   17.39    1.88
  -1   8   1   15.44    1.93
   1   8  -1   13.61    1.79
  -1  -8   1   18.79    2.18
   1  -8  -1   18.29    2.03
   1   8  -1   20.53    2.07
  -1   8   1   14.24    1.40
  -1  -8   1   19.62    1.88
   1  -8  -1   19.00    1.66
  -1   8   1   17.24    1.73
   0  -8   1   25.51    2.28
   0  -8  -1   25.40    2.34
   0   8  -1   26.63    2.24
   0   8   1   31.77    2.02
   0   8   1   28.72    2.52
   0   8   1   32.27    2.48
  -1  -8  -1   46.29    3.04
  -1   8  -1   47.12    2.65
  -1  -8  -1   49.36    2.76
   1  -8   1   45.38    2.40
   1   8   1   44.57    2.67
   1   8   1   45.39    2.92
  -1   8  -1   43.38    2.13
   1  -8   1   44.73    2.91
  -1   8  -1   42.22    2.74
   1   8   1   44.78    2.64
   1   8   1   43.55    2.45
  -1   8  -1   46.19    2.58
  -2  -8  -1   -0.94    1.03
   2   8   1   -1.84    1.22
  -2   8  -1   -1.39    0.99
  -2   8  -1   -1.42    0.96
  -2   8  -1   -1.21    1.12
   2   8   1    1.69    1.11
  -2  -8  -1   -1.53    1.03
   2  -8   1   -2.29    0.93
   2  -8   1   -1.93    1.13
  -2  -8  -1   -1.93    1.28
  -3  -8  -1   45.98    2.93
  -3  -8  -1   53.04    3.39
  -3  -8  -1   54.32    3.30
   3  -8   1   52.05    2.92
   3   8   1   47.78    3.22
  -3   8  -1   55.78    2.82
  -3   8  -1   54.92    2.69
   3  -8   1   49.39    2.39
  -3   8  -1   53.49    2.89
  -4  -8  -1   34.77    2.72
  -4  -8  -1   29.94    2.83
   4  -8   1   34.93    2.02
  -4   8  -1   34.20    2.31
  -4   8  -1   32.23    2.33
  -4  -8  -1   35.64    2.94
   4  -8   1   30.69    2.48
   4   8   1   29.21    2.57
   5  -8   1    7.16    1.15
  -5  -8  -1    7.45    1.89
   5  -8   1    3.54    1.36
  -5   8  -1    6.05    1.36
  -5   8  -1    6.24    1.34
   5   8   1    3.36    1.71
  -5  -8  -1    5.44    1.77
  -5  -8  -1    3.01    1.62
  -6  -8  -1   35.10    3.20
   6  -8   1   40.19    2.89
  -6  -8  -1   41.64    3.64
  -6   8  -1   39.47    2.78
  -6  -8  -1   35.76    3.15
   6   8   1   37.37    3.35
  -6   8  -1   36.56    2.62
  -7  -8  -1   25.53    3.00
   7   8   1   19.53    2.86
   7  -8   1   28.98    2.67
  -7   8  -1   29.22    2.39
  -7   8  -1   28.35    2.49
  -7  -8  -1   27.19    3.15
  -8   8  -1    7.22    1.65
   8   8   1    3.52    2.15
  -8   8  -1    9.52    1.66
  -8  -8  -1    7.51    2.25
   8  -8   1    5.39    1.54
  -8  -8  -1    5.81    2.25
  -9  -8  -1   11.01    2.80
  -9  -8  -1   11.08    2.60
  -9   8  -1   11.91    1.80
   9  -8   1   13.87    1.73
  -9   8  -1   12.45    1.88
   9   8   1   12.90    2.68
 -10   8  -1    0.83    1.39
  10   8   1    0.74    2.23
 -10   8  -1    0.34    1.36
 -10  -8  -1    2.14    2.49
 -10   9   1   10.44    1.58
 -10   9   1    9.73    1.52
  10   9  -1   11.74    2.96
 -10  -9   1   11.34    3.11
  -9   9   1    0.22    1.39
  -9  -9   1   -0.52    2.26
   9   9  -1    0.82    2.26
  -9  -9   1   -2.50    1.98
  -9   9   1   -2.01    1.25
   8   9  -1    0.28    2.13
  -8  -9   1    0.96    2.03
  -8  -9   1   -2.13    2.10
  -8   9   1   -0.04    1.32
  -8   9   1    2.24    1.33
   8  -9  -1   -0.24    1.26
  -7   9   1    0.05    1.23
   7  -9  -1    0.91    1.41
   7   9  -1   -0.24    1.93
  -7   9   1    0.30    1.28
  -7  -9   1    0.22    1.84
  -7  -9   1   -1.59    1.90
  -6  -9   1   -0.88    1.86
   6   9  -1   -3.09    1.85
  -6   9   1   -0.35    1.24
   6  -9  -1    0.38    1.05
   6  -9  -1   -1.41    1.44
  -6  -9   1    1.24    1.88
  -6   9   1    2.12    1.34
  -6  -9   1    1.30    1.77
  -5  -9   1   12.59    2.31
   5  -9  -1   15.97    1.99
  -5   9   1   14.02    1.85
   5   9  -1   11.50    2.28
   5  -9  -1   14.90    1.51
  -5  -9   1   13.58    2.34
  -5  -9   1   16.57    2.49
  -5   9   1   12.97    1.70
  -4  -9   1   30.08    2.70
  -4  -9   1   30.36    2.76
   4  -9  -1   32.08    2.72
   4  -9  -1   32.03    1.99
   4   9  -1   29.91    2.76
  -4   9   1   29.56    2.10
  -4   9   1   29.38    2.38
  -4  -9   1   30.06    2.79
  -4   9   1   34.36    2.39
  -3   9   1   26.05    2.33
  -3   9   1   25.06    2.26
  -3   9   1   21.65    2.05
  -3  -9   1   22.37    2.27
  -3  -9   1   19.03    2.41
  -3  -9   1   22.05    2.26
   3   9  -1   19.82    2.39
   3  -9  -1   23.94    2.02
   3  -9  -1   22.45    2.21
  -2   9   1   24.99    2.30
   2   9  -1   23.06    2.39
   2   9  -1   27.28    2.31
   2   9  -1   31.66    2.52
   2  -9  -1   27.82    2.59
  -2  -9   1   26.19    2.32
  -2   9   1   28.41    2.39
  -2  -9   1   26.98    2.57
   2  -9  -1   25.25    2.10
  -2  -9   1   30.81    2.76
  -2   9   1   26.37    2.44
   1  -9  -1  995.79   21.57
  -1   9   1  997.92   21.32
   1   9  -1 1002.01   21.70
   1   9  -1  979.26   20.66
  -1  -9   1 1012.43   21.49
  -1  -9   1  981.30   21.75
  -1   9   1  978.65   19.96
  -1   9   1  988.71   21.27
   1   9  -1 1022.28   21.58
   1   9  -1 1018.45   21.41
  -1   9   1 1012.71   21.25
   0   9   1  325.51    8.76
   0   9   1  339.08    8.88
   0   9  -1  329.91    8.82
   0   9  -1  334.94    8.84
   0   9   1  321.26    7.93
   0  -9   1  327.16    8.58
   0  -9   1  323.55    8.92
   0   9  -1  326.55    8.04
   0   9   1  341.04    8.82
   0   9  -1  342.24    8.83
   0  -9  -1  325.09    8.85
   1   9   1   -0.42    0.98
   1  -9   1    0.52    1.11
   1   9   1    1.11    1.13
  -1   9  -1   -1.04    1.31
  -1   9  -1   -3.08    0.95
  -1   9  -1   -0.70    1.17
   1  -9   1   -1.80    1.23
   1   9   1   -1.35    0.95
   1   9   1   -0.89    1.07
  -1  -9  -1   -2.20    1.31
  -1   9  -1   -0.06    1.06
  -1  -9  -1   -0.82    0.69
   2   9   1  110.50    4.55
   2  -9   1  123.63    4.78
  -2   9  -1  122.21    4.47
  -2  -9  -1  129.18    4.91
   2  -9   1  128.10    4.12
  -2   9  -1  129.02    4.68
  -2   9  -1  132.25    4.55
   2   9   1  115.03    4.87
  -2  -9  -1  132.77    5.20
  -2  -9  -1  126.93    4.88
   3  -9   1   48.25    2.49
  -3  -9  -1   41.42    3.34
  -3   9  -1   50.21    2.92
   3  -9   1   45.38    3.08
  -3   9  -1   47.38    2.75
  -3  -9  -1   39.48    3.06
  -3   9  -1   50.12    2.86
   3   9   1   39.36    3.14
  -4  -9  -1   -3.04    1.38
  -4   9  -1   -0.09    1.08
   4   9   1   -3.25    1.35
  -4   9  -1    0.23    1.19
  -4  -9  -1   -1.19    1.47
   4  -9   1   -1.30    1.30
  -4  -9  -1   -0.16    1.40
  -4   9  -1   -1.30    1.04
   4  -9   1   -1.43    1.03
  -5  -9  -1   42.73    3.60
  -5   9  -1   39.99    2.85
  -5  -9  -1   40.23    3.62
   5  -9   1   45.08    2.52
   5   9   1   47.13    3.75
  -5   9  -1   40.66    2.86
  -5  -9  -1   43.71    3.55
   5  -9   1   37.85    2.93
  -6  -9  -1   78.07    4.62
   6  -9   1   89.66    3.24
   6   9   1   78.24    4.88
   6  -9   1   81.76    3.92
  -6   9  -1   83.69    3.74
  -6  -9  -1   79.01    4.41
  -6  -9  -1   81.31    4.73
  -6   9  -1   83.64    3.80
   7   9   1   27.45    3.28
   7  -9   1   33.35    2.89
  -7   9  -1   29.86    2.55
  -7  -9  -1   33.26    3.33
  -7   9  -1   32.14    2.59
  -7  -9  -1   29.34    3.31
  -8   9  -1   16.96    2.13
   8   9   1   15.49    2.75
  -8  -9  -1   13.60    2.87
   8  -9   1   20.02    2.22
  -8   9  -1   18.69    2.17
  -8  -9  -1   16.79    2.85
   9  -9   1    4.57    1.56
  -9   9  -1    5.19    1.70
  -9   9  -1    3.70    1.70
   9   9   1    0.17    2.27
  -9  -9  -1    6.35    2.85
 -10  -9  -1   10.80    3.22
 -10   9  -1    9.01    1.82
  10   9   1    2.81    2.45
 -10   9  -1    8.45    1.83
  10  10  -1   38.47    4.02
 -10  10   1   36.26    2.54
 -10  10   1   35.01    2.56
 -10 -10   1   38.92    4.27
   9  10  -1    6.60    2.74
  -9  10   1    9.20    1.76
  -9 -10   1    5.60    3.03
  -9  10   1   11.75    1.95
  -8 -10   1   -1.20    2.45
  -8  10   1    1.47    1.50
   8 -10  -1   -0.11    1.50
   8  10  -1   -1.57    2.09
  -8  10   1    0.68    1.42
  -7 -10   1   32.13    3.45
   7 -10  -1   38.23    3.02
   7  10  -1   31.49    3.31
  -7 -10   1   32.44    3.42
  -7  10   1   28.52    2.67
  -7  10   1   32.20    2.63
   6  10  -1    7.66    2.36
  -6  10   1    9.05    1.92
  -6 -10   1   12.31    2.50
  -6 -10   1   10.24    2.42
  -6 -10   1   11.69    2.47
   6 -10  -1   10.10    2.00
  -6  10   1    8.65    1.77
   5  10  -1    0.53    1.87
  -5  10   1   -0.29    1.47
   5 -10  -1   -1.45    1.69
  -5 -10   1   -2.29    1.70
  -5  10   1   -3.09    1.34
  -5 -10   1   -0.90    1.68
   5 -10  -1   -1.35    1.23
  -5 -10   1    3.76    1.94
  -4  10   1    9.30    1.72
  -4 -10   1   10.51    2.18
  -4  10   1    9.70    1.51
  -4 -10   1   11.44    2.23
   4 -10  -1   11.26    1.55
  -4  10   1    9.23    1.75
   4  10  -1    7.21    2.03
   4 -10  -1    9.72    1.85
  -4 -10   1    9.15    1.95
  -3 -10   1   52.87    3.80
   3  10  -1   57.92    3.88
  -3 -10   1   53.50    3.52
  -3  10   1   67.73    3.45
  -3  10   1   59.08    3.09
  -3  10   1   60.40    3.38
  -3 -10   1   57.82    3.64
   3 -10  -1   63.78    2.98
   3 -10  -1   56.91    3.41
   2  10  -1   86.81    4.32
  -2  10   1   93.71    4.08
   2  10  -1   97.17    4.36
  -2 -10   1   95.18    4.32
  -2  10   1   89.14    4.01
   2 -10  -1   92.56    4.38
  -2 -10   1   89.76    4.28
  -2 -10   1   94.95    4.44
   2 -10  -1   95.42    3.74
  -2  10   1   90.04    4.12
   2  10  -1   83.56    3.82
  -1  10   1   21.96    2.20
   1 -10  -1   14.34    2.18
   1  10  -1   16.74    1.87
  -1  10   1   13.13    1.79
  -1  10   1   13.68    1.52
  -1  10   1   18.08    2.07
   0  10  -1  256.44    7.56
   0  10  -1  247.16    7.50
   0  10   1  240.28    6.56
   0  10  -1  241.32    7.54
   0  10  -1  247.35    6.72
   0  10   1  252.35    7.57
   0 -10   1  244.53    7.63
   0 -10  -1  248.68    7.65
   0  10   1  253.75    7.53
   0  10   1  257.30    7.52
   1 -10   1   30.45    2.42
  -1  10  -1   28.52    2.74
   1  10   1   33.34    2.98
   1 -10   1   31.46    2.96
   1  10   1   31.57    2.86
  -1 -10  -1   26.45    2.40
   1  10   1   31.95    2.38
  -1 -10  -1   33.02    2.90
  -1  10  -1   28.25    2.46
  -1  10  -1   32.48    2.20
   1  10   1   30.09    2.59
  -1  10  -1   34.77    2.77
  -2  10  -1  271.94    7.60
  -2  10  -1  269.73    6.18
  -2 -10  -1  284.45    8.26
   2  10   1  262.05    8.20
   2 -10   1  271.86    7.96
  -2  10  -1  277.99    7.86
   2 -10   1  287.22    7.37
  -2  10  -1  278.49    8.01
  -2 -10  -1  280.45    8.45
   2  10   1  261.20    7.45
  -2 -10  -1  288.59    8.37
   3 -10   1   44.71    3.12
  -3 -10  -1   43.41    3.57
  -3 -10  -1   38.47    3.57
  -3  10  -1   47.20    2.88
  -3 -10  -1   39.40    3.43
   3  10   1   36.42    3.50
  -3  10  -1   45.66    3.05
   3 -10   1   42.34    2.64
  -3  10  -1   45.40    3.01
  -4  10  -1   97.89    3.77
  -4  10  -1   87.50    4.10
  -4  10  -1   92.23    4.01
   4 -10   1   80.12    4.12
   4 -10   1   95.25    3.67
  -4 -10  -1   86.31    4.45
  -4 -10  -1  100.04    4.88
  -4 -10  -1   93.48    4.80
   4  10   1   93.67    4.84
  -5  10  -1   81.27    3.91
  -5 -10  -1   78.87    4.62
  -5 -10  -1   72.51    4.40
   5 -10   1   79.87    4.08
  -5  10  -1   75.77    3.76
   5 -10   1   81.22    3.48
  -5 -10  -1   83.22    4.72
   5  10   1   64.30    4.42
  -6 -10  -1    6.20    2.26
   6  10   1    7.37    2.38
   6 -10   1    9.36    2.01
  -6 -10  -1    7.53    2.16
  -6  10  -1    6.40    1.76
  -6  10  -1    5.68    1.75
  -6 -10  -1   11.20    2.44
  -7  10  -1   21.06    2.34
  -7  10  -1   24.74    2.38
  -7 -10  -1   17.97    3.04
   7 -10   1   24.67    2.49
   7  10   1   23.63    3.14
  -8  10  -1    2.20    1.66
  -8 -10  -1   -1.11    2.38
   8  10   1   -3.70    2.03
   8 -10   1   -0.50    1.66
  -8  10  -1    0.94    1.70
   9  10   1    0.34    2.41
  -9 -10  -1   -1.72    2.63
  -9  10  -1   -1.71    1.56
  -9  10  -1    1.92    1.73
   9 -10   1   -0.77    1.59
 -10  10  -1    0.77    1.54
  10  10   1   -0.79    2.61
 -10 -10  -1   -0.02    2.85
 -10  10  -1   -0.21    1.66
 -10  11   1   15.03    2.00
 -10  11   1   15.28    2.12
 -10 -11   1   17.91    3.73
  10  11  -1   16.37    3.41
  -9  11   1    9.40    1.95
   9  11  -1    8.43    2.93
  -9 -11   1    7.09    3.14
  -9  11   1    9.21    2.04
   8 -11  -1    4.74    1.81
  -8  11   1    2.36    1.70
   8  11  -1   -0.28    2.44
  -8 -11   1    3.01    2.71
  -8  11   1    2.37    1.71
   7 -11  -1   19.59    2.38
   7  11  -1   14.03    2.92
  -7 -11   1   17.16    3.11
  -7  11   1   18.91    2.24
  -7  11   1   14.79    2.19
  -6 -11   1   89.39    5.20
   6 -11  -1   80.86    4.27
  -6 -11   1   78.55    4.80
  -6  11   1   89.32    4.13
   6  11  -1   78.00    5.04
  -6  11   1   74.92    4.04
   5 -11  -1   11.06    1.79
   5  11  -1   15.26    2.61
   5 -11  -1   12.36    2.27
  -5 -11   1   12.54    2.54
  -5  11   1   12.08    2.02
  -5 -11   1   14.53    2.53
  -5  11   1   12.70    2.06
   4 -11  -1    5.65    1.88
   4  11  -1    6.48    2.15
  -4 -11   1    4.97    2.08
  -4  11   1    3.02    1.54
  -4  11   1    6.59    1.58
  -4 -11   1    3.23    1.73
  -4 -11   1    6.04    2.34
   4 -11  -1    4.80    1.50
  -4  11   1    5.76    1.69
  -3  11   1    0.20    1.50
  -3 -11   1   -0.97    1.49
   3 -11  -1   -0.85    1.30
   3 -11  -1   -0.89    1.61
   3  11  -1   -0.10    1.78
  -3 -11   1    0.16    1.86
  -3  11   1    0.15    1.51
  -3  11   1   -1.33    1.44
  -3 -11   1   -1.03    1.56
   3  11  -1   -1.38    1.46
  -2  11   1   33.14    2.91
  -2  11   1   36.28    3.32
  -2  11   1   33.54    1.71
   2 -11  -1   37.11    3.18
   2  11  -1   43.71    3.22
  -2 -11   1   45.58    3.91
  -2 -11   1   47.15    3.71
   2 -11  -1   42.32    3.06
   2  11  -1   43.51    3.83
  -2 -11   1   41.53    3.62
   2  11  -1   35.49    3.27
  -2  11   1   35.29    3.20
  -1  11   1  105.36    4.70
   1 -11  -1  105.17    4.94
   1  11  -1  109.04    4.30
  -1 -11   1   92.73    4.42
   1  11  -1  109.95    5.00
  -1 -11   1  108.21    5.05
   1  11  -1  109.83    4.82
  -1  11   1  113.27    4.91
   1  11  -1  107.97    4.86
  -1  11   1  114.68    3.86
  -1  11   1  111.73    4.80
   0  11  -1   42.22    3.12
   0 -11   1   44.25    3.61
   0  11  -1   45.98    2.80
   0  11  -1   43.18    3.11
   0  11   1   35.11    2.94
   0  11  -1   45.83    3.46
   0  11   1   44.76    2.71
   0  11   1   43.72    3.32
   0 -11  -1   38.87    3.49
   0  11   1   40.56    3.35
   1 -11   1    0.22    1.60
  -1  11  -1   -1.16    1.08
   1  11   1    0.90    1.36
  -1 -11  -1    2.36    1.87
  -1  11  -1   -0.65    1.30
   1 -11   1    1.48    1.36
  -1  11  -1   -0.61    1.47
  -1 -11  -1   -1.16    1.14
   1  11   1   -1.29    1.15
   1  11   1    1.76    1.41
  -1  11  -1   -2.00    1.10
   1  11   1    1.57    1.60
   2  11   1    1.46    1.40
  -2  11  -1    0.20    1.56
   2 -11   1    2.49    1.49
  -2  11  -1    1.16    1.52
  -2 -11  -1    1.66    1.52
   2  11   1    0.99    1.73
  -2  11  -1   -0.33    1.55
  -2 -11  -1   -1.17    1.77
  -2 -11  -1    3.05    1.67
   2 -11   1    1.47    1.83
   2  11   1    0.52    0.76
  -2  11  -1   -0.94    0.95
  -3  11  -1   -1.18    1.26
   3 -11   1   -1.46    1.66
  -3 -11  -1   -0.57    1.56
  -3  11  -1   -1.45    1.26
   3 -11   1    0.70    1.34
   3  11   1   -4.03    1.58
  -3 -11  -1   -1.13    1.87
  -3  11  -1    0.37    1.46
  -3 -11  -1   -3.08    1.40
  -4  11  -1   14.00    2.05
   4 -11   1   14.12    1.88
   4 -11   1   15.86    2.38
  -4 -11  -1   15.01    2.37
  -4  11  -1   15.87    2.00
   4  11   1   15.97    2.43
  -4  11  -1   17.53    2.15
  -4 -11  -1   15.99    2.70
   5 -11   1    3.58    1.57
  -5 -11  -1    5.10    2.20
  -5  11  -1    1.01    1.59
  -5  11  -1    0.80    1.51
   5 -11   1    4.67    1.88
   5  11   1    2.74    2.05
  -5 -11  -1    0.99    2.00
  -6 -11  -1   21.64    3.17
  -6  11  -1   17.79    2.34
  -6  11  -1   17.62    2.31
   6  11   1   22.36    3.12
  -6 -11  -1   19.05    2.78
   6 -11   1   18.57    2.45
   7  11   1   17.70    3.23
  -7  11  -1   25.83    2.58
  -7 -11  -1   22.13    3.39
   7 -11   1   27.39    2.71
  -7  11  -1   22.14    2.52
   8  11   1   67.99    5.43
   8 -11   1   58.77    3.91
  -8  11  -1   51.81    3.62
  -8 -11  -1   61.34    5.15
  -8  11  -1   61.26    3.78
   9  11   1   -0.29    2.60
  -9  11  -1    1.06    1.85
  -9 -11  -1   -3.73    2.46
   9 -11   1    2.02    1.82
  -9  11  -1    0.71    1.67
 -10 -11  -1   18.53    3.70
 -10  11  -1    8.99    2.05
 -10  11  -1    7.31    2.00
  10  11   1    6.80    3.04
  -9  12   1    0.15    1.77
  -9  12   1    0.75    1.67
   9  12  -1    1.75    2.59
  -8  12   1   -0.29    1.67
  -8 -12   1   -0.69    2.61
   8  12  -1   -1.61    2.52
   8 -12  -1    0.92    1.78
  -8  12   1    1.37    1.67
  -7  12   1    6.04    1.91
   7 -12  -1    7.94    2.13
  -7 -12   1    3.57    2.76
  -7  12   1    5.97    1.94
   7  12  -1    2.29    2.55
   6  12  -1    8.51    2.72
   6 -12  -1    9.93    2.41
  -6  12   1   10.31    2.12
  -6 -12   1    8.55    2.60
  -6 -12   1   11.10    2.56
  -6  12   1    6.45    1.98
  -5 -12   1   11.43    2.68
   5  12  -1    6.92    2.48
   5 -12  -1    5.78    2.35
  -5  12   1    5.54    1.81
  -5  12   1    6.98    2.01
  -5 -12   1    9.14    2.48
   4 -12  -1    5.39    1.66
   4  12  -1    4.54    1.93
  -4 -12   1    5.27    2.38
   4  12  -1    2.62    2.18
  -4  12   1    3.74    1.70
   4 -12  -1    3.62    2.05
  -4 -12   1    2.14    2.10
  -4  12   1    0.32    1.57
   3  12  -1   -0.25    1.92
  -3  12   1    0.90    1.74
  -3  12   1    0.18    1.57
   3 -12  -1   -2.39    1.51
  -3 -12   1    0.47    2.03
   3 -12  -1    0.16    1.95
   3  12  -1   -0.81    1.61
  -3  12   1   -1.69    1.52
  -3 -12   1   -0.04    1.69
   2 -12  -1   74.51    4.49
  -2  12   1   72.51    4.19
  -2  12   1   73.87    4.19
   2  12  -1   68.21    4.33
   2 -12  -1   75.88    3.76
   2  12  -1   73.03    3.96
  -2 -12   1   77.34    4.76
  -2  12   1   75.73    2.51
  -2 -12   1   71.62    4.47
  -2  12   1   75.57    4.24
   1  12  -1    0.14    1.43
   1  12  -1    0.73    1.70
  -1 -12   1   -1.28    1.52
   1  12  -1   -1.45    1.31
  -1  12   1    1.25    1.61
   1  12  -1    0.38    1.85
  -1  12   1    0.22    1.81
  -1  12   1   -0.34    1.59
  -1 -12   1   -0.41    1.66
  -1  12   1    0.79    1.32
   1 -12  -1    1.59    1.90
   0  12  -1  141.34    5.72
   0 -12   1  128.29    5.77
   0  12   1  128.87    5.49
   0  12  -1  129.38    4.70
   0  12   1  130.96    5.59
   0  12  -1  126.44    5.63
   0 -12  -1  131.26    5.86
   0  12   1  125.18    4.66
   0  12  -1  131.41    5.61
   0  12   1  132.01    5.63
   1 -12   1    1.68    1.91
   1  12   1    4.51    1.75
  -1 -12  -1    2.74    2.12
   1  12   1    3.57    1.97
  -1  12  -1    2.97    1.83
   1  12   1    5.95    1.92
  -1  12  -1    1.66    1.39
  -1  12  -1    3.92    1.82
   1  12   1    3.43    1.70
  -1  12  -1    3.46    1.79
  -1 -12  -1    4.51    1.75
   2 -12   1  189.77    6.08
   2 -12   1  170.82    6.63
  -2  12  -1  189.01    4.81
  -2  12  -1  195.09    6.55
  -2  12  -1  195.75    6.68
   2  12   1  181.27    6.82
  -2 -12  -1  183.49    7.15
  -2  12  -1  189.57    6.72
  -2 -12  -1  147.57    6.36
   2  12   1  180.72    6.13
  -3 -12  -1   58.79    3.98
   3 -12   1   53.73    3.23
   3  12   1   48.03    4.09
  -3  12  -1   51.98    3.66
  -3 -12  -1   52.04    4.25
  -3  12  -1   55.15    3.83
   3  12   1   48.50    3.58
  -3  12  -1   52.61    3.71
   3 -12   1   46.50    3.89
  -4  12  -1   48.26    3.42
  -4  12  -1   44.65    3.59
   4  12   1   42.61    3.78
   4 -12   1   46.41    3.29
  -4 -12  -1   39.63    3.74
  -4 -12  -1   43.74    3.98
   4 -12   1   42.58    3.77
  -5  12  -1   12.16    2.35
  -5 -12  -1   16.30    2.79
  -5  12  -1   17.18    2.48
   5 -12   1   16.44    2.14
   5  12   1   20.57    3.00
   5 -12   1   13.67    2.64
  -5 -12  -1   17.40    3.05
  -6 -12  -1    2.18    2.39
  -6  12  -1    1.38    1.74
   6 -12   1    0.66    1.95
  -6  12  -1    0.99    1.68
  -6 -12  -1    1.92    2.20
   6  12   1    1.18    2.26
   7  12   1   -1.01    2.39
  -7 -12  -1    0.50    2.56
   7 -12   1    3.27    2.05
  -7  12  -1    2.05    1.77
  -7  12  -1    1.43    1.69
   8 -12   1    2.66    2.14
  -8  12  -1    4.82    1.98
  -8  12  -1    2.32    1.89
   8  12   1    3.53    2.81
  -9  12  -1   -1.48    1.61
   9  12   1   -1.10    2.73
  -9  12  -1    0.29    1.89
   9 -12   1   -2.15    1.79
   9  13  -1    2.02    3.05
  -9  13   1    7.98    2.18
  -9  13   1    9.25    2.13
   8 -13  -1   -0.95    1.87
  -8  13   1    0.49    1.86
  -8  13   1   -1.43    1.74
   8  13  -1   -4.21    2.38
  -7  13   1   14.56    2.34
  -7  13   1   17.48    2.52
   7 -13  -1   20.57    2.72
   7  13  -1    9.95    3.14
   6  13  -1    6.97    2.73
  -6  13   1    4.58    1.95
   6 -13  -1    7.00    2.34
  -6  13   1    7.26    2.04
  -6 -13   1    7.24    2.59
   5 -13  -1   22.51    3.02
  -5  13   1   18.90    2.69
  -5  13   1   20.02    2.73
  -5 -13   1   22.29    3.22
   5  13  -1   25.35    3.41
  -4  13   1   80.21    4.53
   4  13  -1   72.69    4.40
  -4  13   1   72.14    4.30
   4  13  -1   74.05    5.11
   4 -13  -1   74.79    4.67
   4 -13  -1   78.83    4.06
  -4 -13   1   81.46    5.17
   3 -13  -1  164.80    5.90
   3  13  -1  156.33    6.10
   3  13  -1  160.45    6.76
  -3  13   1  159.25    6.05
   3 -13  -1  151.53    6.48
  -3  13   1  159.63    6.36
  -3 -13   1  158.94    6.93
  -3  13   1  159.53    6.38
   2  13  -1    2.26    2.21
  -2 -13   1    6.21    2.45
  -2  13   1    8.03    1.99
  -2  13   1    5.26    2.12
  -2  13   1    4.01    1.09
   2  13  -1    5.31    1.93
  -2  13   1    7.18    2.13
   2 -13  -1    5.98    2.35
   1  13  -1   96.16    5.29
  -1  13   1   96.99    3.83
  -1  13   1  100.28    4.94
  -1 -13   1   90.90    5.31
   1  13  -1   94.41    4.37
   1  13  -1  100.41    5.11
   1 -13  -1   98.96    5.27
  -1  13   1   95.89    4.97
  -1  13   1   88.79    4.89
   0 -13   1   54.74    4.38
   0  13   1   64.81    3.52
   0  13  -1   67.13    3.59
   0 -13  -1   55.97    4.51
   0  13  -1   59.60    4.22
   0  13   1   58.71    4.08
   0  13   1   56.15    4.26
   0  13  -1   59.16    4.06
  -1  13  -1   15.51    2.45
  -1  13  -1   16.48    2.54
  -1  13  -1   16.33    2.54
  -1 -13  -1   14.31    2.94
   1  13   1   15.28    2.49
  -1  13  -1   16.98    1.97
   1 -13   1   16.71    2.73
   1  13   1   17.21    2.43
   1  13   1    7.83    2.44
   2  13   1   35.84    3.09
   2  13   1   29.27    3.36
   2 -13   1   31.04    3.30
  -2 -13  -1   33.59    3.65
  -2  13  -1   35.60    3.35
  -2  13  -1   31.84    3.13
  -2  13  -1   28.19    2.02
   2 -13   1   33.48    2.88
  -2  13  -1   39.08    3.49
  -3  13  -1    8.18    2.19
   3 -13   1    5.95    2.02
  -3  13  -1    5.60    2.06
  -3  13  -1    9.91    2.22
   3  13   1    7.79    2.10
  -3 -13  -1    9.79    2.79
   3  13   1    5.06    2.33
   3 -13   1    8.75    2.42
   4 -13   1   33.95    2.90
  -4  13  -1   33.56    3.13
   4  13   1   25.28    3.30
  -4  13  -1   30.73    2.99
  -4 -13  -1   29.39    3.60
   4 -13   1   29.45    3.32
   5 -13   1    4.11    2.28
  -5  13  -1    4.93    2.07
  -5  13  -1    7.29    2.11
  -5 -13  -1    9.47    2.84
   5  13   1    1.52    2.31
   6  13   1    1.87    2.44
  -6  13  -1    2.46    1.89
  -6 -13  -1   -0.56    2.41
   6 -13   1   -0.68    2.07
  -6  13  -1   -0.85    1.74
  -7  13  -1   -1.69    1.68
   7  13   1   -1.35    2.36
   7 -13   1    4.46    2.21
  -7  13  -1   -0.33    1.73
   8  13   1    8.73    3.17
  -8  13  -1   14.27    2.51
   8 -13   1   12.16    2.68
  -8  13  -1   13.67    2.48
  -9  13  -1    1.10    2.16
   9  13   1    2.42    3.07
  -9  13  -1    2.22    1.98
   9 -13   1    1.42    2.19
   8  14  -1   16.20    3.62
  -8  14   1   17.08    2.76
  -8  14   1   17.41    2.78
   8 -14  -1   17.23    2.81
   7 -14  -1   13.44    2.71
  -7  14   1    6.68    2.33
  -7  14   1    9.72    2.25
   7  14  -1   10.85    3.30
  -6 -14   1    5.25    2.77
  -6  14   1    2.10    2.02
  -6  14   1    0.90    2.00
   6 -14  -1    1.74    2.48
   6  14  -1    3.26    2.78
  -5 -14   1    5.35    2.66
   5 -14  -1    3.53    2.41
  -5  14   1    5.27    2.28
   5  14  -1    6.43    2.75
  -5  14   1    3.14    2.18
  -4 -14   1   47.66    4.54
   4 -14  -1   44.32    4.25
   4  14  -1   48.60    4.18
   4  14  -1   40.76    4.09
  -4  14   1   43.24    3.77
  -4  14   1   50.36    3.97
   4 -14  -1   48.90    3.74
  -3  14   1   -1.59    1.76
   3  14  -1   -1.17    1.82
   3 -14  -1   -1.11    2.29
   3  14  -1    0.32    2.27
   3 -14  -1   -3.11    1.80
  -3 -14   1    0.12    2.11
  -3  14   1   -1.29    1.84
  -3  14   1    2.28    2.01
  -2  14   1    8.51    2.32
   2 -14  -1   10.66    2.82
   2  14  -1   11.97    2.37
   2  14  -1   11.29    2.81
  -2 -14   1    9.67    2.86
  -2  14   1   12.37    2.46
  -2  14   1   12.66    2.58
  -1  14   1    4.02    2.10
  -1 -14   1    0.14    2.47
  -1  14   1    1.05    1.58
   1  14  -1    3.81    1.89
   1  14  -1    2.67    2.24
   1 -14  -1    2.47    2.35
  -1  14   1    4.39    2.11
   0  14   1    0.11    2.07
   0  14  -1    6.89    2.10
   0 -14  -1   -0.56    2.33
   0  14   1    2.51    1.75
   0  14   1    4.16    2.15
   0  14  -1    3.32    2.20
   0  14  -1    3.22    1.79
   0 -14   1    3.56    2.48
   1 -14   1    4.05    2.53
   1  14   1    3.24    2.42
  -1  14  -1    4.61    2.20
  -1  14  -1    4.51    2.19
  -1  14  -1    1.75    1.59
   1  14   1    4.10    2.03
  -1 -14  -1    1.41    2.62
   2  14   1   26.12    3.42
  -2 -14  -1   24.85    3.70
  -2  14  -1   26.72    3.09
   2  14   1   29.34    2.90
  -2  14  -1   27.65    2.09
   2 -14   1   29.68    3.50
  -2  14  -1   25.72    2.97
  -2  14  -1   28.35    3.15
   3  14   1    1.34    2.30
  -3  14  -1    9.53    2.46
   3 -14   1    3.55    2.42
   3  14   1    9.49    2.71
   3 -14   1    1.78    2.15
  -3  14  -1    9.42    2.42
  -3  14  -1    3.09    2.15
  -3 -14  -1    6.84    2.84
  -4  14  -1   10.90    2.46
   4 -14   1   11.76    2.40
   4  14   1   15.69    3.05
   4  14   1   12.58    2.57
   4 -14   1   13.89    2.98
  -4  14  -1    9.07    2.48
  -4 -14  -1   15.12    3.28
  -5 -14  -1   22.27    3.41
  -5  14  -1   17.19    2.72
   5  14   1   26.46    3.59
   5 -14   1   20.37    3.22
  -5  14  -1   25.08    2.99
  -6 -14  -1    5.28    2.78
   6 -14   1    5.42    2.48
   6  14   1    5.64    2.88
  -6  14  -1    6.88    2.32
  -6  14  -1   10.42    2.48
  -7  14  -1    5.81    2.18
   7  14   1   10.51    3.23
   7 -14   1    8.51    2.50
  -7  14  -1    5.07    2.21
   8  14   1    2.81    2.93
  -8  14  -1    9.48    2.51
  -8  14  -1    4.97    2.26
   8 -14   1    5.29    2.52
  -8  15   1    1.00    2.23
   8  15  -1   -2.05    3.29
   8 -15  -1    5.61    2.47
  -8  15   1   -1.02    1.99
  -7  15   1    4.73    2.14
  -7  15   1    7.83    2.43
   7 -15  -1    5.92    2.62
   7  15  -1    1.35    3.23
  -6  15   1   28.62    3.34
   6 -15  -1   25.18    3.50
  -6 -15   1   20.95    3.53
   6  15  -1   25.21    4.22
  -6  15   1   22.63    3.07
  -5  15   1   -4.20    1.81
   5  15  -1   -0.12    2.56
  -5  15   1   -2.54    1.98
  -5 -15   1   -0.22    2.68
   5 -15  -1    0.47    2.47
   4  15  -1   54.48    5.11
  -4  15   1   39.47    3.75
  -4 -15   1   48.04    4.48
  -4  15   1   49.82    4.38
   4 -15  -1   52.20    4.66
   3 -15  -1   28.72    3.67
  -3  15   1   31.95    3.40
   3  15  -1   27.81    3.18
  -3 -15   1   27.02    3.73
   3  15  -1   25.41    3.60
  -2  15   1   12.59    2.65
  -2 -15   1   10.84    3.14
   2  15  -1   14.25    3.06
   2  15  -1   17.07    2.73
  -2  15   1   16.30    2.81
   2 -15  -1   15.69    3.05
  -1 -15   1   38.01    3.86
  -1  15   1   46.77    3.10
  -1  15   1   43.90    4.12
  -1  15   1   45.74    4.06
   1 -15  -1   39.53    4.14
   1  15  -1   41.24    3.40
   1  15  -1   42.90    3.91
   0  15   1    4.85    1.92
   0  15  -1    1.05    2.23
   0  15   1    2.92    2.27
   0 -15  -1    5.72    2.75
   0 -15   1    2.66    2.56
   0  15  -1    4.20    2.02
   1 -15   1    7.36    2.69
   1  15   1   12.03    2.28
  -1  15  -1   15.79    2.86
  -1  15  -1   12.13    2.02
  -1 -15  -1   11.12    3.05
  -1  15  -1   14.93    2.74
   1  15   1    8.47    2.61
   2 -15   1    2.50    2.44
  -2  15  -1    4.91    2.38
   2  15   1   -1.86    2.21
  -2 -15  -1   -3.20    2.39
   2  15   1   -4.24    1.86
  -2  15  -1    0.85    1.96
   3  15   1    4.73    2.14
   3 -15   1    0.26    2.46
  -3  15  -1    4.21    2.25
  -3  15  -1    4.02    2.15
   3  15   1    4.96    2.43
  -3 -15  -1    2.69    2.70
  -4 -15  -1   28.24    3.72
   4 -15   1   30.39    3.62
  -4  15  -1   26.19    3.22
   4  15   1   31.41    3.92
  -4  15  -1   29.39    3.51
   5  15   1    9.36    3.05
  -5  15  -1   12.19    2.79
  -5 -15  -1    9.38    3.23
  -5  15  -1   10.66    2.64
   5 -15   1    8.58    2.96
   6  15   1   31.19    4.25
  -6 -15  -1   32.59    4.01
   6 -15   1   37.73    3.94
  -6  15  -1   27.58    3.38
  -6  15  -1   28.92    3.48
   7 -15   1    8.49    2.90
   7  15   1    3.44    3.11
  -7  15  -1    0.92    2.15
  -7  15  -1    1.21    2.17
  -8  15  -1    3.53    2.52
   8 -15   1    7.40    2.83
   8  15   1    1.69    3.19
  -8  15  -1    0.29    2.14
  -7  16   1    0.48    2.14
  -7  16   1   -0.17    2.22
   7 -16  -1    4.23    2.79
   7  16  -1   -1.27    3.02
   6 -16  -1    1.34    2.79
  -6  16   1    0.04    2.19
  -6  16   1    2.17    2.28
  -6 -16   1    0.58    3.04
   6  16  -1   -3.20    2.83
  -5 -16   1    9.47    3.39
  -5  16   1    5.13    2.73
   5 -16  -1    9.43    3.29
   5  16  -1    6.18    3.04
  -4  16   1   -1.60    2.24
   4  16  -1    2.47    2.78
  -4 -16   1   -2.93    2.56
   4 -16  -1   -0.83    2.66
   3  16  -1   32.35    4.18
  -3 -16   1   36.70    4.31
   3 -16  -1   37.40    3.98
   3  16  -1   33.69    3.51
  -3  16   1   37.63    3.79
  -2 -16   1    1.44    2.63
  -2  16   1    7.32    2.54
   2 -16  -1    1.93    2.61
   2  16  -1    2.66    2.63
  -2  16   1    2.88    2.26
   2  16  -1    5.30    2.24
  -1  16   1    3.96    2.37
  -1 -16   1    2.44    2.85
   1  16  -1   -0.07    2.19
   1  16  -1    1.73    2.09
   1 -16  -1    0.62    2.56
   0  16   1    3.03    1.85
   0 -16  -1    1.95    2.72
   0  16  -1    3.90    1.90
   0  16  -1    3.62    2.29
   0  16   1    1.89    2.19
   0 -16   1   -0.65    2.53
   1  16   1   14.55    2.58
   1 -16   1   10.14    2.96
  -1 -16  -1   10.73    3.13
   1  16   1    7.33    2.80
  -1  16  -1   10.91    2.73
   2  16   1   62.91    4.41
  -2  16  -1   55.97    4.73
   2  16   1   55.24    5.04
  -2 -16  -1   62.00    5.26
   2 -16   1   56.70    4.95
  -2  16  -1   59.28    4.50
   3  16   1   73.85    5.72
  -3 -16  -1   89.04    6.03
   3  16   1   85.82    5.14
  -3  16  -1   82.14    5.39
   3 -16   1   84.79    5.81
  -4  16  -1   11.60    2.73
   4  16   1   13.56    3.30
   4 -16   1   14.75    3.21
  -4 -16  -1   11.72    3.33
   5 -16   1   16.55    3.51
   5  16   1   19.21    3.75
  -5  16  -1   13.77    2.89
  -5 -16  -1   22.55    3.77
  -6  16  -1    0.89    2.29
   6  16   1   -1.56    2.91
   6 -16   1   -0.22    2.58
  -6 -16  -1    1.19    2.72
   7 -16   1    0.49    2.69
  -7  16  -1   -0.99    2.16
  -7  16  -1   -0.40    2.24
   7  16   1    5.00    3.27
  -7  17   1    2.59    2.45
   7  17  -1   -0.90    3.34
   7 -17  -1   -2.26    2.81
  -6 -17   1   -3.04    2.59
   6 -17  -1    0.66    2.87
   6  17  -1    0.99    3.35
  -6  17   1    1.46    2.35
  -5  17   1   -0.89    2.48
   5 -17  -1    7.22    3.30
  -5 -17   1    4.79    3.35
   5  17  -1   -1.64    2.87
  -4  17   1   17.22    3.12
  -4 -17   1   14.26    3.73
   4 -17  -1   17.12    3.56
   4  17  -1   16.80    3.76
  -3  17   1   37.31    3.92
   3  17  -1   28.38    4.10
  -3 -17   1   29.66    4.25
   3 -17  -1   28.73    3.90
   2  17  -1   40.07    4.33
   2 -17  -1   38.38    4.37
  -2  17   1   40.33    4.02
  -2 -17   1   39.93    4.55
   2  17  -1   39.18    3.71
   1 -17  -1   -1.14    2.82
   1  17  -1   -4.06    1.93
   1  17  -1   -0.99    2.37
  -1  17   1   -4.43    2.00
  -1 -17   1   -0.78    2.48
   0 -17  -1    6.23    3.03
   0  17   1    3.92    2.38
   0 -17   1    4.49    3.01
   0  17  -1    6.41    2.51
  -1 -17  -1   47.07    4.79
  -1  17  -1   51.08    4.76
   1  17   1   49.89    3.98
   1 -17   1   51.26    4.86
   1  17   1   51.64    4.87
   2  17   1    1.86    2.29
  -2 -17  -1   -1.54    2.67
  -2  17  -1   -0.10    2.28
   2 -17   1    1.12    2.68
   2  17   1    4.09    2.78
  -3  17  -1   20.15    3.45
  -3 -17  -1   25.22    4.20
   3 -17   1   22.66    3.90
   3  17   1   32.77    4.19
  -4  17  -1    0.58    2.37
   4  17   1   -3.02    2.57
  -4 -17  -1   -0.42    2.91
   4 -17   1   -0.14    2.91
   5 -17   1    0.87    2.95
  -5 -17  -1    0.67    3.18
  -5  17  -1   -0.71    2.29
   5  17   1   -1.57    2.90
  -6  17  -1    1.80    2.46
   6 -17   1   -4.44    2.69
   6  17   1    2.97    3.28
  -6 -17  -1   -0.22    3.14
   7  17   1   -1.79    3.35
  -7  17  -1    2.62    2.72
   7 -17   1    5.76    3.31
  -6 -18   1    0.00    3.02
   6  18  -1    1.54    3.51
   6 -18  -1    8.56    3.46
  -6  18   1    4.88    2.70
   5 -18  -1    4.46    3.39
  -5  18   1    1.42    2.66
   5  18  -1    6.38    3.56
  -5 -18   1    2.36    3.22
  -4  18   1   22.31    3.66
   4 -18  -1   29.75    4.35
  -4 -18   1   29.67    4.47
   4  18  -1   27.75    4.42
   3  18  -1    3.09    2.83
   3 -18  -1    1.73    3.06
  -3 -18   1    2.79    3.21
   2  18  -1   20.14    3.28
   2 -18  -1   15.53    3.69
  -2 -18   1   11.90    3.71
   2  18  -1   17.37    3.65
   1  18  -1    3.32    2.73
   1 -18  -1    5.66    3.26
  -1  18   1    0.90    2.38
  -1 -18   1    5.39    3.42
   0  18  -1    0.81    2.51
   0  18   1    0.71    2.42
   0 -18   1    8.68    3.41
   0 -18  -1    2.38    3.10
  -1 -18  -1   -0.77    3.10
   1 -18   1    2.23    3.06
  -1  18  -1   -0.82    2.29
   1  18   1    6.77    2.87
  -2 -18  -1   17.90    4.03
   2  18   1   16.92    3.56
   2 -18   1   24.33    4.06
   2  18   1   16.44    3.11
   3 -18   1   17.22    3.91
  -3 -18  -1   21.97    4.16
   3  18   1   15.81    3.63
   4  18   1   33.00    4.57
  -4 -18  -1   34.42    4.74
   4 -18   1   25.69    4.37
   5  18   1   15.22    3.90
  -5 -18  -1   13.48    3.78
   5 -18   1    8.90    3.75
  -5  18  -1   18.37    3.65
   6  18   1   -3.73    2.96
   6 -18   1   -4.55    3.05
  -6 -18  -1   -3.55    2.89
  -6  18  -1   -0.74    2.50
   5 -19  -1    3.65    3.62
   5  19  -1    5.49    3.41
  -5 -19   1   -1.58    3.31
   4  19  -1   14.08    3.76
  -4 -19   1    8.47    3.81
   4 -19  -1   14.15    4.06
  -3 -19   1   15.57    3.89
   3  19  -1   10.82    3.57
   3 -19  -1   12.06    3.84
   2  19  -1    9.56    3.29
   2 -19  -1    8.83    3.67
  -2 -19   1    7.41    3.77
  -1  19   1    0.02    2.38
  -1 -19   1   -3.80    3.15
   1  19  -1   -2.25    2.46
   1 -19  -1   -3.12    3.27
   0  19  -1   -3.24    2.33
   0 -19  -1    1.11    3.32
   0  19   1   -0.94    2.64
   0 -19   1   -1.65    3.16
   1  19   1   23.73    3.99
  -1  19  -1   18.54    3.46
   1 -19   1   12.44    3.78
  -1 -19  -1   24.03    4.38
  -2 -19  -1    1.30    3.39
   2  19   1    2.24    2.93
   2 -19   1   -4.46    3.06
   3  19   1    1.85    2.96
   3 -19   1   -0.84    3.45
  -3 -19  -1   -0.99    3.34
   4  19   1   20.65    4.17
   4 -19   1   13.74    3.92
  -4 -19  -1   24.59    4.45
   5 -19   1   -3.09    3.54
  -5 -19  -1   -3.03    3.23
   5  19   1    2.23    3.37
   4 -20  -1   13.69    4.20
   4  20  -1    9.07    3.69
  -4 -20   1    5.68    3.97
  -3 -20   1    4.36    3.86
   3  20  -1    3.73    3.23
   3 -20  -1    7.36    3.87
   2  20  -1    9.41    3.39
   2 -20  -1   -2.36    3.85
  -2 -20   1   11.05    4.11
  -1 -20   1   -0.72    3.43
   1  20  -1   -1.54    2.71
   1 -20  -1    4.22    3.65
   0 -20   1   38.23    5.20
   0  20   1   37.12    4.38
   0 -20  -1   33.90    5.03
   0  20  -1   27.45    4.13
   1 -20   1   32.63    4.97
   1  20   1   36.87    4.56
  -1 -20  -1   31.77    5.21
   2  20   1    0.50    2.97
  -2 -20  -1   -1.06    3.54
   2 -20   1    1.78    3.56
   3  20   1    3.11    3.32
   3 -20   1    3.25    3.87
  -3 -20  -1   -2.27    3.42
  -4 -20  -1   14.93    4.27
   4  20   1    8.65    3.61
   4 -20   1   12.63    4.08
   2 -21  -1   49.42    5.96
  -2 -21   1   42.40    5.84
   2  21  -1   49.04    5.36
  -1 -21   1   -1.23    3.73
   1 -21  -1   -0.19    3.69
   1  21  -1   -0.59    3.08
   0  21   1   19.18    4.02
   0 -21   1    8.58    4.34
   0  21  -1   12.01    3.73
   0 -21  -1   15.40    4.63
   1  21   1   12.80    3.59
  -1 -21  -1    6.85    4.15
   1 -21   1    8.65    4.02
  -2 -21  -1    1.08    4.10
   2  21   1    1.81    3.04
   2 -21   1    2.75    3.82
 -11   0   2   -1.08    1.18
 -10   0   2   46.92    2.60
  -9   0   2   25.06    2.12
   9   0  -2   29.69    2.30
  -8   0   2   45.10    2.32
   8   0  -2   42.30    2.43
  -8   0   2   42.27    2.24
  -7   0   2   29.78    1.85
  -7   0   2   33.32    1.86
   7   0  -2   33.77    1.93
  -6   0   2  101.13    3.00
   6   0  -2  108.13    3.13
   6   0  -2  103.45    3.02
  -6   0   2  102.15    3.00
  -5   0   2    4.12    0.68
   5   0  -2    4.41    0.79
   5   0  -2    4.26    0.72
  -5   0   2    3.76    0.68
   4   0  -2   27.51    1.24
  -4   0   2   29.09    1.18
   4   0  -2   30.03    1.33
  -4   0   2   28.98    1.17
  -3   0   2  285.82    6.28
  -3   0   2  286.87    6.27
   3   0  -2  295.74    6.22
   3   0  -2  302.22    6.18
   2   0  -2 4261.77   85.37
  -2   0   2 4056.18   89.05
   2   0  -2 4158.88   86.30
  -2   0   2 4098.08   89.05
   1   0  -2  986.10   20.62
  -1   0   2  977.54   20.55
   1   0  -2  996.99   20.11
   1   0  -2 1019.38   20.47
   1   0  -2  989.71   20.58
   1   0   2 3450.80   68.68
  -1   0  -2 3430.69   67.12
   1   0   2 3434.87   66.25
  -2   0  -2   57.85    1.82
  -2   0  -2   61.04    1.84
   2   0   2   57.39    1.88
  -3   0  -2   47.73    1.74
   3   0   2   47.19    1.85
  -3   0  -2   47.22    1.73
  -4   0  -2 2687.47   51.30
   4   0   2 2682.08   51.96
   5   0   2 1676.65   33.09
  -5   0  -2 1682.41   32.71
   6   0   2 1087.18   22.30
  -6   0  -2 1104.25   22.12
  -7   0  -2   54.56    2.72
   7   0   2   53.73    2.79
   8   0   2   30.99    2.57
  -8   0  -2   28.98    2.28
   9   0   2   -0.02    1.44
  -9   0  -2    2.16    1.38
 -10   0  -2   16.49    2.15
  10   0   2   17.65    1.97
 -11   0  -2   -0.99    1.48
 -11   1   2    0.42    1.05
 -11  -1   2    0.04    1.33
 -10  -1   2    1.77    1.35
 -10   1   2    2.70    1.13
  10   1  -2    0.54    1.37
  -9   1   2   35.94    2.14
   9   1  -2   39.15    2.65
   9  -1  -2   37.81    2.26
  -9  -1   2   34.66    2.46
  -8  -1   2   14.44    1.70
  -8   1   2   14.80    1.37
   8  -1  -2   15.06    1.35
   8   1  -2   14.77    1.68
  -8  -1   2   19.70    1.77
  -7  -1   2   26.74    1.95
   7   1  -2   21.94    2.03
   7  -1  -2   23.57    1.64
  -7   1   2   21.79    1.52
  -7  -1   2   24.99    1.91
  -6   1   2    0.82    0.60
  -6  -1   2    2.63    0.93
   6   1  -2   -0.39    0.99
  -6   1   2    1.47    0.66
   6   1  -2   -0.47    0.88
  -6  -1   2   -0.34    0.81
   6  -1  -2    1.85    0.70
   6  -1  -2    0.79    0.66
  -5  -1   2   24.57    1.47
   5   1  -2   25.69    1.56
  -5   1   2   23.07    1.02
   5   1  -2   25.91    1.72
  -5   1   2   23.50    1.05
  -5  -1   2   25.37    1.46
   5  -1  -2   26.24    1.10
   4   1  -2  333.97    7.28
  -4  -1   2  327.75    7.22
   4   1  -2  354.99    7.34
  -4  -1   2  323.23    7.19
  -3  -1   2  690.97   13.85
   3   1  -2  697.94   13.94
  -3  -1   2  648.97   13.94
  -3  -1   2  690.01   13.83
   3   1  -2  724.92   13.92
   2   1  -2    0.92    0.51
  -2  -1   2    0.00    0.32
   2   1  -2    0.40    0.49
  -2  -1   2    0.26    0.41
  -1  -1   2  417.66    8.72
   1   1  -2  429.51    8.81
  -1   1   2  426.51    9.10
   1   1  -2  428.07    8.72
   1   1  -2  437.01    8.76
  -1  -1   2  426.71    8.79
   1  -1  -2  442.11    8.89
  -1  -1   2  414.91    8.73
   1   1  -2  423.74    8.67
   0  -1   2   88.14    2.34
   0   1  -2   96.22    2.37
   0   1  -2   93.31    2.27
   0   1  -2   91.41    2.31
   0  -1  -2   92.37    2.30
   0   1   2   84.90    2.28
   1  -1   2  257.07    5.39
   1  -1   2  255.90    5.49
  -1  -1  -2  254.98    5.48
   1   1   2  249.31    5.43
  -1   1  -2  256.08    5.41
  -1  -1  -2  256.29    5.55
   1   1   2  248.25    5.43
   1   1   2  253.32    5.53
  -2   1  -2  482.15    9.90
   2   1   2  491.91   10.13
  -2  -1  -2  479.75   10.03
  -2  -1  -2  485.95   10.01
   2  -1   2  489.58   10.02
  -2  -1  -2  487.89   10.09
  -3  -1  -2 1261.27   24.47
   3   1   2 1244.33   24.70
  -3  -1  -2 1265.57   24.62
  -3   1  -2 1240.18   24.29
  -3  -1  -2 1232.81   24.38
   3  -1   2 1236.27   24.57
   4   1   2   10.61    1.18
  -4   1  -2    9.17    0.89
  -4  -1  -2    9.86    1.11
  -4  -1  -2    9.58    1.04
  -4   1  -2    9.77    0.94
   4  -1   2   12.65    1.05
  -4  -1  -2    9.32    1.10
  -5   1  -2   43.94    2.07
   5  -1   2   44.02    2.12
  -5  -1  -2   46.06    2.30
   5   1   2   42.15    2.33
  -6   1  -2  116.55    3.71
  -6  -1  -2  120.92    3.95
   6   1   2  123.42    4.05
   6  -1   2  117.63    3.72
   7  -1   2   65.48    2.91
  -7  -1  -2   71.43    3.15
  -7   1  -2   66.80    2.90
   7   1   2   70.73    3.18
   8  -1   2   -1.17    1.17
  -8  -1  -2   -1.01    1.26
  -8   1  -2   -1.16    1.13
   8   1   2    0.45    1.39
  -9  -1  -2   10.13    1.86
   9  -1   2    8.54    1.60
   9   1   2    9.87    1.77
  -9   1  -2   10.76    1.71
 -10   1  -2    1.50    1.43
  10  -1   2    3.03    1.43
  10   1   2    2.35    1.57
 -10  -1  -2   -0.07    1.51
  11   1   2    2.98    1.66
 -11  -1  -2    0.81    1.72
 -11   1  -2    2.44    1.63
 -11  -2   2    8.12    1.82
 -10   2   2   12.11    1.27
  10   2  -2   16.14    1.96
 -10  -2   2   11.42    1.90
  -9   2   2   14.23    1.31
   9   2  -2   15.44    2.03
  -9  -2   2   12.88    2.05
  -9  -2   2   16.60    2.00
   8  -2  -2   14.00    1.16
  -8   2   2   12.30    1.17
  -8  -2   2    9.90    1.74
  -8  -2   2   12.45    1.73
   8   2  -2   14.09    1.86
   7   2  -2  198.67    5.70
  -7   2   2  196.40    4.66
  -7  -2   2  211.60    5.77
  -7  -2   2  204.96    5.71
   6   2  -2    3.54    1.18
  -6  -2   2    3.89    1.13
  -6  -2   2    5.30    1.20
   5   2  -2   40.12    2.07
  -5  -2   2   43.26    2.06
  -5  -2   2   40.76    2.04
  -4  -2   2   28.67    1.59
  -4  -2   2   30.70    1.61
   4   2  -2   26.11    1.69
   3   2  -2   79.58    2.54
  -3  -2   2   78.99    2.49
  -3  -2   2   78.77    2.39
  -3  -2   2   79.29    2.48
   2  -2  -2 2490.90   49.90
  -2  -2   2 2406.77   46.62
  -2   2   2 2439.90   52.53
  -2  -2   2 2377.80   46.57
  -2  -2   2 2488.58   47.23
   2   2  -2 2413.80   47.19
   1  -2  -2  374.00    7.45
  -1  -2   2  357.21    7.58
  -1  -2   2  355.75    7.54
   1   2  -2  357.95    7.51
   1   2  -2  358.87    7.65
  -1  -2   2  365.72    7.68
   1  -2  -2  359.34    7.48
  -1   2   2  359.17    7.46
  -1   2   2  360.16    7.47
   1   2  -2  350.71    7.54
   0   2  -2 5669.32  110.10
   0  -2  -2 5730.74  108.70
   0   2  -2 5545.07  109.69
   0  -2   2 5667.02  111.68
   0  -2   2 5639.76  109.50
   0  -2  -2 5694.19  111.79
   0   2   2 5689.35  110.34
   0   2   2 5508.75  108.76
   0   2   2 5812.83  111.43
   0   2  -2 5692.83  109.84
   1   2   2  227.13    5.04
   1  -2   2  228.99    4.92
  -1  -2  -2  227.58    5.09
  -1  -2  -2  231.55    5.18
  -1  -2  -2  221.35    5.05
   1  -2   2  228.54    5.06
  -1   2  -2  225.90    4.97
   1   2   2  225.53    5.14
  -1   2  -2  227.17    4.99
   1   2   2  201.21    4.96
  -2  -2  -2 6374.06  121.00
   2  -2   2 6372.88  122.61
  -2  -2  -2 6402.35  119.35
  -2  -2  -2 6195.62  120.90
   2   2   2 6419.45  121.82
  -2   2  -2 6231.01  121.45
   3   2   2  394.72    8.75
  -3  -2  -2  399.80    8.68
  -3  -2  -2  387.64    8.61
  -3   2  -2  386.01    8.26
  -3  -2  -2  395.65    8.69
   3  -2   2  397.50    8.41
  -4  -2  -2  616.70   12.68
  -4  -2  -2  603.57   12.74
   4   2   2  600.13   12.84
   4  -2   2  591.85   12.41
  -4   2  -2  588.44   12.27
  -4  -2  -2  598.03   12.78
  -5  -2  -2  571.16   11.91
   5  -2   2  553.70   11.83
   5   2   2  559.06   12.29
  -5  -2  -2  559.53   12.24
  -5  -2  -2  570.19   12.34
  -5   2  -2  552.36   11.70
   6   2   2  169.59    5.11
  -6   2  -2  165.43    4.55
  -6  -2  -2  169.31    5.09
  -6  -2  -2  165.86    5.19
   6  -2   2  166.54    4.57
   7   2   2   44.77    2.85
  -7   2  -2   39.84    2.26
   7  -2   2   43.32    2.36
  -7  -2  -2   43.06    2.75
  -8   2  -2  162.18    4.86
  -8  -2  -2  162.25    5.48
   8   2   2  152.10    5.33
   8  -2   2  153.93    4.75
   9   2   2   -0.23    1.46
  -9   2  -2   -0.44    1.21
   9  -2   2    1.17    1.29
  -9  -2  -2   -0.25    1.48
  10  -2   2    1.19    1.30
 -10   2  -2   -0.02    1.28
  10   2   2   -0.85    1.52
 -10  -2  -2   -0.18    1.55
 -11  -2  -2    3.27    1.84
  11   2   2    1.62    1.69
 -11   2  -2   -1.67    1.38
 -11  -3   2    2.70    1.66
 -10  -3   2    7.32    1.79
  10   3  -2    4.72    1.76
 -10  -3   2    4.01    1.94
  -9  -3   2    3.90    1.67
  -9  -3   2    2.09    1.53
   9   3  -2   -1.42    1.62
  -8  -3   2   -1.09    1.36
  -8  -3   2   -2.53    1.37
   8   3  -2   -2.59    1.45
  -7  -3   2   -0.50    1.17
  -7  -3   2   -0.87    1.22
   7   3  -2   -0.87    1.31
   6   3  -2  179.52    5.28
  -6  -3   2  177.42    5.24
  -6  -3   2  181.15    5.24
  -5  -3   2  709.38   15.07
  -5  -3   2  710.69   15.05
   5   3  -2  719.55   15.18
   4   3  -2   11.15    1.24
  -4  -3   2   11.96    1.20
  -4  -3   2   11.59    1.20
  -4  -3   2   12.69    1.17
   3  -3  -2   34.86    1.27
  -3  -3   2   35.25    1.81
   3  -3  -2   35.64    1.23
  -3   3   2   35.04    1.17
  -3  -3   2   32.82    1.77
  -3  -3   2   30.53    1.69
   3   3  -2   36.63    1.95
  -3   3   2   36.02    1.16
  -2  -3   2  844.82   17.05
   2   3  -2  836.87   17.25
  -2   3   2  858.04   16.94
  -2  -3   2  827.16   17.05
  -2   3   2  829.76   16.84
   2  -3  -2  844.98   16.96
  -2  -3   2  874.00   17.31
   2  -3  -2  878.91   16.86
  -1   3   2 7000.92  135.79
   1   3  -2 6802.98  134.61
  -1  -3   2 7172.63  135.75
  -1   3   2 7079.69  135.08
  -1  -3   2 6828.23  133.37
   1   3  -2 6979.17  133.38
   1   3  -2 7044.56  137.08
   1  -3  -2 7023.19  137.25
   1  -3  -2 7086.89  137.02
  -1   3   2 7254.54  136.77
   1   3  -2 6979.52  133.76
  -1  -3   2 7039.14  132.83
   0  -3  -2   11.90    1.14
   0  -3   2   12.72    1.00
   0   3  -2   11.82    0.97
   0  -3  -2   11.03    0.94
   0   3   2   12.32    0.95
   0   3   2   11.90    0.89
   0   3  -2   12.55    0.93
   0  -3   2   11.63    0.96
   0  -3   2   10.21    0.95
   0  -3  -2   12.17    0.92
   0   3   2   11.19    1.01
   0   3  -2   14.16    1.13
   0   3  -2   14.00    1.05
  -1  -3  -2  154.31    3.97
  -1  -3  -2  149.74    3.91
   1   3   2  155.47    3.90
   1  -3   2  150.89    3.59
   1   3   2  154.94    3.98
  -1   3  -2  151.90    3.77
   1  -3   2  152.40    3.74
  -1   3  -2  156.66    3.81
  -1  -3  -2  152.66    4.02
   1  -3   2  158.95    3.93
   2  -3   2 3250.61   62.12
  -2  -3  -2 3262.53   61.31
  -2  -3  -2 3199.44   61.23
   2   3   2 3225.04   62.17
  -2  -3  -2 3228.97   62.15
   2   3   2 3157.70   61.06
  -2   3  -2 3208.85   61.22
  -3  -3  -2   66.23    2.62
  -3   3  -2   65.14    2.19
   3   3   2   64.87    2.66
   3  -3   2   68.39    2.34
  -3  -3  -2   66.01    2.57
  -3  -3  -2   64.27    2.65
   4  -3   2   59.69    2.44
  -4  -3  -2   64.02    2.73
  -4   3  -2   54.53    2.32
  -4  -3  -2   58.16    2.71
  -4  -3  -2   67.21    2.84
   4   3   2   64.16    2.86
  -5   3  -2   73.21    2.63
   5  -3   2   78.11    2.72
  -5  -3  -2   75.36    2.99
   5   3   2   74.11    3.21
  -5  -3  -2   74.74    3.19
  -5  -3  -2   76.82    3.25
  -6  -3  -2    1.66    1.28
  -6  -3  -2    1.86    1.08
  -6  -3  -2    1.29    1.20
   6  -3   2    2.34    0.95
   6   3   2    1.06    1.30
  -6   3  -2    1.77    0.90
   7  -3   2    1.47    1.09
   7   3   2   -0.42    1.40
  -7  -3  -2    0.14    1.49
  -7   3  -2   -1.24    0.92
  -7  -3  -2   -0.66    1.31
  -8   3  -2   49.97    2.60
   8  -3   2   46.50    2.62
   8   3   2   47.85    3.36
  -8  -3  -2   57.97    3.53
  -9  -3  -2   47.05    3.29
   9   3   2   56.78    3.56
   9  -3   2   44.30    2.73
  -9   3  -2   44.90    2.65
 -10  -3  -2    7.98    2.14
  10   3   2    5.38    1.82
 -10   3  -2    6.53    1.53
 -11   3  -2   -0.29    1.35
  11   3   2   -3.52    1.62
 -11  -3  -2   -0.11    1.86
 -11  -4   2    1.09    1.83
  11   4  -2    5.81    1.96
 -10  -4   2    4.42    1.81
  10   4  -2    4.01    1.80
 -10  -4   2    5.86    2.10
   9   4  -2    1.86    1.76
  -9  -4   2   -0.65    1.79
  -9  -4   2   -1.19    1.52
   8   4  -2   30.51    2.67
  -8  -4   2   29.38    2.62
  -8  -4   2   25.95    2.59
  -7  -4   2   36.81    2.73
   7   4  -2   38.59    2.86
  -7  -4   2   35.80    2.75
  -6   4   2    6.34    0.73
  -6  -4   2    7.48    1.51
  -6  -4   2    6.40    1.51
   6   4  -2    3.79    1.51
  -5  -4   2   45.43    2.51
  -5  -4   2   48.01    2.42
   5   4  -2   48.03    2.69
   5  -4  -2   50.77    1.67
  -5  -4   2   46.88    2.60
   5  -4  -2   48.87    1.70
  -5   4   2   48.37    1.61
   4  -4  -2  431.24    8.80
  -4  -4   2  414.71    9.71
   4  -4  -2  442.21    8.94
   4   4  -2  420.98    9.85
  -4  -4   2  428.39    9.62
  -4   4   2  430.72    8.90
  -4  -4   2  424.52    9.80
  -4   4   2  416.30    8.83
  -3  -4   2   -0.79    0.68
  -3   4   2   -0.19    0.48
  -3   4   2    0.78    0.50
   3  -4  -2   -0.74    0.57
   3  -4  -2    0.44    0.62
  -3  -4   2   -1.38    0.86
  -3  -4   2   -0.52    0.75
   3   4  -2   -0.78    0.83
  -2  -4   2  151.33    4.34
   2  -4  -2  155.66    3.96
   2   4  -2  149.40    4.35
  -2  -4   2  157.62    4.42
  -2   4   2  162.10    3.92
   2  -4  -2  163.64    3.94
  -2   4   2  153.82    3.73
  -2  -4   2  157.37    4.35
  -2   4   2  155.36    3.84
  -1   4   2 3261.99   61.30
   1   4  -2 3281.88   61.27
   1   4  -2 3061.37   61.24
  -1   4   2 3324.74   62.17
   1   4  -2 3237.06   62.28
   1  -4  -2 3279.24   62.22
   1   4  -2 3236.97   60.96
  -1  -4   2 3275.28   61.41
  -1   4   2 3261.81   61.38
  -1  -4   2 3262.65   62.32
  -1   4   2 2922.00   62.75
   1  -4  -2 3266.14   61.11
  -1  -4   2 3211.67   61.32
   0  -4   2 8034.02  156.24
   0   4  -2 8049.84  154.12
   0   4   2 8015.63  156.30
   0  -4  -2 7975.62  153.39
   0  -4   2 8232.21  154.79
   0  -4  -2 8182.86  155.98
   0  -4   2 8110.52  154.98
   0   4   2 8237.22  157.75
   0   4  -2 8272.10  157.92
   0   4  -2 8036.79  154.60
   0   4  -2 8120.51  154.62
   0   4   2 8007.59  154.34
   0  -4  -2 8116.13  154.39
   1   4   2   54.01    2.22
  -1   4  -2   53.84    2.04
  -1   4  -2   54.28    2.09
   1  -4   2   54.21    2.19
   1  -4   2   52.45    1.98
  -1  -4  -2   55.06    2.34
  -1  -4  -2   54.32    2.18
   1   4   2   56.75    2.17
  -1  -4  -2   50.07    2.11
   1  -4   2   50.25    1.84
  -1   4  -2   50.65    1.73
  -1   4  -2   53.81    2.09
  -2  -4  -2   54.11    2.54
   2   4   2   53.09    2.45
   2   4   2   58.38    2.32
  -2   4  -2   52.32    2.08
  -2   4  -2   56.02    2.11
   2  -4   2   53.47    2.26
  -2  -4  -2   57.63    2.34
  -2  -4  -2   54.34    2.37
   2  -4   2   52.34    1.83
  -3  -4  -2  840.90   17.46
   3   4   2  830.17   17.64
  -3  -4  -2  841.75   17.47
  -3  -4  -2  853.91   17.63
   3  -4   2  839.74   17.15
  -3   4  -2  834.87   16.90
  -4   4  -2  605.25   12.83
   4  -4   2  621.98   13.06
  -4  -4  -2  621.04   13.63
  -4  -4  -2  639.26   13.63
   4   4   2  612.69   13.71
  -4  -4  -2  616.57   13.61
  -5  -4  -2    5.80    1.46
  -5   4  -2    7.13    1.06
   5  -4   2    7.45    1.16
   5   4   2    5.07    1.40
  -5  -4  -2    5.42    1.35
  -5  -4  -2    4.72    1.37
  -6  -4  -2   10.57    1.61
  -6  -4  -2    9.95    1.77
   6  -4   2   12.59    1.34
  -6   4  -2   13.50    1.33
   6   4   2   11.76    1.79
   6  -4   2   12.48    1.34
  -6  -4  -2    9.35    1.63
  -7   4  -2   89.20    3.31
   7   4   2   89.76    4.32
  -7  -4  -2   96.49    4.34
   7  -4   2   95.18    3.41
  -7  -4  -2   90.85    4.21
  -8   4  -2    0.86    1.12
  -8  -4  -2   -0.48    1.48
   8  -4   2    0.09    1.10
   8   4   2   -0.50    1.59
  -8  -4  -2    1.81    1.68
   9   4   2   -3.35    1.47
  -9  -4  -2    0.57    1.68
   9  -4   2    0.89    1.19
  -9   4  -2   -0.98    1.12
 -10   4  -2    6.82    1.51
 -10  -4  -2    6.06    2.11
  10   4   2    7.77    2.12
  11   4   2   -2.30    1.95
 -11  -4  -2   -1.66    1.85
 -11   4  -2   -1.01    1.34
  11   5  -2    4.50    1.99
 -11  -5   2   -1.26    1.82
  10   5  -2    2.04    1.87
 -10  -5   2    0.15    1.75
 -10  -5   2    1.26    2.01
  -9  -5   2  107.74    4.91
  -9  -5   2  113.03    5.17
   9   5  -2  104.29    4.81
   8   5  -2   27.36    2.66
  -8  -5   2   31.93    2.88
  -8  -5   2   30.08    2.74
   7   5  -2   -1.56    1.51
   7  -5  -2   -0.39    0.70
  -7   5   2    0.15    0.71
  -7  -5   2    0.18    1.47
  -7  -5   2   -0.11    1.35
  -7   5   2    0.08    0.77
  -6  -5   2    3.46    1.18
   6  -5  -2    0.41    0.81
  -6  -5   2    0.79    1.25
   6   5  -2    0.79    1.39
  -6   5   2    0.43    0.75
  -6  -5   2   -1.10    1.24
  -6   5   2    0.45    0.71
   6  -5  -2   -0.62    0.75
  -5  -5   2   86.45    3.68
   5  -5  -2   94.45    2.75
  -5  -5   2   85.03    3.51
   5  -5  -2   94.18    2.77
   5   5  -2   86.18    3.81
  -5   5   2   89.39    2.65
  -5  -5   2   82.64    3.63
  -5   5   2   90.98    2.69
  -4   5   2  255.44    5.89
  -4  -5   2  255.16    6.87
   4  -5  -2  263.14    5.95
  -4  -5   2  250.68    6.72
   4  -5  -2  268.90    5.89
  -4   5   2  258.21    5.84
   4   5  -2  248.62    6.89
  -4  -5   2  244.65    6.78
   3  -5  -2  516.57   10.76
  -3   5   2  505.61   10.64
   3  -5  -2  517.82   10.66
  -3  -5   2  507.88   11.41
   3   5  -2  512.77   11.49
  -3   5   2  483.95   10.23
  -3  -5   2  508.22   11.38
  -3   5   2  504.46   10.59
  -3  -5   2  502.25   11.33
   2   5  -2 1150.63   23.80
  -2  -5   2 1173.13   23.60
  -2   5   2 1181.93   23.16
   2  -5  -2 1173.90   22.63
  -2  -5   2 1161.83   23.52
   2  -5  -2 1175.46   23.40
  -2   5   2 1165.95   23.10
  -2   5   2 1144.63   23.00
  -2  -5   2 1191.77   23.87
   1   5  -2  179.28    4.93
   1   5  -2  168.61    4.64
   1  -5  -2  193.67    4.47
  -1  -5   2  177.16    4.93
  -1   5   2  182.23    4.71
  -1  -5   2  183.10    5.14
  -1  -5   2  177.31    4.95
  -1   5   2  184.13    4.13
  -1   5   2  183.90    4.75
  -1   5   2  191.65    4.76
   1  -5  -2  183.90    4.85
   1   5  -2  175.39    5.03
   0  -5   2 1821.97   36.03
   0   5  -2 1838.22   35.05
   0  -5   2 1832.09   35.02
   0   5  -2 1835.72   35.45
   0  -5  -2 1827.10   36.00
   0   5  -2 1803.87   35.91
   0  -5   2 1798.10   35.42
   0   5   2 1851.09   35.94
   0   5  -2 1838.03   35.55
   0   5   2 1838.05   35.42
   0  -5  -2 1774.24   35.26
   0   5   2 1830.07   35.46
   0   5   2 1815.22   34.96
   1  -5   2  161.88    4.49
   1  -5   2  154.13    4.04
  -1   5  -2  156.58    4.30
  -1  -5  -2  152.73    4.60
  -1   5  -2  162.82    4.41
   1   5   2  153.76    4.51
   1   5   2  156.62    4.38
  -1   5  -2  158.76    4.38
  -1   5  -2  152.63    3.85
  -1  -5  -2  151.02    4.45
  -2  -5  -2   81.44    3.24
   2   5   2   79.60    3.04
   2   5   2   73.37    2.91
   2  -5   2   72.52    2.85
  -2   5  -2   74.47    2.67
  -2  -5  -2   79.66    3.01
  -2   5  -2   78.45    2.71
   2  -5   2   77.03    2.43
  -2   5  -2   74.55    2.74
  -2  -5  -2   81.47    3.10
  -3  -5  -2    0.42    1.05
  -3  -5  -2    1.61    1.04
  -3  -5  -2    1.62    0.97
   3   5   2    1.00    1.08
   3  -5   2    0.43    0.98
  -3   5  -2    1.10    0.75
   4   5   2  131.46    4.76
   4  -5   2  139.76    4.22
  -4  -5  -2  143.92    4.84
  -4   5  -2  135.88    4.10
  -4  -5  -2  143.61    4.85
  -4  -5  -2  146.94    4.89
  -5  -5  -2    6.07    1.48
  -5  -5  -2    6.08    1.46
   5  -5   2    8.56    1.30
   5   5   2    5.50    1.45
  -5  -5  -2    7.65    1.49
  -5   5  -2    8.17    1.20
   6   5   2    1.85    1.45
  -6   5  -2    2.95    1.14
  -6  -5  -2    2.92    1.45
  -6  -5  -2    5.50    1.64
   6  -5   2    3.19    1.22
  -6  -5  -2    2.22    1.49
  -7   5  -2   15.64    1.68
   7  -5   2   17.74    1.75
  -7  -5  -2   14.77    2.28
  -7  -5  -2   16.35    2.28
   7   5   2   19.14    2.33
   8   5   2    2.37    1.87
  -8   5  -2    3.50    1.27
  -8  -5  -2    2.79    1.85
  -8  -5  -2    3.93    1.86
   8  -5   2    3.28    1.26
   9   5   2   24.12    2.78
   9  -5   2   22.54    1.90
  -9   5  -2   26.00    2.20
  -9  -5  -2   25.37    2.86
 -10  -5  -2   -0.90    1.94
 -10   5  -2   -0.94    1.26
  10   5   2   -4.07    1.70
  11   5   2   10.48    2.57
 -11   5  -2    7.83    1.64
 -11  -5  -2   11.23    2.65
 -11  -6   2   17.76    2.82
  11   6  -2   15.19    2.68
 -11  -6   2   16.40    3.01
 -10  -6   2    9.52    2.61
  10   6  -2    9.80    2.41
 -10  -6   2    6.03    2.22
  -9  -6   2   10.82    2.56
   9   6  -2   11.19    2.29
  -9  -6   2   13.71    2.52
  -8   6   2   29.88    1.75
  -8  -6   2   32.60    2.94
  -8  -6   2   29.26    2.89
  -8   6   2   29.62    1.71
   8   6  -2   31.54    2.88
   8  -6  -2   31.75    1.70
  -7  -6   2   31.86    2.99
   7   6  -2   27.51    2.69
  -7   6   2   29.05    1.81
  -7   6   2   28.50    1.70
  -7  -6   2   28.11    2.61
   7  -6  -2   32.30    1.93
   6  -6  -2    4.89    1.10
   6   6  -2    6.42    1.79
  -6  -6   2    5.22    1.60
  -6  -6   2    3.20    1.47
  -6  -6   2    1.81    1.47
  -6   6   2    3.70    1.02
  -6   6   2    3.29    0.98
  -5  -6   2   34.49    2.52
   5   6  -2   33.88    2.83
  -5   6   2   30.80    1.73
  -5   6   2   32.84    1.83
   5  -6  -2   30.30    1.88
  -5  -6   2   30.80    2.52
  -5  -6   2   29.68    2.50
   5  -6  -2   33.32    1.96
   4  -6  -2   42.46    2.12
   4  -6  -2   38.98    1.99
  -4  -6   2   33.84    2.52
   4   6  -2   34.49    2.65
  -4   6   2   38.56    1.91
  -4  -6   2   37.94    2.59
  -4   6   2   37.34    1.85
  -4  -6   2   34.96    2.64
  -3   6   2   45.92    2.22
  -3   6   2   49.34    2.19
  -3   6   2   38.47    1.78
   3  -6  -2   47.95    2.36
   3   6  -2   52.09    2.83
  -3  -6   2   56.53    2.72
   3  -6  -2   51.01    1.62
  -3  -6   2   49.99    2.79
  -3  -6   2   52.28    2.75
   2   6  -2   21.10    1.90
  -2   6   2   21.90    1.65
  -2  -6   2   22.15    1.92
   2   6  -2   21.23    1.84
  -2   6   2   23.77    1.60
  -2  -6   2   20.63    1.83
  -2   6   2   22.58    1.68
   2  -6  -2   22.71    1.88
  -2  -6   2   21.27    1.95
   2  -6  -2   23.37    1.42
  -1   6   2   32.07    1.87
   1   6  -2   31.70    1.94
  -1  -6   2   28.68    1.95
   1  -6  -2   28.23    2.12
   1   6  -2   32.30    2.12
  -1   6   2   31.15    1.99
  -1   6   2   28.94    1.49
  -1   6   2   28.64    1.88
  -1  -6   2   24.86    2.30
   1   6  -2   33.25    2.34
   1  -6  -2   29.55    1.74
  -1  -6   2   33.99    2.25
   0   6  -2  462.53   10.61
   0   6   2  460.72   10.43
   0  -6   2  469.85   10.50
   0   6  -2  478.96   10.54
   0   6   2  462.06    9.97
   0  -6   2  459.01   10.74
   0  -6   2  474.35   10.21
   0   6   2  473.51   10.55
   0  -6  -2  466.75   10.37
   0   6   2  479.46   10.60
   0  -6  -2  475.19   10.73
   0  -6   2  470.93   10.55
   0   6  -2  462.07   10.08
   0   6  -2  458.43   10.62
   1   6   2  210.39    5.73
   1   6   2  204.42    5.53
   1   6   2  178.35    5.42
  -1  -6  -2  199.66    5.55
  -1   6  -2  198.26    4.88
   1  -6   2  199.84    5.56
   1  -6   2  201.91    5.12
  -1  -6  -2  201.32    5.66
  -1   6  -2  212.59    5.56
  -1   6  -2  201.17    5.43
  -1   6  -2  204.24    5.41
  -2   6  -2    0.57    0.85
  -2   6  -2   -0.63    0.87
  -2  -6  -2   -0.75    0.85
   2  -6   2   -1.87    0.87
   2  -6   2   -0.42    0.79
   2   6   2   -0.53    0.98
  -2  -6  -2   -2.70    1.09
  -2  -6  -2   -1.63    0.75
  -2   6  -2    0.61    0.85
   2   6   2   -1.40    0.68
   3   6   2    2.00    1.20
  -3  -6  -2    0.48    1.06
  -3  -6  -2    1.01    1.38
  -3  -6  -2   -0.76    1.09
  -3   6  -2    1.77    1.01
  -3   6  -2    1.31    0.88
   3  -6   2    0.95    0.81
   3  -6   2    0.17    1.08
  -4   6  -2 1753.41   34.97
  -4  -6  -2 1809.08   36.23
   4   6   2 1770.16   36.29
   4  -6   2 1782.46   35.52
  -4  -6  -2 1814.42   35.93
  -4  -6  -2 1802.13   35.92
   5  -6   2  332.64    7.95
   5   6   2  314.48    8.73
  -5  -6  -2  322.90    8.81
  -5  -6  -2  339.39    8.68
  -5  -6  -2  327.77    8.83
  -5   6  -2  318.16    7.79
  -6  -6  -2  110.15    4.82
   6   6   2  121.70    5.07
  -6  -6  -2  113.61    5.00
  -6  -6  -2  113.75    4.63
  -6   6  -2  115.74    4.06
   6  -6   2  109.12    3.99
  -7  -6  -2  157.48    6.02
   7  -6   2  156.44    4.92
  -7  -6  -2  155.63    6.00
   7   6   2  155.92    6.00
  -7   6  -2  153.59    4.81
   8  -6   2    4.80    1.29
  -8   6  -2    5.19    1.36
  -8  -6  -2    2.23    1.87
  -8  -6  -2   -0.14    1.81
   8   6   2    2.43    1.93
  -9  -6  -2    4.76    2.20
  -9   6  -2    6.43    1.49
   9   6   2    5.32    2.15
   9  -6   2    8.83    1.52
  -9  -6  -2    5.83    2.37
 -10  -6  -2    1.48    2.00
 -10   6  -2   -1.29    1.23
  10   6   2   -1.35    1.95
 -11  -6  -2    2.61    2.44
  11   6   2    3.04    2.30
 -11   6  -2    4.57    1.63
 -11   6  -2    6.11    1.57
 -11  -7   2    5.90    2.72
  11   7  -2    1.62    2.12
 -11  -7   2    4.35    2.32
  10   7  -2    5.20    2.31
 -10  -7   2    7.17    2.35
 -10  -7   2   10.83    2.72
  -9   7   2    1.38    0.98
  -9  -7   2    3.02    1.98
   9   7  -2   -2.52    1.82
  -9  -7   2   -4.33    1.96
  -9   7   2    0.01    0.92
   8   7  -2    5.60    2.19
  -8  -7   2    6.28    2.18
  -8   7   2    3.72    1.19
   8  -7  -2    6.13    1.18
  -8  -7   2    2.18    2.06
  -8   7   2    6.08    1.24
  -7  -7   2    0.74    1.78
  -7  -7   2    1.56    1.71
   7   7  -2   -0.79    1.71
   7  -7  -2    4.16    1.15
  -7   7   2    2.79    1.02
  -7   7   2    3.19    1.10
   6  -7  -2  195.08    5.18
  -6  -7   2  190.66    6.45
  -6  -7   2  194.12    6.55
  -6  -7   2  191.23    6.02
  -6   7   2  180.74    5.00
   6   7  -2  179.33    6.44
  -6   7   2  187.12    5.13
  -5   7   2   35.76    2.08
  -5  -7   2   39.76    2.88
   5  -7  -2   37.34    2.32
  -5   7   2   36.87    2.10
   5   7  -2   34.05    2.94
  -5  -7   2   38.41    2.89
  -5  -7   2   35.33    2.82
  -4  -7   2   23.53    2.22
  -4  -7   2   27.92    2.41
   4  -7  -2   26.63    2.13
  -4  -7   2   22.98    2.11
   4  -7  -2   27.55    1.25
  -4   7   2   28.34    1.88
  -4   7   2   28.48    1.91
   4   7  -2   26.29    2.33
   3  -7  -2  115.85    3.21
  -3   7   2  118.20    3.78
  -3  -7   2  123.28    4.47
  -3   7   2  122.46    3.51
  -3   7   2  113.31    3.78
   3  -7  -2  114.44    3.87
   3   7  -2  110.51    4.34
  -3  -7   2  117.33    4.33
  -3  -7   2  115.96    4.36
  -2  -7   2   12.88    1.54
  -2   7   2   12.41    1.39
  -2  -7   2   15.37    1.85
  -2   7   2   13.47    1.46
   2   7  -2   13.29    1.58
   2  -7  -2   13.48    1.63
   2   7  -2   12.55    1.69
   2  -7  -2   12.75    1.23
   2   7  -2   12.89    1.58
  -2  -7   2   12.67    1.54
  -2   7   2   13.46    1.41
  -1  -7   2  936.21   19.63
  -1   7   2  960.69   19.43
  -1  -7   2  940.08   19.93
  -1   7   2  957.79   19.50
   1   7  -2  919.70   19.78
   1   7  -2  914.31   19.47
  -1   7   2  933.56   18.39
  -1   7   2  956.81   19.36
  -1  -7   2  894.72   19.46
   1  -7  -2  926.32   19.62
   1   7  -2  909.19   19.02
   0  -7   2  483.69   10.85
   0   7   2  533.39   11.52
   0   7  -2  479.37   11.43
   0  -7  -2  508.57   11.58
   0   7   2  503.42   11.37
   0   7  -2  488.02   11.28
   0  -7   2  486.76   11.58
   0   7   2  501.27   11.28
   0   7  -2  501.04   11.50
   0  -7  -2  493.86   11.18
   0  -7   2  484.95   11.26
   0   7  -2  480.96   10.78
   0   7   2  479.84   10.61
   1   7   2   81.54    3.40
   1   7   2   78.75    3.26
  -1   7  -2   79.29    3.36
  -1   7  -2   76.67    2.74
   1  -7   2   74.44    3.01
  -1   7  -2   79.05    3.31
   1  -7   2   78.28    3.47
  -1   7  -2   81.63    3.24
  -1  -7  -2   83.72    3.65
   1   7   2   82.11    3.50
  -1  -7  -2   80.15    3.41
  -2   7  -2  247.86    6.45
  -2   7  -2  245.08    6.54
  -2  -7  -2  243.07    6.73
  -2  -7  -2  242.56    6.79
   2  -7   2  244.84    6.59
   2   7   2  237.55    6.70
  -2  -7  -2  233.31    6.79
   2   7   2  232.05    6.73
   2  -7   2  240.38    5.95
  -2   7  -2  244.44    6.34
   3  -7   2   34.22    1.91
  -3   7  -2   30.23    2.12
  -3  -7  -2   31.18    2.55
  -3   7  -2   28.74    2.02
   3  -7   2   29.73    2.36
  -3   7  -2   30.55    2.12
  -3  -7  -2   29.95    2.55
  -3  -7  -2   30.85    2.71
   3   7   2   31.36    2.50
   4  -7   2   60.66    3.04
  -4  -7  -2   61.99    3.49
   4  -7   2   66.38    2.52
  -4  -7  -2   61.26    3.34
   4   7   2   66.39    3.65
  -4   7  -2   66.00    2.95
  -4  -7  -2   60.69    3.35
  -4   7  -2   65.31    3.01
   5  -7   2   26.90    2.32
  -5   7  -2   32.02    2.22
  -5  -7  -2   26.37    2.49
  -5  -7  -2   29.48    2.55
  -5  -7  -2   29.44    2.79
  -5   7  -2   27.84    2.15
   5   7   2   26.27    2.48
   6   7   2   15.47    2.37
  -6   7  -2   13.34    1.72
  -6   7  -2   12.96    1.79
   6  -7   2   18.15    1.93
  -6  -7  -2   14.88    2.26
  -6  -7  -2   15.50    2.44
  -6  -7  -2   16.33    2.46
  -7  -7  -2    1.57    1.98
   7  -7   2   -0.47    1.35
  -7   7  -2    2.92    1.51
  -7   7  -2    3.27    1.36
  -7  -7  -2   -0.50    2.12
   7   7   2   -3.10    1.92
  -8   7  -2   -0.82    1.27
  -8  -7  -2    1.09    2.14
  -8   7  -2   -1.42    1.20
  -8  -7  -2   -0.23    1.93
   8  -7   2    4.69    1.44
   8   7   2   -3.77    1.71
  -9   7  -2   13.39    1.84
  -9  -7  -2   14.96    2.77
  -9  -7  -2   19.15    3.01
   9  -7   2   12.62    1.73
  -9   7  -2   12.78    1.93
   9   7   2   14.09    2.66
  10   7   2    0.73    2.24
 -10   7  -2    0.85    1.43
 -10  -7  -2    2.93    2.36
 -10   7  -2    1.87    1.53
 -11   7  -2    3.92    1.57
  11   7   2    3.86    2.58
 -11   7  -2    1.36    1.45
  10   8  -2    2.57    2.36
 -10  -8   2    4.65    2.63
 -10  -8   2    8.35    2.53
   9   8  -2   -1.22    2.07
  -9   8   2    0.51    1.09
  -9   8   2   -0.03    1.10
  -9  -8   2    1.24    2.10
  -9  -8   2   -0.51    2.06
  -8   8   2   32.51    2.14
  -8   8   2   36.43    2.33
  -8  -8   2   34.06    3.45
  -8  -8   2   40.40    3.75
   8   8  -2   32.98    3.25
   8  -8  -2   36.82    2.43
  -7   8   2   -0.67    1.11
  -7   8   2   -0.39    1.04
  -7  -8   2   -2.81    1.74
   7   8  -2    1.19    2.01
  -7  -8   2   -0.75    1.88
   7  -8  -2    0.60    1.23
  -6   8   2   12.07    1.62
   6   8  -2   11.18    2.27
  -6   8   2   14.54    1.73
  -6  -8   2   10.25    2.13
   6  -8  -2   13.77    1.74
  -6  -8   2   14.15    2.28
  -6  -8   2   11.98    2.14
  -5   8   2   47.43    2.59
  -5  -8   2   43.50    3.24
  -5   8   2   49.64    2.54
   5  -8  -2   50.39    1.85
  -5  -8   2   50.18    3.29
   5   8  -2   49.66    3.45
  -5  -8   2   47.00    3.28
   5  -8  -2   48.84    2.76
  -4  -8   2  168.54    5.83
  -4   8   2  163.81    5.03
  -4  -8   2  167.75    5.90
   4  -8  -2  177.66    4.34
   4   8  -2  166.74    5.84
  -4   8   2  167.86    4.99
   4  -8  -2  173.32    5.14
  -4  -8   2  161.69    5.67
  -3  -8   2   18.92    2.06
  -3   8   2   19.32    1.73
  -3  -8   2   20.39    2.17
  -3   8   2   18.15    1.61
  -3  -8   2   19.47    2.06
   3   8  -2   20.07    2.13
   3  -8  -2   18.13    1.80
   3  -8  -2   15.63    1.40
  -3   8   2   20.28    1.81
  -2  -8   2   82.00    3.93
  -2   8   2   79.68    3.37
   2  -8  -2   82.22    3.01
   2   8  -2   80.72    3.60
  -2  -8   2   80.08    3.62
  -2   8   2   78.48    3.37
  -2  -8   2   75.58    3.60
  -2   8   2   79.90    3.48
   2   8  -2   83.40    3.74
   2  -8  -2   78.20    3.63
   2   8  -2   79.97    3.37
  -1   8   2 1850.65   36.28
  -1   8   2 1847.91   36.62
   1   8  -2 1786.27   35.78
  -1  -8   2 1834.29   36.55
  -1   8   2 1856.26   36.37
   1   8  -2 1819.19   37.01
   1  -8  -2 1825.92   36.84
   1   8  -2 1846.75   36.47
  -1   8   2 1823.03   35.13
  -1  -8   2 1782.39   37.01
   0  -8  -2  196.44    5.70
   0   8  -2  190.91    5.94
   0   8   2  192.67    5.84
   0   8  -2  198.98    5.99
   0   8   2  195.53    5.90
   0   8  -2  201.23    5.90
   0  -8   2  199.17    5.51
   0  -8  -2  196.48    6.08
   0   8   2  184.57    5.22
   0  -8   2  192.53    6.09
   0   8   2  204.03    5.97
   0   8  -2  191.88    5.33
   0  -8   2  196.56    5.83
   1   8   2   -0.01    1.04
  -1  -8  -2   -0.66    0.99
  -1   8  -2    0.22    0.97
   1   8   2   -0.42    0.91
  -1   8  -2    0.35    0.98
  -1   8  -2   -0.09    0.89
   1   8   2   -0.54    1.12
   1  -8   2   -0.66    1.21
  -1  -8  -2   -1.28    1.27
  -1   8  -2   -0.37    1.14
  -1  -8  -2   -0.12    0.55
   1  -8   2    0.69    1.01
   2   8   2   88.20    4.13
  -2  -8  -2  100.28    4.06
   2   8   2   96.06    4.06
  -2  -8  -2   95.32    4.34
  -2  -8  -2  102.04    4.28
   2  -8   2   98.92    4.09
  -2   8  -2   95.68    3.79
  -2   8  -2  105.42    3.89
  -2   8  -2   98.28    3.92
   2  -8   2   98.13    3.47
   3  -8   2  212.11    5.64
   3  -8   2  215.44    6.35
   3   8   2  212.71    6.79
  -3   8  -2  223.56    6.22
  -3  -8  -2  209.15    6.63
  -3   8  -2  221.14    6.01
  -3  -8  -2  225.80    6.90
  -3   8  -2  217.96    6.31
  -3  -8  -2  225.41    6.92
   4   8   2    1.30    1.54
  -4   8  -2    3.53    1.25
   4  -8   2    2.32    1.07
  -4  -8  -2    0.39    1.55
  -4  -8  -2    1.00    1.39
   4  -8   2    0.26    1.23
  -4   8  -2    1.43    1.14
  -4  -8  -2   -1.74    1.33
  -5  -8  -2   10.01    2.01
   5  -8   2    7.78    1.60
   5   8   2    7.56    1.93
  -5  -8  -2    8.37    1.99
  -5   8  -2    7.46    1.50
  -5   8  -2    7.39    1.45
   5  -8   2    7.64    1.27
  -5  -8  -2    7.45    1.90
  -6   8  -2  272.44    7.74
   6   8   2  280.66    8.82
  -6   8  -2  277.06    7.61
  -6  -8  -2  306.50    9.13
  -6  -8  -2  292.96    8.94
  -6  -8  -2  296.81    8.68
   6  -8   2  284.71    7.72
  -7  -8  -2  111.03    5.64
  -7  -8  -2  116.07    5.68
  -7   8  -2  111.99    4.47
   7  -8   2  112.30    4.41
   7   8   2  104.82    5.59
  -7   8  -2  113.84    4.47
   8  -8   2    5.06    1.67
  -8  -8  -2    6.65    2.44
  -8  -8  -2    6.29    2.34
   8   8   2    5.83    2.34
  -8   8  -2    5.00    1.64
  -8   8  -2    6.91    1.70
  -9   8  -2   20.06    2.13
   9  -8   2   18.50    2.01
  -9  -8  -2   22.13    3.06
  -9  -8  -2   20.37    3.28
   9   8   2   23.08    3.07
  -9   8  -2   19.43    2.21
 -10   8  -2   17.01    2.09
  10   8   2   13.14    2.90
 -10   8  -2   15.24    2.03
 -10   9   2    5.81    1.24
  10   9  -2    7.16    2.60
 -10  -9   2    8.01    2.96
 -10   9   2    6.71    1.25
  -9  -9   2   27.49    3.31
  -9   9   2   23.57    2.19
  -9  -9   2   35.75    3.84
   9   9  -2   27.23    3.32
  -9   9   2   26.99    2.32
   8  -9  -2    9.86    1.67
  -8   9   2   10.46    1.61
  -8   9   2    9.31    1.56
  -8  -9   2    3.86    2.41
   8   9  -2   11.70    2.49
  -8  -9   2    9.21    2.37
  -7  -9   2   20.87    2.81
   7  -9  -2   22.81    2.12
  -7   9   2   19.59    1.86
  -7   9   2   24.37    2.30
   7   9  -2   23.44    3.04
  -7  -9   2   22.86    2.88
   6  -9  -2   21.79    1.69
  -6  -9   2   19.61    2.56
   6   9  -2   20.44    2.69
  -6   9   2   18.08    1.96
  -6  -9   2   19.31    2.64
  -6   9   2   19.99    1.94
  -6  -9   2   18.00    2.60
   6  -9  -2   18.15    2.09
  -5  -9   2  147.49    5.70
  -5   9   2  147.85    4.88
   5   9  -2  136.09    5.76
  -5  -9   2  150.35    5.84
   5  -9  -2  138.39    4.96
  -5   9   2  147.85    4.96
   5  -9  -2  154.12    4.17
  -5  -9   2  153.16    5.96
   4   9  -2   -0.62    1.52
  -4  -9   2   -2.02    1.51
  -4  -9   2   -2.06    1.33
   4  -9  -2   -0.40    1.00
  -4   9   2   -1.10    0.92
  -4   9   2    0.76    1.10
   4  -9  -2    1.75    1.39
  -4  -9   2   -0.89    1.40
  -4   9   2    0.95    1.13
  -3   9   2  216.99    6.31
  -3  -9   2  216.70    6.93
  -3  -9   2  220.83    6.99
  -3   9   2  205.51    6.16
  -3   9   2  217.57    5.89
   3   9  -2  203.01    6.86
  -3  -9   2  210.72    6.76
   3  -9  -2  208.88    6.34
   3  -9  -2  220.67    5.66
   2  -9  -2  187.99    5.31
  -2   9   2  194.09    5.74
   2   9  -2  185.30    5.69
   2  -9  -2  179.63    5.87
  -2  -9   2  192.83    6.24
  -2  -9   2  185.11    6.21
   2   9  -2  189.29    6.11
  -2   9   2  191.18    5.89
  -2  -9   2  191.76    6.22
  -2   9   2  185.59    5.84
   2   9  -2  185.93    6.20
  -1   9   2  718.71   14.93
  -1  -9   2  745.34   16.47
   1   9  -2  719.64   15.72
   1  -9  -2  700.54   16.35
  -1   9   2  753.03   16.33
  -1  -9   2  717.22   16.65
   1   9  -2  728.20   16.61
   1   9  -2  716.21   16.29
   1   9  -2  722.46   16.50
  -1   9   2  739.57   16.22
  -1   9   2  744.25   16.21
   0  -9  -2   48.64    3.13
   0   9  -2   50.85    2.97
   0   9   2   50.41    3.18
   0   9  -2   48.75    3.22
   0   9   2   42.16    2.48
   0   9   2   42.53    3.02
   0   9   2   44.93    3.01
   0   9  -2   47.98    2.56
   0  -9   2   41.63    2.86
   0  -9   2   47.88    3.34
   0   9  -2   51.77    3.08
   1   9   2    1.81    1.11
   1   9   2    0.36    1.06
   1   9   2    0.25    1.30
  -1   9  -2    1.24    1.09
  -1  -9  -2    0.89    1.00
   1  -9   2    0.53    1.04
  -1  -9  -2    2.17    1.56
   1  -9   2    1.84    1.41
  -1   9  -2    2.17    1.29
   1   9   2    1.41    1.17
  -1   9  -2    1.31    1.01
  -1   9  -2    0.06    1.23
   2  -9   2   42.75    2.93
  -2   9  -2   32.64    2.50
   2   9   2   28.08    2.56
  -2  -9  -2   27.16    2.49
  -2   9  -2   32.29    2.60
  -2   9  -2   31.10    2.52
  -2  -9  -2   32.92    2.72
   2  -9   2   33.99    2.36
  -2  -9  -2   32.83    3.14
   3  -9   2  354.05    9.45
  -3   9  -2  380.89    9.11
  -3  -9  -2  352.77    9.98
   3  -9   2  370.98    8.71
  -3  -9  -2  362.04    9.92
  -3   9  -2  367.89    9.49
  -3   9  -2  368.94    9.33
  -3  -9  -2  364.94    9.99
   3   9   2  358.16   10.03
   4  -9   2    9.37    1.39
   4  -9   2    8.64    1.76
  -4  -9  -2   10.72    2.01
  -4  -9  -2    6.66    1.91
  -4   9  -2    7.35    1.58
  -4   9  -2    8.07    1.59
   4   9   2    7.22    1.81
  -4  -9  -2    4.20    1.88
   5  -9   2  183.48    5.17
   5  -9   2  175.10    5.83
  -5   9  -2  171.08    5.78
   5   9   2  179.22    6.71
  -5   9  -2  172.11    5.64
  -5  -9  -2  179.57    6.70
  -5  -9  -2  180.64    6.66
  -5  -9  -2  177.30    6.42
  -6  -9  -2    5.92    2.24
  -6  -9  -2    2.69    2.08
  -6   9  -2    3.96    1.64
   6  -9   2    5.62    1.72
  -6  -9  -2    5.03    2.13
  -6   9  -2    5.91    1.67
   6  -9   2    3.36    1.37
   6   9   2    6.14    2.21
   7  -9   2   11.31    1.99
  -7  -9  -2    6.28    2.45
  -7   9  -2    8.81    1.79
   7   9   2    5.08    2.50
  -7   9  -2   10.11    1.80
  -7  -9  -2   12.12    2.53
  -8   9  -2   42.36    3.12
   8   9   2   43.33    3.93
   8  -9   2   44.21    3.30
  -8  -9  -2   42.22    3.96
  -8   9  -2   47.43    3.26
  -9   9  -2   11.75    2.14
  -9  -9  -2   12.90    3.23
   9   9   2   11.98    2.90
   9  -9   2   16.08    2.09
  -9   9  -2   17.95    2.28
  10   9   2   18.56    3.30
 -10   9  -2   22.01    2.39
 -10   9  -2   23.34    2.37
 -10  -9  -2   28.30    3.96
 -10  10   2   -0.90    1.19
 -10 -10   2   -3.15    2.65
  10  10  -2    2.05    2.50
 -10  10   2    1.57    1.30
  -9  10   2   19.53    2.06
   9  10  -2   14.51    3.11
  -9 -10   2   19.72    3.50
  -9  10   2   19.06    2.05
   8  10  -2    1.55    2.30
  -8  10   2    2.74    1.42
  -8 -10   2   -2.50    2.19
  -8  10   2    0.84    1.40
   8 -10  -2    1.81    1.49
   7 -10  -2   -0.68    1.53
  -7  10   2    0.94    1.41
  -7 -10   2   -1.47    1.98
  -7 -10   2    0.68    1.97
  -7  10   2   -1.48    1.31
   7  10  -2    0.75    2.01
  -6 -10   2  129.46    5.53
   6 -10  -2  123.49    4.83
  -6 -10   2  126.05    5.90
   6  10  -2  123.01    5.79
  -6 -10   2  121.51    5.76
  -6  10   2  117.37    4.67
  -6  10   2  125.50    4.67
   5  10  -2   78.28    4.63
  -5 -10   2   67.36    4.28
   5 -10  -2   73.30    3.18
  -5  10   2   73.15    3.72
  -5  10   2   69.68    3.81
  -5 -10   2   74.95    4.32
   5 -10  -2   63.59    3.86
  -5 -10   2   76.79    4.60
   4 -10  -2   17.32    2.21
  -4  10   2   23.05    1.88
  -4 -10   2   22.20    2.48
  -4 -10   2   24.86    2.71
   4 -10  -2   22.73    2.10
  -4  10   2   17.98    2.06
   4  10  -2   18.98    2.62
  -4 -10   2   23.09    2.64
  -4  10   2   22.59    2.18
  -3  10   2  147.97    5.24
   3  10  -2  138.46    5.80
   3 -10  -2  151.73    5.45
  -3  10   2  157.95    5.29
  -3  10   2  158.40    5.01
  -3 -10   2  146.14    5.71
  -3 -10   2  147.82    5.71
   3  10  -2  143.45    5.21
  -3 -10   2  153.12    5.93
   3 -10  -2  156.36    4.76
   2  10  -2   -0.65    1.38
   2  10  -2   -1.88    1.24
   2 -10  -2    1.92    1.75
  -2 -10   2    0.40    1.35
   2  10  -2   -2.92    1.20
   2 -10  -2    0.07    1.29
  -2  10   2    0.24    0.43
  -2 -10   2    1.76    1.74
  -2 -10   2   -0.84    1.45
  -2  10   2   -1.75    1.29
  -2  10   2   -0.36    1.19
  -2  10   2   -0.84    1.22
  -1  10   2   -1.52    1.36
  -1  10   2   -0.93    1.29
  -1 -10   2    1.01    0.68
  -1 -10   2    0.22    1.52
  -1  10   2   -1.38    1.02
   1  10  -2    2.02    1.32
   1  10  -2    1.71    1.44
   1  10  -2    1.10    1.36
  -1  10   2    0.47    1.47
   1  10  -2    3.04    1.56
   0  10   2  278.30    7.98
   0  10  -2  272.91    7.95
   0 -10  -2  273.12    8.12
   0 -10   2  255.09    7.92
   0 -10   2  274.46    7.82
   0  10   2  279.95    8.02
   0  10   2  268.34    7.04
   0  10  -2  278.08    8.11
   0  10   2  276.56    7.99
   0  10  -2  259.70    7.13
   0  10  -2  267.85    7.91
  -1 -10  -2   40.94    2.91
   1 -10   2   44.64    3.27
  -1  10  -2   47.59    3.10
   1  10   2   41.86    2.99
   1  10   2   42.65    2.76
  -1  10  -2   46.88    2.53
  -1 -10  -2   38.58    3.34
   1  10   2   44.01    3.02
  -1  10  -2   44.60    3.11
   1 -10   2   43.55    2.75
  -1  10  -2   48.05    3.22
   1  10   2   40.53    3.04
   2  10   2    7.36    1.91
  -2  10  -2    8.55    1.17
   2 -10   2    9.52    2.06
  -2  10  -2    9.10    1.74
  -2 -10  -2    6.40    2.05
   2 -10   2    7.54    1.60
  -2 -10  -2    9.30    1.84
  -2 -10  -2    5.73    1.72
  -2  10  -2    9.19    1.71
  -2  10  -2    7.76    1.76
  -3  10  -2  229.94    6.94
  -3 -10  -2  228.03    7.56
  -3  10  -2  236.53    6.64
  -3 -10  -2  224.66    7.42
  -3 -10  -2  205.42    7.41
   3 -10   2  217.20    6.93
   3 -10   2  229.12    6.33
  -3  10  -2  222.95    6.95
   3  10   2  214.82    7.47
  -4  10  -2    8.40    1.74
  -4 -10  -2    2.88    1.95
  -4  10  -2    4.02    1.45
  -4 -10  -2    7.55    1.90
   4 -10   2    6.12    1.50
  -4 -10  -2    4.64    2.05
   4 -10   2    5.89    1.83
   4  10   2    6.07    2.00
  -4  10  -2    6.55    1.64
  -5  10  -2    2.31    1.48
  -5  10  -2    3.40    1.58
   5 -10   2    1.15    1.42
  -5 -10  -2    2.62    1.86
  -5 -10  -2    2.85    1.78
   5  10   2    0.96    1.99
   5 -10   2    0.59    1.62
  -5 -10  -2    4.44    2.23
  -6  10  -2   10.75    2.01
  -6 -10  -2    8.31    2.52
  -6 -10  -2    9.47    2.43
   6  10   2    6.91    2.41
   6 -10   2   10.92    2.08
  -6  10  -2   11.12    1.98
  -6 -10  -2    5.80    2.32
  -7  10  -2    3.40    1.69
  -7  10  -2    4.52    1.72
   7 -10   2    4.60    1.81
   7  10   2   -0.64    2.02
  -7 -10  -2    1.56    2.30
  -8 -10  -2    3.31    2.79
  -8  10  -2   -1.34    1.70
   8  10   2    0.80    2.48
  -8  10  -2   -1.09    1.80
   8 -10   2    1.46    1.84
   9  10   2    8.47    2.92
  -9 -10  -2   13.67    3.28
   9 -10   2   13.77    2.20
  -9  10  -2   15.29    2.36
  -9  10  -2   10.07    2.06
 -10  10  -2   10.32    2.17
 -10 -10  -2   14.23    3.71
  10  10   2    9.44    3.03
 -10  10  -2    8.87    2.03
 -10  11   2   -2.64    1.43
 -10  11   2   -1.52    1.24
  10  11  -2   -6.45    2.28
 -10 -11   2   -3.81    2.58
   9  11  -2   -2.22    2.44
  -9  11   2   -1.46    1.51
  -9 -11   2   -2.99    2.46
  -9  11   2   -1.12    1.47
   8 -11  -2   18.68    2.23
  -8  11   2   17.17    2.18
   8  11  -2   14.87    3.12
  -8  11   2   16.30    2.12
  -8 -11   2   14.17    3.16
   7 -11  -2    6.70    1.95
  -7  11   2    8.02    1.75
   7  11  -2    3.07    2.59
  -7 -11   2    5.00    2.55
  -7  11   2    5.59    1.76
  -6  11   2   32.03    2.92
  -6 -11   2   37.88    3.40
  -6 -11   2   37.65    3.63
   6 -11  -2   33.23    2.96
   6  11  -2   32.43    3.66
  -6  11   2   34.99    3.00
   5  11  -2   14.16    2.65
  -5  11   2   15.17    2.30
  -5 -11   2   16.60    2.74
  -5  11   2   13.89    2.13
   5 -11  -2   14.71    2.43
  -5 -11   2   21.23    2.95
   5 -11  -2   12.75    1.93
  -4  11   2   -1.34    1.35
  -4 -11   2   -1.87    1.70
   4 -11  -2    0.86    1.73
  -4  11   2    0.03    1.32
   4  11  -2    1.18    1.85
  -4 -11   2   -0.13    1.70
  -4 -11   2    0.46    1.90
   4 -11  -2   -0.48    1.29
   4  11  -2    2.79    1.67
  -3 -11   2  205.17    7.33
   3 -11  -2  200.97    6.83
  -3  11   2  213.83    6.75
  -3 -11   2  218.75    7.42
  -3  11   2  211.08    6.30
  -3 -11   2  210.52    7.38
   3  11  -2  202.68    7.37
  -3  11   2  204.00    6.73
   3  11  -2  205.14    6.65
   3 -11  -2  209.43    6.14
   2  11  -2 1243.13   26.01
  -2 -11   2 1244.75   26.94
   2 -11  -2 1202.57   26.66
  -2 -11   2 1292.52   27.02
  -2  11   2 1225.34   26.43
  -2  11   2 1250.39   26.27
   2  11  -2 1261.62   26.96
  -2 -11   2 1242.47   27.27
  -2  11   2 1267.92   26.43
   2  11  -2 1217.99   27.12
   1  11  -2   31.35    2.74
   1  11  -2   28.45    2.64
  -1 -11   2   32.15    3.06
  -1  11   2   31.82    2.76
   1  11  -2   31.01    2.85
  -1  11   2   27.38    2.64
   1 -11  -2   30.45    2.96
   1  11  -2   36.57    3.39
  -1  11   2   27.63    2.21
  -1  11   2   27.13    2.64
   0  11   2  219.52    7.07
   0  11  -2  218.43    6.34
   0  11  -2  209.32    7.03
   0  11   2  216.56    7.09
   0  11   2  212.49    6.18
   0 -11   2  206.49    7.23
   0 -11  -2  216.35    7.34
   0  11  -2  226.25    7.11
   0  11  -2  223.28    7.31
   0  11   2  231.36    7.30
   1  11   2   -1.93    1.25
   1 -11   2   -0.07    1.33
   1  11   2    0.45    1.42
  -1  11  -2   -1.44    1.35
   1  11   2   -1.55    1.26
  -1  11  -2    1.03    1.39
   1  11   2   -0.77    1.25
  -1  11  -2   -0.75    1.13
   1 -11   2   -1.05    1.59
  -1 -11  -2   -1.25    1.32
  -1  11  -2   -0.45    1.36
  -1 -11  -2   -1.58    1.74
   2 -11   2    1.38    1.74
  -2  11  -2    0.27    1.02
   2 -11   2    0.03    1.38
  -2  11  -2   -1.32    1.32
   2  11   2    0.21    1.33
  -2 -11  -2   -2.49    1.79
  -2  11  -2    0.33    1.58
  -2  11  -2   -0.68    1.46
  -2 -11  -2    0.78    1.60
   2  11   2   -0.09    0.67
  -2 -11  -2   -1.68    1.56
   2  11   2   -0.68    1.74
  -3  11  -2    8.31    1.88
  -3 -11  -2    4.97    1.89
   3 -11   2    7.35    2.08
  -3  11  -2    8.24    1.77
  -3 -11  -2    5.95    2.01
  -3 -11  -2    4.25    2.30
   3 -11   2    8.37    1.74
  -3  11  -2    8.32    1.85
   3  11   2    4.25    2.11
   4  11   2   30.53    3.09
  -4  11  -2   27.72    2.55
  -4 -11  -2   29.46    3.17
   4 -11   2   28.78    2.59
   4 -11   2   30.50    2.91
  -4  11  -2   24.87    2.53
  -4 -11  -2   32.46    3.22
  -4  11  -2   29.68    2.44
  -5 -11  -2   33.64    3.40
  -5  11  -2   36.86    3.04
   5  11   2   30.25    3.27
  -5  11  -2   35.15    3.03
   5 -11   2   29.22    2.86
  -5 -11  -2   33.52    3.33
   5 -11   2   38.95    2.85
   6  11   2   -2.38    1.94
   6 -11   2   -1.87    1.69
  -6 -11  -2   -2.32    2.10
  -6  11  -2   -0.95    1.50
  -6  11  -2   -2.40    1.41
  -6 -11  -2   -1.91    2.13
   7  11   2   -1.48    2.20
  -7 -11  -2   -0.72    2.16
  -7  11  -2    1.15    1.68
   7 -11   2    2.54    1.85
  -7  11  -2    2.55    1.70
  -8  11  -2    1.24    1.91
  -8 -11  -2   -2.34    2.70
  -8  11  -2    2.27    2.22
   8 -11   2    2.48    2.00
   8  11   2    5.63    2.71
   9  11   2   -3.83    2.56
   9 -11   2    2.05    1.85
  -9  11  -2    0.50    1.77
  -9 -11  -2    0.26    2.85
  -9  11  -2    3.46    1.95
 -10  11  -2    8.72    2.11
 -10  11  -2   11.70    2.27
  10  11   2   10.33    3.34
  -9 -12   2   16.56    3.85
  -9  12   2   14.65    2.20
  -9  12   2   14.38    2.21
   9  12  -2   16.68    3.54
  -8 -12   2    2.07    2.65
  -8  12   2    1.54    1.67
   8 -12  -2    5.59    1.85
   8  12  -2    1.56    2.58
  -8  12   2    0.26    1.60
  -7  12   2   -1.49    1.51
  -7  12   2   -2.66    1.67
   7 -12  -2    0.16    1.88
   7  12  -2   -2.55    2.27
  -7 -12   2    0.16    2.45
   6 -12  -2   -0.95    1.99
  -6 -12   2    3.43    2.31
   6  12  -2    4.12    2.55
  -6  12   2    2.20    1.84
  -6 -12   2    4.81    2.36
  -6  12   2    1.52    1.80
  -5  12   2   -0.65    1.57
   5  12  -2    3.04    2.26
  -5  12   2    1.93    1.71
  -5 -12   2    4.29    2.31
   5 -12  -2   -0.17    2.03
  -5 -12   2    6.06    2.35
   4  12  -2   51.40    4.28
  -4 -12   2   49.41    4.09
   4 -12  -2   51.32    3.17
   4  12  -2   50.16    3.63
  -4  12   2   48.30    3.42
  -4  12   2   49.15    3.49
   4 -12  -2   49.67    3.77
  -4 -12   2   53.04    4.21
  -3 -12   2  112.09    5.36
   3  12  -2  109.71    5.54
   3  12  -2  106.27    4.84
  -3  12   2  106.51    5.03
   3 -12  -2  107.71    5.20
  -3  12   2  111.94    4.72
  -3  12   2  103.51    4.85
  -3 -12   2  105.23    5.48
   3 -12  -2  106.94    4.48
  -2  12   2    7.49    2.07
   2 -12  -2   11.36    2.44
  -2 -12   2   11.99    2.38
   2  12  -2    9.54    2.13
  -1  12   2   16.11    2.37
   1  12  -2   19.89    2.58
  -1  12   2   19.02    2.36
  -1 -12   2   20.19    2.56
   1  12  -2   16.83    2.65
  -1  12   2   12.35    2.41
  -1 -12   2   18.87    2.75
  -1  12   2   17.61    1.84
   1  12  -2   29.01    2.70
   1 -12  -2   18.61    2.69
   0 -12  -2  138.25    6.13
   0  12   2  142.93    5.82
   0  12   2  146.79    5.81
   0  12   2  150.92    5.07
   0  12  -2  146.51    5.15
   0  12  -2  148.06    5.96
   0  12   2  143.37    5.95
   0  12  -2  144.93    5.80
   0 -12   2  143.40    6.14
   0  12  -2  150.69    6.01
  -1  12  -2  263.98    8.26
  -1  12  -2  256.37    6.96
   1 -12   2  239.92    8.17
  -1  12  -2  280.86    8.54
   1  12   2  270.84    8.42
   1  12   2  261.48    8.42
  -1 -12  -2  248.55    8.50
  -1  12  -2  259.94    8.06
   1  12   2  247.23    7.33
   1 -12   2  259.35    7.58
   1  12   2  261.20    8.41
  -2  12  -2    1.63    1.86
  -2 -12  -2    0.86    1.39
   2  12   2    0.10    0.94
  -2  12  -2    1.02    1.67
   2  12   2    6.93    1.78
   2 -12   2    2.85    1.72
  -2  12  -2    3.78    1.27
  -2  12  -2    2.80    1.75
   2 -12   2    6.13    2.20
  -2 -12  -2    2.41    2.25
   2  12   2    2.50    2.00
  -3  12  -2    7.90    2.00
   3 -12   2    5.89    1.80
   3  12   2    3.35    2.14
   3 -12   2    8.34    2.22
  -3  12  -2    3.76    1.82
  -3 -12  -2    5.20    2.06
  -3 -12  -2    3.58    2.23
  -3  12  -2    2.17    1.77
  -4 -12  -2   12.07    2.64
  -4  12  -2   13.37    2.15
   4 -12   2    9.71    2.30
   4  12   2   10.82    2.55
  -4 -12  -2   13.62    2.96
  -4  12  -2   13.31    2.25
  -4  12  -2    9.34    2.06
   4 -12   2   10.57    2.11
  -5 -12  -2   69.69    4.93
  -5  12  -2   69.48    4.17
  -5 -12  -2   82.70    5.03
   5 -12   2   71.80    4.45
  -5  12  -2   75.70    4.27
   5 -12   2   73.11    3.91
   5  12   2   75.63    5.07
  -6 -12  -2   -0.84    2.26
  -6  12  -2   -1.46    1.59
  -6 -12  -2   -2.56    2.14
   6  12   2   -1.18    2.14
   6 -12   2   -0.38    1.84
  -6  12  -2   -2.24    1.55
  -7  12  -2   22.56    2.71
  -7  12  -2   29.55    3.01
   7  12   2   26.77    3.65
   7 -12   2   34.54    3.22
  -8  12  -2   41.20    3.56
   8 -12   2   46.62    3.89
   8  12   2   30.79    3.98
  -8  12  -2   38.12    3.54
   9  12   2   -0.28    2.79
  -9  12  -2   -0.21    1.79
   9 -12   2    1.04    1.92
  -9  12  -2    1.88    2.06
  -9  13   2    5.15    1.85
   9  13  -2   -2.83    2.82
  -9  13   2    3.56    2.02
  -8  13   2   -0.47    1.78
  -8  13   2   -1.61    1.71
   8  13  -2   -3.02    2.68
   8 -13  -2    1.68    1.95
   7 -13  -2   -1.36    1.91
   7  13  -2   -1.44    2.57
  -7  13   2   -0.55    1.81
  -7  13   2    0.66    1.71
  -6  13   2   -0.64    1.76
   6 -13  -2    0.17    2.02
   6  13  -2   -1.31    2.33
  -6  13   2    1.08    1.84
  -6 -13   2    2.12    2.48
  -5 -13   2   25.54    3.33
  -5  13   2   21.37    2.68
   5 -13  -2   23.96    3.02
   5  13  -2   26.31    3.26
  -5  13   2   26.54    2.91
   5  13  -2   27.16    3.59
   4 -13  -2   -5.30    1.68
   4 -13  -2    0.38    1.75
   4  13  -2    1.52    2.09
  -4 -13   2   -1.94    2.19
   4  13  -2   -1.28    1.87
  -4  13   2    0.24    1.69
  -4  13   2   -1.47    1.74
  -3  13   2   68.08    4.24
   3 -13  -2   78.69    4.05
   3  13  -2   66.96    4.89
  -3  13   2   68.58    4.07
  -3 -13   2   70.16    4.93
  -3  13   2   71.20    4.33
   3  13  -2   75.65    4.31
   3 -13  -2   67.32    4.50
  -2  13   2    3.42    1.95
   2  13  -2    3.78    1.86
  -2  13   2    0.45    1.70
   2 -13  -2    5.43    2.37
  -2 -13   2    5.10    2.38
   2  13  -2    1.35    2.14
  -2  13   2    2.15    1.82
  -1  13   2    4.79    2.03
  -1  13   2    4.91    2.04
   1 -13  -2    6.34    2.43
  -1 -13   2    8.55    2.51
   1  13  -2    3.78    1.93
   1  13  -2    4.39    2.25
   1  13  -2    6.58    2.01
  -1  13   2    3.39    1.98
  -1  13   2    5.69    1.56
   0  13   2   69.16    4.58
   0  13  -2   71.82    4.59
   0  13   2   70.66    3.67
   0 -13   2   69.67    4.74
   0  13   2   68.88    4.33
   0  13  -2   78.60    4.69
   0  13  -2   75.21    3.81
   0 -13  -2   59.29    4.68
   1 -13   2   66.22    4.55
   1  13   2   61.07    4.57
   1  13   2   61.33    3.74
  -1  13  -2   69.16    3.45
  -1  13  -2   66.64    4.14
  -1 -13  -2   69.06    4.92
   1  13   2   63.66    4.49
  -1  13  -2   70.63    4.48
  -1  13  -2   63.25    4.38
  -2  13  -2    0.17    1.75
  -2 -13  -2    0.21    2.31
  -2  13  -2    0.27    1.97
   2 -13   2    2.55    2.17
   2 -13   2   -3.04    1.54
   2  13   2   -1.74    1.97
  -2  13  -2    1.67    1.30
   2  13   2   -1.95    1.65
  -2  13  -2   -0.20    1.78
  -3  13  -2   28.45    2.88
   3 -13   2   29.26    2.81
  -3  13  -2   21.46    2.71
  -3  13  -2   25.89    2.98
  -3 -13  -2   29.75    3.56
   3  13   2   28.44    2.88
   3 -13   2   21.53    3.02
   3  13   2   25.35    3.21
   4 -13   2    9.70    2.69
  -4 -13  -2   11.69    2.92
  -4  13  -2   11.31    2.37
  -4  13  -2   11.74    2.37
   4  13   2   11.19    2.74
   4 -13   2   10.88    2.20
   5  13   2   16.18    3.17
  -5  13  -2   17.22    2.48
  -5 -13  -2   17.23    3.35
  -5  13  -2   14.10    2.41
   5 -13   2   17.74    2.93
  -6  13  -2    1.13    1.86
   6 -13   2    3.30    2.25
  -6 -13  -2    0.74    2.51
   6  13   2    1.02    2.42
  -6  13  -2   -0.94    1.83
  -7  13  -2   11.69    2.42
   7  13   2    8.15    3.10
  -7  13  -2    8.98    2.31
   7 -13   2    8.48    2.60
   8  13   2   -1.63    2.83
  -8  13  -2   -0.40    1.99
   8 -13   2    0.20    2.12
  -8  13  -2    1.45    1.83
  -9  13  -2    3.05    2.33
  -9  13  -2    2.63    2.04
   9 -13   2   -1.03    2.15
   9  13   2    8.49    3.22
  -8  14   2    5.33    2.22
  -8  14   2    6.98    2.23
   8 -14  -2   13.51    2.66
   8  14  -2    6.37    3.20
  -7  14   2   -1.45    1.80
   7  14  -2   -5.72    2.44
  -7  14   2    1.64    1.99
   7 -14  -2   -4.53    2.19
  -6 -14   2   13.79    3.28
  -6  14   2   15.35    2.60
   6  14  -2   15.05    3.45
  -6  14   2   15.16    2.64
   6 -14  -2   17.82    3.10
  -5  14   2   -0.23    1.92
   5  14  -2    3.39    2.61
  -5  14   2   -0.42    1.80
   5 -14  -2   -0.28    2.21
  -5 -14   2    0.74    2.38
   4  14  -2   95.28    5.32
  -4  14   2   91.95    5.22
   4  14  -2  101.89    6.05
   4 -14  -2   96.92    4.82
   4 -14  -2   90.49    5.08
  -4  14   2   92.86    5.05
  -4 -14   2   92.42    5.68
   3  14  -2   59.19    4.91
  -3 -14   2   59.55    4.79
   3 -14  -2   56.33    4.63
  -3  14   2   56.77    4.12
   3  14  -2   50.26    3.93
  -3  14   2   59.84    4.15
  -3  14   2   57.56    4.13
   2  14  -2    4.77    2.50
  -2  14   2    3.40    2.17
   2 -14  -2    6.61    2.58
  -2 -14   2    4.12    2.61
   2  14  -2    4.47    2.07
  -2  14   2    5.68    2.15
  -2  14   2    6.01    2.22
  -1 -14   2    3.57    2.53
  -1  14   2    2.58    1.63
   1  14  -2    3.74    2.31
   1  14  -2    1.13    1.80
   1 -14  -2    1.31    2.33
  -1  14   2   -2.42    1.89
  -1  14   2    0.30    1.90
   0 -14  -2   54.72    4.66
   0  14  -2   60.39    3.63
   0  14   2   55.57    3.55
   0  14  -2   61.65    4.51
   0 -14   2   59.07    4.35
   0  14   2   54.39    4.11
   0  14   2   55.19    4.42
   0  14  -2   59.92    4.46
  -1 -14  -2  292.77    9.97
  -1  14  -2  291.53    9.28
   1  14   2  292.27    8.56
   1  14   2  290.67    9.69
  -1  14  -2  294.18    9.67
   1 -14   2  294.01    9.71
  -1  14  -2  295.53    7.96
  -2  14  -2   79.50    4.71
   2  14   2   75.78    5.22
  -2 -14  -2   69.18    5.28
  -2  14  -2   74.80    4.82
  -2  14  -2   78.22    3.16
   2  14   2   69.34    4.15
   2 -14   2   80.47    5.27
   3  14   2  127.43    5.59
   3  14   2  119.56    6.28
  -3  14  -2  124.70    5.83
   3 -14   2  102.75    5.75
  -3 -14  -2  118.69    6.37
   3 -14   2  123.38    5.48
  -3  14  -2  125.87    5.59
  -3  14  -2  114.81    5.80
   4 -14   2   75.76    4.92
  -4 -14  -2   73.60    5.36
   4  14   2   80.83    4.76
   4  14   2   77.34    5.39
  -4  14  -2   81.29    5.03
   4 -14   2   87.44    4.55
  -4  14  -2   81.10    4.93
  -5 -14  -2   -3.03    2.15
  -5  14  -2   -0.69    1.80
   5  14   2    0.85    2.37
   5 -14   2   -0.66    2.28
  -5  14  -2    0.82    1.98
  -6  14  -2   23.10    3.13
  -6 -14  -2   32.54    3.80
   6 -14   2   22.33    3.21
   6  14   2   23.27    3.71
  -6  14  -2   32.40    3.35
   7 -14   2   41.20    3.87
   7  14   2   41.62    4.57
  -7  14  -2   37.62    3.53
  -7  14  -2   36.00    3.60
   8  14   2   -0.49    2.84
  -8  14  -2    2.53    2.18
   8 -14   2    3.08    2.52
  -8  14  -2    3.21    2.19
   8 -15  -2    1.01    2.37
  -8  15   2    0.32    2.13
  -8  15   2   -0.56    2.24
   8  15  -2   -2.20    3.01
  -7  15   2   -1.08    2.11
   7  15  -2   -3.96    2.61
   7 -15  -2    2.62    2.47
  -7  15   2    2.72    2.00
  -6  15   2   17.84    2.89
  -6  15   2   16.85    2.83
   6  15  -2   12.54    3.70
  -6 -15   2   14.77    3.38
   6 -15  -2   11.90    2.99
   5 -15  -2   -2.80    2.34
   5  15  -2    2.36    2.84
  -5 -15   2    0.38    2.48
  -5  15   2   -0.64    1.88
  -5  15   2    0.44    2.13
   4  15  -2   64.69    5.50
  -4  15   2   77.56    4.86
  -4  15   2   71.66    4.77
   4 -15  -2   72.72    4.94
  -4 -15   2   72.58    5.38
  -3  15   2   -2.00    1.74
   3  15  -2    1.27    2.26
   3  15  -2   -0.10    2.44
   3 -15  -2   -1.73    2.29
  -3 -15   2   -5.05    2.31
  -2  15   2   21.16    2.92
  -2 -15   2   15.82    3.31
  -2  15   2   17.97    2.91
   2  15  -2   18.98    2.69
   2 -15  -2   14.47    3.08
   2  15  -2   20.93    3.25
  -1  15   2   68.05    4.87
  -1  15   2   73.28    3.55
  -1 -15   2   79.41    5.41
   1  15  -2   76.06    5.11
   1 -15  -2   76.86    5.30
   1  15  -2   75.69    4.38
  -1  15   2   80.15    5.08
   0  15   2  107.71    4.67
   0  15  -2  114.77    5.92
   0 -15   2  108.49    5.81
   0  15   2  106.26    5.99
   0  15  -2  116.91    4.95
   0 -15  -2  107.70    6.14
  -1 -15  -2   14.99    3.01
  -1  15  -2   11.70    2.05
   1 -15   2   12.85    2.95
   1  15   2   14.10    2.85
  -1  15  -2   13.65    2.73
   1  15   2   14.23    2.44
  -1  15  -2   19.51    3.01
   2  15   2   13.96    2.52
  -2 -15  -2   19.94    3.54
   2 -15   2   21.20    3.23
   2  15   2   13.10    2.98
  -2  15  -2   17.42    2.85
  -2  15  -2   16.91    2.91
   3 -15   2    8.14    2.69
  -3  15  -2    9.56    2.53
   3  15   2    4.71    2.41
   3  15   2    6.72    2.32
  -3 -15  -2    4.38    2.62
  -3  15  -2    8.96    2.44
  -4  15  -2    0.21    2.30
   4  15   2    0.55    2.43
  -4 -15  -2   -2.43    2.38
   4 -15   2    1.24    2.47
  -5 -15  -2    3.23    2.64
  -5  15  -2    2.25    2.23
   5  15   2   -0.29    2.46
   5 -15   2   -0.12    2.35
  -5  15  -2    1.65    2.31
  -6  15  -2   14.11    2.93
  -6 -15  -2   12.09    3.45
   6 -15   2   16.47    3.47
  -6  15  -2   15.32    3.00
   6  15   2   18.84    3.94
   7 -15   2   13.12    3.24
  -7  15  -2   11.02    2.70
  -7  15  -2   12.34    2.98
   7  15   2   12.70    3.42
  -8  15  -2    1.45    2.41
   8 -15   2    3.39    2.66
   8  15   2    1.97    3.12
  -8  15  -2   -2.25    2.08
   7 -16  -2    9.88    3.13
  -7  16   2   11.11    2.67
   7  16  -2   11.18    3.69
  -7  16   2    4.18    2.48
  -6  16   2    1.39    2.28
  -6 -16   2    0.67    2.69
   6  16  -2   -0.71    3.01
  -6  16   2    0.91    2.15
   6 -16  -2   -1.45    2.55
   5 -16  -2   -2.09    2.72
   5  16  -2    4.56    3.10
  -5 -16   2    1.76    2.85
  -5  16   2   -0.48    2.22
  -4 -16   2   12.56    3.34
  -4  16   2   11.35    2.76
   4  16  -2   14.09    3.46
   4 -16  -2   12.55    3.17
  -3 -16   2    9.16    3.08
   3 -16  -2    9.54    2.97
   3  16  -2   13.11    2.77
  -3  16   2    8.39    2.67
   3  16  -2    7.41    2.99
   2  16  -2   -1.22    2.11
   2 -16  -2   -2.18    2.45
  -2  16   2   -1.07    2.20
   2  16  -2   -2.60    2.22
  -2 -16   2   -0.98    2.61
  -2  16   2   -0.39    2.11
   1  16  -2    0.96    1.83
   1 -16  -2   -0.71    2.65
  -1  16   2   -0.22    2.11
   1  16  -2    2.72    2.40
  -1 -16   2   -0.59    2.62
   0  16   2    2.90    1.91
   0  16  -2    2.95    1.96
   0 -16  -2   -0.40    2.57
   0  16   2    2.53    2.29
   0 -16   2    1.65    2.63
   0  16  -2    7.13    2.52
  -1  16  -2   26.86    3.53
   1  16   2   29.00    3.03
   1 -16   2   27.77    3.69
   1  16   2   23.67    3.48
  -1 -16  -2   29.13    3.98
   2 -16   2   14.40    3.29
   2  16   2    4.81    2.45
   2  16   2   -0.89    2.07
  -2 -16  -2    6.01    3.11
  -2  16  -2    2.31    2.30
   3  16   2    7.54    2.55
   3  16   2    7.23    2.95
  -3 -16  -2    6.08    3.19
  -3  16  -2    6.28    2.49
   3 -16   2   12.09    3.12
   4 -16   2    0.65    2.59
   4  16   2    1.67    2.66
  -4 -16  -2   -3.46    2.58
  -4  16  -2    2.00    2.30
  -5 -16  -2   -2.61    2.58
  -5  16  -2    0.67    2.28
   5 -16   2   -4.94    2.63
   5  16   2   -0.53    2.75
   6  16   2   22.02    4.05
   6 -16   2   10.16    3.22
  -6  16  -2   13.30    3.06
  -6 -16  -2   12.94    3.37
  -7  16  -2   -1.43    2.26
   7 -16   2    0.54    2.73
   7  16   2    4.16    3.18
   7 -17  -2   -1.88    2.94
   7  17  -2   -1.19    3.42
  -7  17   2   -0.93    2.22
   6 -17  -2   -3.50    2.59
  -6  17   2    0.20    2.30
  -6 -17   2    1.38    3.09
   6  17  -2    6.05    3.61
   5  17  -2   55.93    5.36
  -5 -17   2   50.19    5.01
   5 -17  -2   62.49    5.24
  -5  17   2   58.05    5.08
   4  17  -2    6.63    3.24
  -4  17   2    0.21    2.40
  -4 -17   2    1.97    3.04
   4 -17  -2   -4.45    2.79
   3 -17  -2    7.01    3.21
   3  17  -2    4.02    3.02
  -3  17   2    4.85    2.55
  -3 -17   2    6.40    3.16
  -2 -17   2   11.39    3.41
   2 -17  -2    8.20    3.10
  -2  17   2   11.11    2.92
   2  17  -2    3.65    2.47
   2  17  -2    9.52    3.01
   1  17  -2   70.20    4.55
   1 -17  -2   66.76    5.50
  -1  17   2   62.87    4.85
  -1 -17   2   62.56    5.55
   1  17  -2   72.04    5.37
   0  17  -2    3.57    2.45
   0 -17   2    2.49    2.85
   0  17   2    3.47    2.44
   0 -17  -2   -0.61    2.79
  -1 -17  -2   52.46    5.00
   1  17   2   40.81    4.26
  -1  17  -2   43.42    4.23
   1 -17   2   48.87    4.70
   1  17   2   41.12    3.82
  -2 -17  -2   -3.00    2.72
   2 -17   2   -0.21    2.81
  -2  17  -2    3.56    2.62
   2  17   2   -1.47    2.11
   2  17   2   -3.77    2.28
   3  17   2    1.25    2.75
  -3 -17  -2    2.95    3.22
   3 -17   2    2.84    3.20
   4  17   2    4.77    3.12
  -4 -17  -2    9.13    3.33
   4 -17   2    4.34    3.28
  -4  17  -2    8.32    2.78
  -5  17  -2    2.03    2.46
   5  17   2    2.36    3.10
   5 -17   2   -1.74    2.98
  -5 -17  -2    1.18    3.01
  -6  17  -2    4.98    2.54
   6 -17   2    3.29    3.12
   6  17   2    6.93    3.48
  -6 -17  -2    2.05    3.24
  -7  17  -2    1.04    2.51
   7  17   2   -1.37    3.22
   7 -17   2    1.42    3.03
   6  18  -2    8.23    3.77
  -6  18   2    5.24    2.88
   6 -18  -2    5.02    3.48
   5 -18  -2   39.56    4.71
  -5  18   2   32.52    4.15
   5  18  -2   40.03    5.00
  -5 -18   2   39.97    5.04
  -4 -18   2   -2.28    3.01
   4  18  -2   -1.34    2.88
  -4  18   2    1.16    2.58
   4 -18  -2   -2.76    3.04
   3 -18  -2    2.26    3.11
  -3 -18   2    4.44    3.29
   3  18  -2    6.38    3.05
   2  18  -2   -4.83    2.29
  -2 -18   2   -1.52    2.97
   2  18  -2   -0.21    2.61
   2 -18  -2   -2.26    2.90
   1 -18  -2    7.21    3.30
  -1 -18   2   10.68    3.63
  -1  18   2   13.49    3.08
   1  18  -2    7.71    2.89
   0  18  -2    2.05    2.63
   0  18   2    0.33    2.34
   0 -18   2    0.51    3.10
   0 -18  -2    1.98    2.98
   1  18   2    2.53    2.72
  -1  18  -2    1.06    2.51
  -1 -18  -2    1.39    3.20
   1 -18   2   -4.48    2.81
   2  18   2   22.18    3.84
   2 -18   2   20.39    3.97
  -2 -18  -2   21.15    4.24
   2  18   2   22.41    3.10
   3  18   2    6.10    3.13
  -3 -18  -2   10.15    3.55
   3 -18   2    5.37    3.58
   4 -18   2   13.80    3.65
   4  18   2   15.66    3.86
  -4 -18  -2   12.15    3.89
   5  18   2    0.56    3.21
  -5 -18  -2   -2.19    2.99
  -5  18  -2    4.79    2.86
   5 -18   2    0.98    3.40
  -6  18  -2   -1.48    2.64
   6 -18   2   -4.83    3.07
   6  18   2    0.82    3.34
  -6 -18  -2    3.19    3.52
  -5 -19   2   15.85    4.17
   5  19  -2   14.92    3.98
   5 -19  -2   11.80    3.88
   4  19  -2   15.43    3.92
  -4 -19   2   12.84    4.24
   4 -19  -2   13.82    3.99
   3 -19  -2   18.37    4.06
  -3 -19   2   15.85    4.09
   3  19  -2   21.32    4.10
   2 -19  -2    5.43    3.45
  -2 -19   2    6.07    3.69
   2  19  -2    5.32    3.10
   1 -19  -2    1.97    3.36
  -1  19   2    1.82    2.57
  -1 -19   2   -0.56    3.36
   1  19  -2   -0.19    2.62
   0  19   2   73.72    5.89
   0 -19  -2   76.88    6.39
   0 -19   2   73.20    6.37
   0  19  -2   69.28    5.92
  -1 -19  -2    9.06    3.74
   1  19   2    5.09    3.13
  -1  19  -2    1.88    2.77
   1 -19   2    5.22    3.53
   2  19   2    3.38    2.98
  -2 -19  -2    2.57    3.54
   2 -19   2   -3.78    3.32
   3 -19   2    0.39    3.70
  -3 -19  -2    2.95    3.49
   3  19   2    6.84    3.26
   4 -19   2   -2.13    3.28
  -4 -19  -2   10.90    3.84
   4  19   2   -0.48    2.95
   5 -19   2   -1.47    3.49
   5  19   2    0.44    3.25
  -5 -19  -2    0.30    3.27
   4 -20  -2    9.02    4.01
   4  20  -2    3.98    3.43
  -4 -20   2    1.46    3.69
   3  20  -2   -0.67    3.05
  -3 -20   2   -0.72    3.48
   3 -20  -2    1.33    3.93
   2 -20  -2    5.26    3.82
   2  20  -2    8.21    3.31
  -2 -20   2    6.26    4.04
  -1 -20   2   10.87    4.03
   1  20  -2    2.66    3.09
   1 -20  -2    0.81    3.55
   0 -20   2    9.57    4.10
   0 -20  -2   12.47    4.13
   0  20  -2    6.71    3.20
   0  20   2    9.21    3.16
   1 -20   2   13.35    4.18
   1  20   2   11.30    3.42
  -1 -20  -2   17.53    4.46
  -1  20  -2   13.15    3.73
   2  20   2   12.75    3.68
   2 -20   2   11.71    4.12
  -2 -20  -2    9.13    4.10
  -3 -20  -2   10.56    4.24
   3  20   2   18.09    4.01
   3 -20   2    9.99    4.05
   4  20   2    4.47    3.44
  -4 -20  -2    3.18    3.62
   4 -20   2   -1.42    3.44
   2 -21  -2    1.29    3.84
  -2 -21   2   -3.04    3.75
   2  21  -2   -3.52    3.09
  -1 -21   2   -0.64    3.90
   1 -21  -2    0.66    3.57
   1  21  -2    1.07    3.31
   0  21  -2    2.91    3.05
   0 -21  -2    4.88    4.05
   0 -21   2    2.99    3.86
   0  21   2    2.36    2.92
   1  21   2    6.87    3.23
  -1 -21  -2    6.59    4.12
   1 -21   2   -0.05    4.04
   2  21   2    9.00    3.53
  -2 -21  -2    2.70    4.05
   2 -21   2    7.31    4.16
 -11   0   3   -0.80    1.12
 -10   0   3   -0.43    1.14
   9   0  -3    0.05    1.20
  -9   0   3   -1.29    1.08
  -8   0   3   -0.56    0.91
   8   0  -3    0.40    1.08
  -8   0   3   -1.30    0.92
  -7   0   3   -0.29    0.82
   7   0  -3    0.67    0.89
  -7   0   3   -0.36    0.83
  -6   0   3   -1.11    0.66
   6   0  -3    0.19    0.76
   6   0  -3   -0.68    0.78
  -6   0   3   -0.84    0.65
  -5   0   3    1.02    0.57
  -5   0   3   -0.06    0.54
   5   0  -3    0.54    0.60
   5   0  -3    0.88    0.64
   4   0  -3    0.90    0.60
  -4   0   3    0.46    0.50
  -4   0   3    1.34    0.50
   4   0  -3    0.98    0.57
  -3   0   3   -0.08    0.37
   3   0  -3   -0.37    0.45
   3   0  -3   -0.74    0.44
  -3   0   3   -0.78    0.35
   2   0  -3    0.11    0.41
   2   0  -3   -0.37    0.36
  -2   0   3   -0.48    0.12
  -2   0   3   -0.46    0.33
  -2   0   3   -0.22    0.31
   1   0  -3   -1.81    0.36
   1   0  -3   -2.28    0.35
  -1   0   3   -1.73    0.35
  -1   0   3   -1.05    0.33
   1   0  -3   -1.70    0.32
   0   0   3   -1.87    0.42
   0   0   3   -2.11    0.38
   0   0  -3   -1.95    0.32
   1   0   3   -0.27    0.36
   1   0   3   -0.19    0.27
  -1   0  -3    0.19    0.33
   2   0   3   -0.08    0.52
  -2   0  -3   -0.70    0.58
  -2   0  -3   -0.05    0.43
  -3   0  -3   -0.53    0.51
   3   0   3   -0.13    0.61
  -3   0  -3    0.81    0.68
   4   0   3    0.55    0.72
  -4   0  -3    0.93    0.74
  -4   0  -3    0.72    0.69
  -5   0  -3   -0.27    0.77
  -5   0  -3   -0.02    0.33
   5   0   3    2.01    0.92
   6   0   3    1.38    1.03
  -6   0  -3    0.75    1.02
   7   0   3   -0.52    1.14
  -7   0  -3   -0.56    1.01
   8   0   3   -1.35    1.37
  -8   0  -3   -0.50    1.34
  -9   0  -3   -1.58    1.37
   9   0   3    0.32    1.40
 -10   0  -3   -0.54    1.48
  10   0   3   -1.50    1.42
  11   0   3   -1.37    1.50
 -11   0  -3   -2.18    1.51
 -11  -1   3    6.50    1.62
 -10  -1   3   27.87    2.38
 -10   1   3   30.49    1.89
   9   1  -3   15.39    1.79
  -9  -1   3   13.50    1.72
  -9  -1   3   14.60    1.77
  -9   1   3   12.78    1.36
  -8  -1   3   -2.22    0.95
   8   1  -3   -0.64    1.14
  -8   1   3   -1.03    0.81
   8  -1  -3   -0.60    0.88
  -8  -1   3   -0.35    1.14
  -7  -1   3  127.84    3.87
  -7  -1   3  126.56    3.87
  -7   1   3  120.20    3.31
   7   1  -3  131.49    3.93
  -7   1   3  124.67    3.36
   7  -1  -3  126.50    3.34
   6  -1  -3    5.65    0.71
  -6  -1   3    6.35    1.03
  -6   1   3    5.68    0.70
   6   1  -3    6.05    1.05
   6   1  -3    6.24    1.10
  -6  -1   3    6.42    1.02
   6  -1  -3    7.43    0.80
  -6   1   3    5.27    0.72
  -5  -1   3  319.36    7.24
   5   1  -3  342.40    7.37
   5   1  -3  332.16    7.30
  -5  -1   3  316.44    7.22
  -4  -1   3  203.00    4.85
   4   1  -3  205.38    4.90
  -4  -1   3  204.29    4.85
   4   1  -3  225.67    5.00
  -3  -1   3  175.61    4.09
   3   1  -3  180.74    4.19
   3   1  -3  176.16    4.13
  -3  -1   3  166.99    4.07
  -2   1   3 2908.93   59.91
   2  -1  -3 2890.97   58.89
  -2  -1   3 2919.25   55.89
   2   1  -3 3012.98   56.06
  -2  -1   3 2887.88   56.15
   2  -1  -3 2890.49   57.96
  -2  -1   3 2846.49   56.80
   2   1  -3 2932.06   56.42
   1   1  -3  257.90    5.43
  -1  -1   3  252.17    5.55
   1   1  -3  261.87    5.64
  -1   1   3  253.49    5.47
   1   1  -3  259.00    5.55
   1  -1  -3  261.47    5.48
  -1  -1   3  260.93    5.62
  -1   1   3  263.20    5.50
   0   1  -3 3142.48   61.21
   0   1   3 3195.36   63.30
   0   1  -3 3202.87   61.59
   0  -1   3 3168.88   62.57
   0   1   3 3134.59   61.87
   0   1  -3 3181.90   61.05
   0  -1  -3 3205.84   60.51
   0  -1   3 3183.05   60.92
   1   1   3   14.12    0.87
   1   1   3   12.88    1.00
   1  -1   3   15.04    0.89
  -1  -1  -3   12.64    0.86
  -1   1  -3   14.39    0.90
  -1  -1  -3   16.13    1.11
   1  -1   3   13.49    1.00
  -2  -1  -3   68.60    2.25
   2  -1   3   66.82    2.19
   2   1   3   68.52    2.35
  -2  -1  -3   71.09    2.38
  -2   1  -3   68.18    2.18
  -3  -1  -3  100.64    3.09
   3  -1   3  103.09    3.09
  -3  -1  -3  107.72    3.17
  -3   1  -3  105.53    3.02
   3   1   3  107.84    3.22
  -3   1  -3  108.86    2.96
   4   1   3   47.50    2.25
  -4   1  -3   41.31    1.78
  -4  -1  -3   49.85    2.19
  -4  -1  -3   46.71    2.18
   4  -1   3   49.42    2.14
  -4   1  -3   46.39    2.03
   5  -1   3  261.59    6.42
  -5  -1  -3  274.21    6.26
  -5   1  -3  262.54    6.39
   5   1   3  259.79    6.61
  -5  -1  -3  266.72    6.62
  -5   1  -3  251.36    5.73
  -6  -1  -3   59.29    2.86
   6  -1   3   59.34    2.65
   6   1   3   58.70    2.93
  -6   1  -3   58.17    2.63
  -7  -1  -3   15.64    1.76
   7   1   3   17.74    1.84
   7  -1   3   15.35    1.69
  -7   1  -3   17.59    1.69
  -8   1  -3   74.52    3.46
   8  -1   3   71.60    3.40
  -8  -1  -3   74.35    3.67
   8   1   3   80.00    3.85
  -9  -1  -3   12.06    2.03
   9  -1   3   12.34    1.87
   9   1   3   11.53    1.94
  -9   1  -3   11.72    1.81
 -10  -1  -3   -0.39    1.62
  10   1   3   -0.87    1.50
  10  -1   3   -2.00    1.35
 -10   1  -3   -3.05    1.31
  11   1   3    2.80    1.77
 -11  -1  -3    3.92    1.88
 -11   1  -3   -1.49    1.60
 -11  -2   3    9.79    1.84
  10   2  -3   14.29    1.91
 -10  -2   3    9.89    1.81
  -9  -2   3   59.56    3.19
  -9  -2   3   64.30    3.37
   9   2  -3   60.39    3.19
   8   2  -3   -2.29    1.29
  -8  -2   3   -3.51    1.09
  -8  -2   3   -1.38    1.09
   7   2  -3   -1.45    1.19
  -7  -2   3   -1.74    1.10
  -7  -2   3   -1.71    1.16
  -6  -2   3    4.50    1.12
  -6  -2   3    3.69    1.08
   6   2  -3    4.92    1.18
  -5  -2   3    6.25    1.03
   5   2  -3    5.85    1.09
  -5  -2   3    5.50    1.01
  -4  -2   3  225.05    5.42
  -4  -2   3  218.94    5.35
   4   2  -3  225.44    5.42
  -3  -2   3 2815.11   54.07
   3   2  -3 2831.16   54.78
  -3  -2   3 2895.44   54.72
  -3  -2   3 2793.05   54.07
  -2  -2   3 4274.00   81.57
  -2  -2   3 4261.79   81.97
  -2  -2   3 4306.79   82.63
   2   2  -3 4303.91   82.68
   2  -2  -3 4429.83   84.22
  -2   2   3 4249.03   85.45
  -1  -2   3 1059.06   20.95
  -1  -2   3 1047.31   20.89
   1  -2  -3 1102.20   20.98
   1   2  -3 1034.18   20.69
   1  -2  -3 1052.25   21.72
   1   2  -3 1072.85   20.84
   1   2  -3 1067.93   21.18
  -1   2   3 1084.29   21.11
  -1  -2   3 1066.72   21.18
  -1   2   3 1068.64   20.93
   1   2  -3 1066.76   20.91
   0   2  -3 1199.33   23.42
   0   2  -3 1219.00   23.57
   0   2  -3 1211.86   23.90
   0  -2   3 1188.80   23.36
   0   2   3 1230.57   23.89
   0  -2  -3 1205.41   23.52
   0  -2  -3 1207.26   23.89
   0  -2   3 1221.50   23.94
   0   2   3 1211.32   23.58
   1   2   3   72.49    2.30
   1   2   3   68.40    2.16
  -1  -2  -3   69.32    2.31
   1  -2   3   68.67    2.21
  -1   2  -3   69.16    2.14
   1  -2   3   68.89    2.08
  -1  -2  -3   72.38    2.24
   2  -2   3 1307.03   25.49
  -2  -2  -3 1252.23   25.20
  -2  -2  -3 1315.01   25.62
   2   2   3 1290.26   25.60
  -2   2  -3 1274.05   25.08
  -2  -2  -3 1290.96   25.31
  -3   2  -3   78.93    2.57
  -3  -2  -3   85.40    2.94
   3   2   3   85.49    3.00
  -3  -2  -3   82.02    2.83
  -3  -2  -3   87.52    2.93
   3  -2   3   83.62    2.71
  -4  -2  -3   16.94    1.53
   4   2   3   19.84    1.79
   4  -2   3   18.59    1.56
  -4  -2  -3   18.14    1.74
  -4  -2  -3   18.98    1.59
  -4   2  -3   17.39    1.36
  -5   2  -3   11.47    1.23
   5  -2   3   10.25    1.24
   5   2   3   13.60    1.53
  -5  -2  -3   12.29    1.45
  -5  -2  -3   14.18    1.45
  -6  -2  -3   61.69    3.01
  -6   2  -3   62.03    2.65
  -6  -2  -3   61.25    2.60
   6   2   3   62.06    3.12
   6  -2   3   60.29    2.72
   7   2   3    8.29    1.67
   7  -2   3    6.04    1.40
  -7  -2  -3    5.71    1.48
  -7   2  -3    5.91    1.33
   8  -2   3    4.10    1.41
   8   2   3    0.24    1.59
  -8  -2  -3    0.69    1.51
  -8   2  -3    3.53    1.36
  -9  -2  -3   25.67    2.57
   9  -2   3   27.33    2.57
   9   2   3   23.95    2.49
  -9   2  -3   27.56    2.40
 -10   2  -3   18.00    2.13
  10  -2   3   16.74    1.95
  10   2   3   24.39    2.54
 -10  -2  -3   16.74    2.41
  11   2   3    9.89    2.14
 -11  -2  -3   10.86    2.29
 -11   2  -3   10.65    2.00
 -11  -3   3    2.14    1.65
 -10  -3   3    8.39    1.87
 -10  -3   3    5.51    1.95
  10   3  -3    6.97    1.80
  -9  -3   3    8.98    1.94
  -9  -3   3   10.25    1.87
   9   3  -3    5.82    1.86
   8   3  -3   -1.31    1.45
  -8  -3   3   -3.64    1.25
  -8  -3   3   -2.41    1.29
  -7  -3   3  140.43    4.66
  -7  -3   3  146.63    4.73
   7   3  -3  136.65    4.68
  -6  -3   3   41.19    2.38
  -6  -3   3   39.37    2.40
   6   3  -3   40.34    2.51
  -5  -3   3   58.04    2.60
   5   3  -3   53.85    2.69
  -5  -3   3   58.33    2.62
   4   3  -3   45.35    2.32
  -4  -3   3   44.32    2.18
  -4  -3   3   46.12    2.16
  -4  -3   3   43.69    1.97
   3   3  -3    0.14    0.79
   3  -3  -3   -0.71    0.46
  -3  -3   3    0.81    0.76
  -3  -3   3    0.31    0.70
  -3  -3   3    0.63    0.72
  -3   3   3   -0.60    0.39
   2   3  -3    7.71    1.02
   2  -3  -3    6.96    0.76
  -2   3   3    6.65    0.66
  -2  -3   3    7.24    1.06
  -2  -3   3    4.98    0.88
   2  -3  -3    6.71    0.71
  -2  -3   3    5.15    0.87
   1   3  -3  655.21   13.30
  -1   3   3  657.68   13.18
  -1   3   3  672.94   13.28
   1   3  -3  641.41   13.08
   1  -3  -3  671.44   13.34
   1   3  -3  640.21   13.35
  -1   3   3  647.85   13.14
  -1  -3   3  648.35   13.39
   1   3  -3  644.65   13.50
  -1  -3   3  642.38   13.33
  -1  -3   3  659.63   13.54
   0   3  -3 2309.24   43.46
   0   3   3 2373.25   44.16
   0   3  -3 2315.93   44.13
   0  -3  -3 2323.15   43.43
   0   3  -3 2277.44   43.22
   0   3   3 2291.13   43.50
   0  -3  -3 2206.96   43.31
   0  -3   3 2313.82   44.18
   0  -3   3 2252.56   43.15
   0   3   3 2289.11   43.45
   0   3  -3 2029.70   43.34
  -1  -3  -3    6.56    0.76
   1  -3   3    8.11    0.82
   1   3   3    7.05    0.77
  -1  -3  -3    7.39    0.95
   1  -3   3    6.76    0.83
   1   3   3    7.65    0.86
  -1  -3  -3    7.12    0.79
   1  -3   3    6.92    0.70
  -1   3  -3    6.42    0.75
  -1   3  -3    8.19    0.90
  -2  -3  -3   79.25    2.79
  -2   3  -3   82.66    2.61
   2  -3   3   82.66    2.68
  -2  -3  -3   79.62    2.79
   2   3   3   78.22    2.69
   2   3   3   79.61    2.88
  -2  -3  -3   78.04    2.89
  -3  -3  -3  631.70   13.42
  -3  -3  -3  628.13   13.39
  -3  -3  -3  633.52   13.48
   3  -3   3  638.10   13.18
  -3   3  -3  615.84   12.94
   3   3   3  628.79   13.52
  -4  -3  -3   26.89    2.07
  -4  -3  -3   29.15    2.08
   4   3   3   28.26    2.18
  -4  -3  -3   22.78    1.95
  -4   3  -3   23.70    1.68
   4  -3   3   25.96    1.84
  -5  -3  -3  426.67    9.93
  -5   3  -3  401.74    9.19
  -5  -3  -3  414.65    9.94
  -5  -3  -3  423.41    9.61
   5  -3   3  410.69    9.33
   5   3   3  409.74    9.89
  -6  -3  -3    6.33    1.39
   6   3   3    6.92    1.62
  -6  -3  -3   10.07    1.63
  -6   3  -3    6.61    1.21
   6  -3   3   10.83    1.35
  -6  -3  -3    9.12    1.64
   7  -3   3  147.11    4.57
  -7  -3  -3  150.00    5.25
  -7   3  -3  137.08    4.46
   7   3   3  142.04    5.13
  -8   3  -3   11.13    1.60
  -8  -3  -3    6.34    1.88
   8  -3   3    9.00    1.51
   8   3   3    6.10    1.94
  -9   3  -3   11.51    1.68
  -9  -3  -3   11.16    2.18
   9   3   3    6.90    1.98
   9  -3   3   13.33    1.73
  10  -3   3    0.97    1.38
  10   3   3    3.75    1.84
 -10   3  -3    1.53    1.48
 -10  -3  -3   -0.41    1.68
 -11   3  -3   -0.81    1.56
  11   3   3   -0.64    1.84
 -11  -3  -3   -1.30    1.74
 -11  -4   3   -1.10    1.60
  11   4  -3   -3.44    1.64
 -10  -4   3   21.81    2.57
 -10  -4   3   22.85    2.75
  10   4  -3   24.17    2.54
   9   4  -3   17.71    2.24
  -9  -4   3   14.96    2.16
  -9  -4   3   10.13    2.30
  -8  -4   3   69.00    3.71
   8   4  -3   62.27    3.67
  -8  -4   3   66.76    3.62
   7   4  -3   37.22    2.79
  -7  -4   3   32.20    2.55
  -7  -4   3   35.09    2.59
  -6  -4   3  327.24    8.33
  -6  -4   3  328.97    8.29
   6   4  -3  319.00    8.26
  -5   4   3  109.20    2.75
  -5  -4   3  115.37    4.01
   5   4  -3  112.88    3.97
  -5  -4   3  109.50    3.91
  -5  -4   3  115.66    3.55
   4   4  -3  150.86    4.64
  -4   4   3  148.34    3.57
  -4  -4   3  150.11    4.39
   4  -4  -3  155.45    3.66
   4  -4  -3  153.95    3.61
  -4  -4   3  148.75    4.61
  -4  -4   3  152.00    4.57
  -4   4   3  153.62    3.63
  -3  -4   3    7.02    1.06
  -3   4   3    7.51    0.74
  -3  -4   3    6.47    1.06
  -3   4   3    6.51    0.72
  -3  -4   3    7.55    1.18
   3  -4  -3    7.04    0.80
   3   4  -3    7.14    1.19
   3  -4  -3    6.66    0.85
  -2  -4   3 2272.15   44.64
  -2  -4   3 2258.63   44.02
  -2  -4   3 2263.54   44.08
   2   4  -3 2238.12   44.64
  -2   4   3 2348.10   44.35
  -2   4   3 2296.13   43.88
  -2   4   3 2292.80   43.82
   2  -4  -3 2312.37   44.39
  -1  -4   3 3142.69   60.38
  -1  -4   3 3178.60   60.45
  -1   4   3 3074.49   61.69
  -1   4   3 3287.54   61.20
   1   4  -3 3122.32   60.00
   1   4  -3 3174.38   61.34
   1   4  -3 3143.26   60.40
   1   4  -3 3215.67   60.35
  -1   4   3 3186.76   60.32
  -1  -4   3 3211.88   61.39
  -1   4   3 3164.61   60.36
   1  -4  -3 3151.71   61.18
   0  -4  -3  641.41   13.21
   0   4  -3  637.99   13.27
   0  -4  -3  628.15   13.13
   0   4   3  644.23   13.40
   0   4  -3  639.12   13.46
   0   4  -3  639.60   13.38
   0  -4   3  635.92   12.98
   0   4   3  644.45   13.28
   0  -4   3  649.12   13.36
   0  -4  -3  643.18   13.45
   0   4  -3  631.31   12.98
   0  -4   3  642.50   13.55
   0   4   3  645.73   13.23
  -1  -4  -3   56.67    2.33
  -1   4  -3   70.24    2.50
  -1  -4  -3   69.99    2.59
  -1   4  -3   64.86    2.46
   1   4   3   70.92    2.66
  -1   4  -3   69.19    2.23
  -1   4  -3   65.93    2.37
  -1  -4  -3   67.95    2.71
   1  -4   3   70.95    2.29
   1   4   3   73.47    2.51
   1  -4   3   73.20    2.42
   1  -4   3   68.82    2.58
  -2  -4  -3  177.45    4.93
  -2  -4  -3  189.34    5.05
   2  -4   3  179.63    4.39
   2  -4   3  178.36    4.77
   2   4   3  185.54    4.92
  -2   4  -3  182.98    4.72
  -2  -4  -3  182.91    5.10
   2   4   3  185.83    5.07
  -3  -4  -3  362.44    8.61
  -3  -4  -3  365.44    8.63
   3   4   3  362.94    8.69
   3  -4   3  362.49    8.27
  -3   4  -3  363.77    8.16
  -3  -4  -3  360.54    8.65
   4  -4   3   65.94    2.80
  -4  -4  -3   65.95    3.13
   4   4   3   71.29    3.24
  -4   4  -3   64.85    2.77
  -4  -4  -3   69.75    3.11
  -4  -4  -3   67.18    3.12
  -5  -4  -3   54.62    3.07
  -5  -4  -3   55.82    2.91
  -5   4  -3   54.00    2.47
  -5  -4  -3   57.38    3.07
   5  -4   3   55.01    2.66
   5   4   3   58.58    3.13
   6   4   3   93.95    4.12
  -6  -4  -3   95.36    3.87
  -6  -4  -3   95.39    4.07
  -6  -4  -3   89.76    4.00
   6  -4   3   95.21    3.45
  -6   4  -3   92.63    3.36
  -7  -4  -3    1.41    1.56
  -7  -4  -3    0.15    1.74
   7  -4   3    5.02    1.35
   7   4   3    2.36    1.70
  -7   4  -3    4.08    1.29
  -8  -4  -3   22.68    2.58
   8   4   3   27.27    2.67
  -8   4  -3   22.10    1.95
   8  -4   3   24.98    2.32
   9  -4   3    5.54    1.50
   9   4   3    4.21    1.80
  -9   4  -3    4.06    1.51
  -9  -4  -3    5.97    1.96
 -10   4  -3   27.28    2.46
 -10  -4  -3   31.81    3.15
  10   4   3   28.47    2.94
  10  -4   3   30.17    2.53
 -11  -4  -3   -0.80    2.03
 -11   4  -3    0.50    1.51
  11   4   3    1.46    2.13
 -11  -5   3    7.60    2.13
  11   5  -3    8.51    2.22
 -11  -5   3   11.60    2.63
  10   5  -3   -0.42    1.72
 -10  -5   3    0.73    1.71
 -10  -5   3    1.56    2.00
  -9  -5   3   13.11    2.49
  -9  -5   3   16.01    2.39
   9   5  -3   17.31    2.38
  -8  -5   3   -0.51    1.70
   8   5  -3    0.34    1.64
  -8  -5   3    0.66    1.58
  -7  -5   3    0.70    1.34
  -7  -5   3   -0.39    1.40
   7   5  -3    1.38    1.64
   6  -5  -3  158.93    3.84
  -6   5   3  151.60    3.83
   6   5  -3  157.28    5.33
  -6  -5   3  158.79    5.28
  -6   5   3  148.25    3.76
   6  -5  -3  154.91    3.76
  -6  -5   3  160.25    5.31
  -6  -5   3  152.03    4.55
   5   5  -3   -0.38    1.29
  -5  -5   3    1.61    1.20
   5  -5  -3    5.27    0.86
  -5   5   3    4.42    0.79
   5  -5  -3    5.77    0.92
  -5   5   3    4.80    0.79
  -5  -5   3    5.23    1.38
  -5  -5   3    2.66    1.35
   4  -5  -3    1.18    0.83
  -4   5   3    1.01    0.71
  -4  -5   3   -1.03    1.10
   4   5  -3   -1.88    1.05
  -4  -5   3   -2.00    1.02
  -4  -5   3   -0.76    1.04
   4  -5  -3    0.20    0.83
  -4   5   3    0.61    0.73
   3   5  -3    0.62    1.04
  -3   5   3    0.25    0.63
  -3   5   3    0.57    0.66
  -3   5   3    1.01    0.47
  -3  -5   3   -0.64    0.98
   3  -5  -3   -1.00    0.70
   3  -5  -3    0.79    0.86
  -3  -5   3   -0.40    0.86
  -3  -5   3    0.48    0.92
  -2   5   3  405.37    8.45
  -2  -5   3  385.36    9.08
  -2   5   3  387.76    8.50
  -2  -5   3  381.46    8.96
   2   5  -3  377.25    9.06
  -2  -5   3  386.69    9.13
   2  -5  -3  384.19    7.97
  -2   5   3  386.13    8.54
   2  -5  -3  391.16    8.63
  -1   5   3 1829.90   35.46
  -1   5   3 1834.09   35.51
  -1   5   3 1863.84   35.93
   1   5  -3 1820.69   35.28
   1   5  -3 1845.87   35.65
   1   5  -3 1816.27   36.21
  -1  -5   3 1824.62   35.74
  -1   5   3 1815.69   35.05
  -1  -5   3 1828.63   36.27
  -1  -5   3 1798.46   35.66
   1  -5  -3 1836.77   36.01
   0  -5   3   79.72    2.97
   0  -5   3   76.47    2.97
   0  -5  -3   75.65    2.71
   0   5  -3   75.81    2.97
   0   5   3   77.20    2.74
   0   5   3   74.36    2.78
   0   5  -3   72.94    2.64
   0   5  -3   79.33    2.84
   0  -5  -3   77.69    3.01
   0   5   3   77.98    2.79
   0  -5   3   77.25    2.72
   0   5  -3   77.29    2.93
  -1   5  -3 1257.44   24.90
   1  -5   3 1305.11   25.92
   1   5   3 1283.83   25.58
   1   5   3 1284.32   25.96
  -1  -5  -3 1287.33   26.04
  -1   5  -3 1297.92   25.61
   1  -5   3 1249.35   24.99
  -1   5  -3 1304.22   25.79
  -1   5  -3 1295.58   25.51
  -1  -5  -3 1277.07   25.61
  -2   5  -3  455.97    9.83
  -2   5  -3  440.72    9.85
  -2  -5  -3  448.66   10.16
   2  -5   3  439.23    9.35
   2   5   3  434.16   10.01
  -2  -5  -3  442.22   10.11
  -2  -5  -3  437.48   10.25
   2  -5   3  434.17    9.93
  -2   5  -3  441.03    9.74
   2   5   3  433.96   10.18
   3  -5   3  205.80    5.49
  -3   5  -3  201.62    5.34
  -3  -5  -3  209.29    5.91
  -3  -5  -3  208.09    5.89
  -3  -5  -3  205.37    5.89
   3   5   3  205.82    5.88
   4   5   3  272.44    7.50
  -4  -5  -3  281.90    7.53
  -4  -5  -3  281.80    7.53
  -4  -5  -3  265.76    7.34
  -4   5  -3  271.63    6.79
   4  -5   3  273.61    6.93
  -5   5  -3   50.25    2.57
   5   5   3   54.66    3.26
   5  -5   3   51.68    2.67
  -5  -5  -3   56.99    3.13
  -5  -5  -3   53.79    3.07
  -5  -5  -3   52.90    3.06
   6   5   3   76.09    3.98
  -6  -5  -3   76.08    3.86
   6  -5   3   78.22    3.32
  -6  -5  -3   75.97    3.91
  -6   5  -3   72.60    3.14
  -6  -5  -3   74.95    3.68
   7  -5   3   -0.69    1.19
  -7  -5  -3    1.92    1.81
  -7   5  -3    0.53    1.24
  -7  -5  -3    0.92    1.54
   7   5   3    0.56    1.69
   8  -5   3   25.70    2.41
  -8   5  -3   27.66    2.38
  -8  -5  -3   26.77    2.83
   8   5   3   28.55    2.75
  -9   5  -3   38.01    2.70
  -9  -5  -3   43.95    3.66
   9  -5   3   36.90    2.64
   9   5   3   36.36    3.42
 -10  -5  -3   -0.68    1.87
 -10   5  -3   -0.94    1.30
  10   5   3   -0.57    1.86
 -11  -5  -3   33.40    3.75
  11   5   3   31.25    3.39
 -11   5  -3   27.87    2.65
 -11  -6   3   11.21    2.69
  11   6  -3    4.97    2.24
 -11  -6   3    4.01    2.13
  10   6  -3    6.21    2.17
 -10  -6   3    7.97    2.52
 -10  -6   3   10.55    2.28
  -9  -6   3    8.02    2.25
   9   6  -3    6.93    2.09
  -9  -6   3   11.20    2.52
   8   6  -3   -1.80    1.50
  -8  -6   3   -0.30    1.68
  -8  -6   3   -2.98    1.59
  -7   6   3   49.32    2.01
  -7   6   3   49.92    2.08
  -7  -6   3   48.77    3.39
  -7  -6   3   51.99    3.45
   7  -6  -3   53.79    2.14
   7   6  -3   48.90    3.60
  -6  -6   3   64.88    3.18
  -6   6   3   63.73    2.34
   6   6  -3   61.39    3.58
  -6  -6   3   63.59    3.60
   6  -6  -3   65.70    2.48
  -6  -6   3   65.81    3.64
  -6   6   3   65.92    2.44
  -5  -6   3   59.44    3.23
  -5   6   3   60.26    2.30
   5  -6  -3   63.80    2.44
  -5  -6   3   60.44    3.10
   5   6  -3   63.72    3.44
  -5  -6   3   61.37    3.31
   5  -6  -3   61.90    2.52
  -5   6   3   61.51    2.36
  -4   6   3    3.38    0.94
  -4  -6   3    3.33    1.39
  -4  -6   3    3.20    1.31
  -4   6   3    3.92    0.92
   4   6  -3    3.51    1.34
   4  -6  -3    3.38    1.07
   4  -6  -3    6.16    1.07
  -4  -6   3    4.13    1.29
   3   6  -3  482.96   11.39
  -3  -6   3  472.91   11.21
   3  -6  -3  489.51   10.68
  -3  -6   3  489.10   11.35
   3  -6  -3  494.79    9.80
  -3   6   3  482.24   10.50
  -3   6   3  492.13   10.60
  -3  -6   3  483.79   11.30
   2   6  -3  157.48    5.05
   2  -6  -3  169.35    4.73
  -2   6   3  167.02    4.46
  -2  -6   3  164.61    5.01
  -2   6   3  168.94    4.65
  -2   6   3  165.53    4.57
   2   6  -3  175.10    5.09
   2   6  -3  161.49    4.67
  -2  -6   3  162.90    5.08
   2  -6  -3  166.11    4.11
  -2  -6   3  170.16    5.16
  -1  -6   3 1231.26   25.38
  -1   6   3 1242.81   24.78
  -1   6   3 1216.17   24.67
   1   6  -3 1217.93   25.32
  -1   6   3 1258.97   25.00
  -1   6   3 1230.90   23.94
  -1  -6   3 1241.76   25.07
  -1  -6   3 1235.65   24.99
   1   6  -3 1255.56   24.97
   1  -6  -3 1248.41   25.13
   1   6  -3 1230.98   24.52
   0  -6   3  357.19    9.04
   0   6  -3  401.46    9.39
   0   6   3  406.49    9.25
   0   6  -3  397.13    9.36
   0   6   3  407.92    9.20
   0   6  -3  403.38    9.27
   0  -6  -3  389.46    9.29
   0  -6  -3  387.99    9.02
   0  -6   3  402.66    9.48
   0  -6   3  405.43    9.32
   0   6   3  391.58    8.65
   0   6  -3  384.40    8.80
   0  -6   3  394.23    8.85
   0   6   3  409.80    9.31
  -1   6  -3  117.46    3.88
  -1   6  -3  115.73    3.87
  -1   6  -3  116.68    3.40
   1  -6   3  113.50    3.52
   1  -6   3  117.37    4.01
  -1   6  -3  115.88    3.79
  -1  -6  -3  123.52    4.20
   1   6   3  116.50    3.94
   1   6   3  116.68    3.89
   1   6   3  119.36    3.94
  -1  -6  -3  117.30    3.92
  -2  -6  -3 1199.14   24.76
   2   6   3 1196.41   24.69
  -2  -6  -3 1206.56   25.14
   2   6   3 1229.38   25.15
  -2  -6  -3 1195.27   24.76
  -2   6  -3 1216.58   24.54
  -2   6  -3 1234.57   24.49
  -2   6  -3 1236.65   24.61
   2  -6   3 1217.11   23.86
   2  -6   3 1211.85   24.82
   3   6   3   27.23    2.39
  -3   6  -3   29.76    2.00
  -3  -6  -3   23.42    2.09
  -3   6  -3   31.28    2.13
  -3  -6  -3   29.20    2.35
   3  -6   3   28.48    1.71
  -3  -6  -3   26.40    2.44
   3  -6   3   29.90    2.21
  -4  -6  -3   31.77    2.73
  -4   6  -3   31.05    2.19
   4   6   3   30.85    2.55
  -4  -6  -3   28.39    2.65
   4  -6   3   31.88    2.52
  -4  -6  -3   25.48    2.36
   5  -6   3   59.88    2.96
  -5  -6  -3   68.71    3.57
  -5  -6  -3   59.94    3.45
  -5   6  -3   60.88    2.82
   5   6   3   60.05    3.60
  -5  -6  -3   55.80    3.36
   6   6   3   59.07    3.74
   6  -6   3   65.75    3.29
  -6   6  -3   70.01    3.17
  -6  -6  -3   66.07    3.83
  -6  -6  -3   63.28    3.95
  -6  -6  -3   67.89    3.68
  -7  -6  -3   85.93    4.85
  -7   6  -3   98.23    3.97
   7  -6   3   96.32    3.94
   7   6   3  102.75    4.91
  -7  -6  -3   98.44    4.80
  -8  -6  -3   -0.93    1.77
   8  -6   3    1.74    1.35
  -8  -6  -3    2.66    2.11
   8   6   3    3.66    1.96
  -8   6  -3    0.98    1.37
  -9  -6  -3    7.23    2.22
  -9   6  -3    1.70    1.46
   9   6   3    4.85    2.24
   9  -6   3    3.55    1.48
 -10  -6  -3    4.79    2.36
  10   6   3    7.56    2.46
 -10   6  -3    6.14    1.67
 -11  -6  -3   14.73    3.11
  11   6   3    7.73    2.68
 -11   6  -3   12.16    1.96
 -11  -7   3    5.79    2.65
  11   7  -3    1.71    2.23
 -11  -7   3    3.83    2.35
 -10  -7   3    4.42    2.15
  10   7  -3    3.50    2.17
 -10  -7   3    3.80    2.43
  -9  -7   3   30.13    3.13
   9   7  -3   31.47    3.13
  -9  -7   3   30.34    3.23
  -8   7   3   55.56    2.36
  -8   7   3   50.75    2.22
   8  -7  -3   53.34    2.30
   8   7  -3   55.25    3.84
  -8  -7   3   68.72    4.17
  -8  -7   3   61.96    3.91
  -7  -7   3   -1.40    1.63
   7   7  -3    1.19    1.66
  -7  -7   3   -1.41    1.48
  -7   7   3    1.37    0.99
   7  -7  -3   -0.91    1.02
  -7   7   3    0.97    0.96
  -6   7   3   74.49    2.89
   6   7  -3   72.15    3.98
  -6  -7   3   83.17    4.16
  -6   7   3   71.39    2.88
  -6  -7   3   73.34    4.12
  -6  -7   3   73.54    3.63
   6  -7  -3   75.45    3.04
   5  -7  -3    0.15    0.99
   5  -7  -3    1.99    1.17
  -5  -7   3    1.59    1.38
  -5   7   3    1.15    0.95
   5   7  -3   -0.08    1.50
  -5   7   3    0.04    0.91
  -5  -7   3    0.98    1.34
  -5  -7   3   -1.75    1.27
  -4  -7   3   42.29    2.98
   4  -7  -3   48.95    2.51
  -4   7   3   43.60    2.24
  -4  -7   3   45.87    2.83
  -4   7   3   44.49    2.28
   4  -7  -3   54.01    1.63
  -4  -7   3   49.36    3.04
   4   7  -3   43.72    3.12
  -3  -7   3   14.63    1.77
  -3   7   3    9.36    1.29
  -3  -7   3   11.94    1.73
  -3   7   3   10.10    1.33
   3  -7  -3   11.04    1.08
  -3  -7   3   11.37    1.65
   3  -7  -3    9.24    1.41
   3   7  -3   10.46    1.71
  -3   7   3   13.23    1.28
   2   7  -3  198.58    6.09
   2  -7  -3  207.07    5.72
   2   7  -3  207.39    5.99
  -2  -7   3  200.95    6.12
  -2  -7   3  205.10    6.06
  -2   7   3  205.42    5.49
  -2  -7   3  206.89    6.01
  -2   7   3  206.19    5.69
  -2   7   3  202.69    5.63
   2  -7  -3  203.89    5.13
   2   7  -3  202.04    5.62
   1  -7  -3  280.11    7.35
  -1  -7   3  279.73    7.40
  -1  -7   3  278.82    7.63
  -1   7   3  286.56    7.23
   1   7  -3  285.73    7.47
  -1  -7   3  283.46    7.57
   1   7  -3  276.52    7.03
  -1   7   3  291.08    7.29
   1   7  -3  282.29    7.61
  -1   7   3  289.23    7.23
  -1   7   3  288.59    6.36
   0  -7   3 1321.48   26.80
   0   7   3 1377.11   27.21
   0  -7  -3 1335.21   27.29
   0  -7   3 1330.14   27.34
   0   7  -3 1302.07   26.24
   0   7  -3 1304.36   27.18
   0   7  -3 1334.75   27.01
   0  -7  -3 1322.97   26.65
   0   7   3 1315.10   26.83
   0   7  -3 1331.56   26.87
   0   7   3 1326.87   26.79
   0  -7   3 1351.45   26.38
   0   7   3 1309.61   26.08
  -1  -7  -3  271.46    7.16
  -1   7  -3  261.72    6.94
  -1   7  -3  259.39    6.27
  -1   7  -3  263.85    6.95
   1   7   3  261.14    7.04
   1  -7   3  259.87    7.11
  -1  -7  -3  261.48    7.17
   1   7   3  268.35    7.05
  -1   7  -3  260.03    7.00
   1  -7   3  267.39    6.56
   1   7   3  264.78    7.17
   2  -7   3  517.25   11.23
  -2   7  -3  515.02   11.87
  -2   7  -3  524.96   11.71
   2   7   3  525.99   12.09
   2   7   3  506.85   12.15
  -2  -7  -3  528.48   12.18
  -2   7  -3  518.48   11.77
  -2  -7  -3  524.64   12.31
   2  -7   3  500.47   11.93
  -2  -7  -3  532.03   12.16
  -3   7  -3    0.92    1.05
  -3   7  -3   -0.12    0.91
  -3  -7  -3    1.06    1.14
   3  -7   3    0.60    1.16
  -3  -7  -3   -1.07    1.07
  -3  -7  -3    0.17    1.36
   3   7   3    1.36    1.25
  -3   7  -3    0.41    1.03
   3  -7   3    0.87    0.90
   4  -7   3  202.38    5.23
  -4  -7  -3  205.54    6.42
  -4   7  -3  200.03    5.90
   4  -7   3  206.30    5.92
   4   7   3  197.47    6.48
  -4   7  -3  196.22    5.74
  -4  -7  -3  202.88    6.46
  -4  -7  -3  207.18    6.55
  -5  -7  -3    0.77    1.42
   5   7   3   -0.11    1.42
  -5   7  -3    0.39    1.13
  -5  -7  -3   -1.65    1.25
  -5   7  -3    1.98    1.15
   5  -7   3    1.03    1.19
  -5  -7  -3    0.20    1.47
   6  -7   3  119.94    4.44
  -6  -7  -3  111.21    4.90
  -6   7  -3  114.66    4.25
   6   7   3  111.30    5.18
  -6  -7  -3  118.10    5.28
  -6  -7  -3  120.56    5.26
   7   7   3  222.31    7.87
   7  -7   3  236.69    6.77
  -7   7  -3  239.64    6.73
  -7  -7  -3  237.68    8.04
  -7  -7  -3  238.03    8.00
  -8  -7  -3   36.13    3.45
  -8  -7  -3   31.30    3.22
   8   7   3   31.64    3.26
   8  -7   3   36.50    2.76
  -8   7  -3   34.44    2.73
  -9  -7  -3    4.48    2.37
   9  -7   3    2.62    1.51
   9   7   3    6.44    2.30
  -9   7  -3    3.58    1.54
 -10  -7  -3    0.24    2.28
 -10   7  -3    0.90    1.65
 -10   7  -3   -2.05    1.46
  10   7   3   -2.84    2.24
 -11   7  -3   -1.44    1.65
 -11   7  -3   -1.49    1.52
  11   7   3   -3.26    2.14
 -10  -8   3    0.04    2.50
 -10  -8   3   -0.66    1.96
  10   8  -3   -1.30    2.20
  -9   8   3   13.16    1.35
  -9  -8   3   14.74    2.69
   9   8  -3   16.54    2.71
  -9  -8   3   20.08    3.00
  -8  -8   3    9.59    2.49
   8  -8  -3   12.28    1.43
  -8   8   3    9.71    1.36
  -8   8   3    9.85    1.41
   8   8  -3   12.05    2.50
  -8  -8   3   10.47    2.30
  -7  -8   3   63.97    4.23
   7   8  -3   63.55    4.18
  -7  -8   3   57.31    3.97
   7  -8  -3   60.60    2.88
  -7   8   3   60.86    2.77
  -7   8   3   61.93    2.80
  -6   8   3   13.15    1.66
   6  -8  -3   10.58    1.78
  -6  -8   3   15.53    2.20
  -6   8   3   12.10    1.56
   6   8  -3   12.32    2.42
  -6  -8   3   15.59    2.34
  -6  -8   3   16.81    2.46
  -5  -8   3   14.36    2.11
   5  -8  -3   12.07    1.72
  -5   8   3   10.44    1.44
  -5  -8   3   12.31    2.04
  -5   8   3    9.85    1.50
   5  -8  -3   12.54    1.00
  -5  -8   3   13.51    2.09
   5   8  -3   13.15    2.14
  -4  -8   3    8.04    1.74
  -4  -8   3    8.97    1.82
   4   8  -3    5.75    1.82
  -4  -8   3    7.33    1.75
  -4   8   3    8.41    1.30
   4  -8  -3    9.26    1.07
  -4   8   3    8.36    0.86
  -4   8   3    8.42    1.35
   4  -8  -3    7.17    1.49
  -3  -8   3  107.75    4.40
  -3  -8   3  104.56    4.35
  -3   8   3  103.42    3.77
   3  -8  -3  101.94    3.23
   3  -8  -3   98.19    3.82
  -3  -8   3  107.35    4.27
  -3   8   3  105.96    3.51
  -3   8   3  100.83    3.79
   3   8  -3   93.26    4.27
  -2   8   3  968.88   20.08
  -2   8   3  954.47   19.94
   2   8  -3  941.52   20.68
  -2  -8   3  959.15   20.57
   2   8  -3  920.44   19.78
  -2  -8   3  941.71   20.40
  -2  -8   3  958.63   20.75
   2  -8  -3  965.97   19.29
   2   8  -3  966.79   20.49
  -2   8   3  974.91   19.96
   2  -8  -3  925.91   20.16
   1   8  -3  264.45    6.93
  -1   8   3  275.09    6.24
  -1   8   3  278.47    7.25
  -1   8   3  267.72    7.17
   1  -8  -3  265.95    7.32
   1   8  -3  274.58    7.39
   1   8  -3  261.33    7.52
  -1  -8   3  231.53    7.09
  -1  -8   3  261.71    7.49
  -1  -8   3  277.35    7.52
  -1   8   3  270.68    7.14
   0   8  -3  233.48    6.19
   0   8   3  220.25    6.54
   0  -8   3  241.36    6.33
   0  -8  -3  230.85    6.73
   0  -8   3  235.59    6.63
   0   8  -3  239.37    6.82
   0  -8   3  238.56    6.93
   0   8   3  240.90    6.74
   0   8   3  242.41    6.72
   0   8  -3  225.66    6.60
   0   8   3  227.48    5.97
   0   8  -3  237.17    6.81
   1  -8   3  190.26    5.99
  -1   8  -3  194.02    5.90
  -1   8  -3  201.01    5.92
  -1   8  -3  193.18    5.15
   1   8   3  200.51    6.00
   1  -8   3  197.14    5.50
  -1   8  -3  192.92    5.95
   1   8   3  200.86    6.03
   1   8   3  199.59    6.08
  -1  -8  -3  191.22    6.13
  -2  -8  -3  955.66   20.29
  -2   8  -3  946.92   19.91
   2   8   3  949.20   20.56
  -2  -8  -3  946.69   20.34
   2  -8   3  920.96   20.13
  -2   8  -3  932.67   19.86
  -2   8  -3  940.12   20.04
  -2  -8  -3  931.86   20.58
   2  -8   3  929.54   19.22
  -3   8  -3   45.98    2.76
  -3  -8  -3   45.88    3.18
  -3  -8  -3   43.08    3.38
  -3   8  -3   47.94    2.96
  -3  -8  -3   49.35    3.30
   3  -8   3   45.71    3.09
   3  -8   3   43.59    2.46
   3   8   3   41.32    3.02
  -3   8  -3   46.48    2.70
  -4  -8  -3    1.41    1.52
   4  -8   3    1.47    1.31
  -4   8  -3    2.66    1.15
  -4   8  -3   -0.05    1.20
  -4  -8  -3   -0.48    1.48
   4   8   3   -0.14    1.41
   4  -8   3    2.02    1.09
  -4  -8  -3   -1.37    1.48
   5   8   3   11.40    2.10
   5  -8   3   12.45    1.85
  -5  -8  -3    9.67    2.01
  -5   8  -3   14.75    1.86
  -5  -8  -3   10.40    2.12
   5  -8   3   11.68    1.48
  -5  -8  -3   10.19    2.06
  -5   8  -3   10.90    1.69
  -6   8  -3   65.93    3.52
   6   8   3   58.24    4.20
  -6  -8  -3   65.05    4.23
  -6   8  -3   64.40    3.34
  -6  -8  -3   64.32    4.11
   6  -8   3   73.50    3.71
  -6  -8  -3   60.02    4.01
  -7  -8  -3   23.86    3.17
  -7   8  -3   26.44    2.39
   7   8   3   23.46    3.15
  -7   8  -3   29.86    2.76
  -7  -8  -3   24.41    3.27
   7  -8   3   27.57    2.44
  -8   8  -3   16.48    2.11
   8   8   3   12.90    2.78
  -8  -8  -3   16.91    2.89
   8  -8   3   14.28    2.10
  -8   8  -3   14.22    2.15
  -8  -8  -3   13.83    2.69
  -9   8  -3   26.25    2.47
   9   8   3   26.91    3.35
  -9  -8  -3   25.69    3.47
   9  -8   3   28.90    2.75
  -9   8  -3   22.54    2.51
 -10   8  -3   15.02    2.22
 -10   8  -3   18.22    2.25
  10   8   3   10.74    2.92
  10   9  -3   -0.58    2.25
 -10  -9   3   -4.72    2.18
  -9  -9   3   26.72    3.47
  -9   9   3   24.42    2.11
   9   9  -3   25.50    3.25
  -9   9   3   25.93    2.19
  -9  -9   3   25.77    3.19
   8   9  -3   19.91    2.97
  -8  -9   3   20.10    2.93
   8  -9  -3   24.61    2.31
  -8  -9   3   20.59    2.87
  -8   9   3   20.55    1.85
  -8   9   3   17.60    1.76
  -7  -9   3   19.63    2.90
  -7   9   3   23.73    2.17
   7  -9  -3   26.89    2.47
   7   9  -3   24.74    3.03
  -7   9   3   23.08    2.18
  -7  -9   3   22.31    2.86
  -6  -9   3    8.26    2.09
   6  -9  -3    5.59    1.69
  -6  -9   3    1.71    1.95
   6   9  -3    4.31    2.21
  -6   9   3    5.08    1.47
  -6  -9   3    3.45    1.96
  -6   9   3    5.39    1.42
  -5   9   3   11.83    1.74
   5  -9  -3    8.42    1.88
   5   9  -3   11.45    2.27
  -5   9   3    9.54    1.71
  -5  -9   3   12.39    2.30
  -5  -9   3    8.34    1.92
  -5  -9   3   10.49    2.21
   5  -9  -3   14.00    1.38
  -4   9   3   62.09    3.08
   4   9  -3   58.06    3.93
   4  -9  -3   58.92    3.25
  -4  -9   3   60.69    3.72
  -4  -9   3   56.37    3.57
  -4  -9   3   57.01    3.60
   4  -9  -3   59.99    2.58
  -4   9   3   56.06    2.97
  -3   9   3   79.57    3.45
   3   9  -3   77.73    3.61
   3  -9  -3   79.48    3.03
  -3  -9   3   79.42    4.03
  -3   9   3   79.47    3.48
   3  -9  -3   77.99    3.65
  -3  -9   3   76.71    4.05
   3   9  -3   78.63    4.15
  -3  -9   3   83.57    4.04
  -3   9   3   75.26    3.23
   2   9  -3   34.92    3.11
  -2   9   3   31.16    2.51
  -2   9   3   34.91    2.70
   2  -9  -3   30.61    2.19
   2   9  -3   36.95    2.69
  -2   9   3   33.16    2.54
   2   9  -3   32.37    2.47
  -2  -9   3   33.78    2.91
  -2  -9   3   31.73    3.05
  -2  -9   3   32.79    2.86
   2  -9  -3   32.22    2.75
   1   9  -3   17.51    2.26
   1   9  -3   11.27    1.76
  -1  -9   3    6.54    1.34
  -1   9   3   13.15    1.82
   1   9  -3   12.87    1.89
   1  -9  -3   13.93    2.00
  -1  -9   3   10.52    2.08
  -1   9   3   14.29    1.86
  -1  -9   3   14.06    1.89
  -1   9   3   13.75    1.87
   1   9  -3   13.34    1.88
  -1   9   3   18.04    1.46
   0   9  -3  719.57   16.46
   0  -9   3  708.15   16.57
   0   9   3  730.55   16.37
   0   9  -3  740.38   16.39
   0   9   3  700.63   15.32
   0   9  -3  747.45   16.56
   0  -9  -3  734.40   16.61
   0   9   3  738.23   16.30
   0   9  -3  715.99   15.56
   0  -9   3  737.73   15.78
   0  -9   3  723.74   16.19
   0   9   3  743.83   16.45
  -1   9  -3   35.46    2.65
   1   9   3   33.93    2.73
   1  -9   3   31.07    2.75
   1  -9   3   36.44    2.37
  -1   9  -3   37.06    2.63
   1   9   3   35.22    2.78
   1   9   3   35.08    2.86
  -1  -9  -3   31.07    2.59
  -1   9  -3   34.71    2.16
  -1  -9  -3   31.68    2.96
  -1   9  -3   37.29    2.73
   2  -9   3  175.39    5.90
   2   9   3  180.30    6.22
  -2  -9  -3  181.98    6.39
  -2   9  -3  179.86    5.97
  -2  -9  -3  181.33    6.22
  -2  -9  -3  175.18    6.00
   2  -9   3  182.79    5.41
  -2   9  -3  183.55    5.79
  -2   9  -3  187.41    5.89
  -3  -9  -3  407.82   10.87
  -3   9  -3  398.49   10.34
   3  -9   3  414.66   10.44
   3   9   3  392.05   10.91
   3  -9   3  414.73    9.65
  -3  -9  -3  407.88   10.81
  -3   9  -3  413.21   10.29
  -3   9  -3  419.68   10.00
  -3  -9  -3  392.70   10.94
   4  -9   3   18.64    2.16
  -4  -9  -3   14.81    2.35
   4  -9   3   17.83    1.71
   4   9   3   18.99    2.52
  -4   9  -3   18.78    2.06
  -4  -9  -3   15.93    2.47
  -4   9  -3   19.45    1.95
  -4  -9  -3   15.40    2.25
  -5  -9  -3   -2.74    1.69
   5  -9   3    2.43    1.37
   5   9   3   -0.37    1.81
   5  -9   3    1.20    1.49
  -5  -9  -3   -1.89    1.75
  -5   9  -3    0.16    1.35
  -5   9  -3    0.18    1.48
  -5  -9  -3   -0.99    1.76
  -6  -9  -3   21.63    2.90
   6   9   3   23.58    3.01
   6  -9   3   30.86    2.36
  -6   9  -3   26.59    2.41
   6  -9   3   26.89    2.53
  -6  -9  -3   24.80    2.96
  -6   9  -3   27.19    2.53
  -6  -9  -3   23.15    2.96
   7  -9   3   21.03    2.40
  -7   9  -3   20.95    2.39
  -7   9  -3   17.02    2.26
   7   9   3   12.25    2.87
  -7  -9  -3   18.32    3.02
  -7  -9  -3   22.45    3.12
  -8   9  -3    6.45    1.97
   8   9   3    5.70    2.64
   8  -9   3    8.27    1.94
  -8   9  -3    5.21    1.94
  -8  -9  -3    8.45    2.73
   9   9   3    3.86    2.52
  -9   9  -3    2.39    1.82
   9  -9   3    1.69    1.76
  -9  -9  -3    2.27    2.62
  -9   9  -3    2.71    1.83
 -10   9  -3    0.97    1.76
 -10   9  -3    3.86    1.85
  10   9   3    1.86    2.53
 -10 -10   3   16.81    3.57
 -10  10   3   16.85    1.60
 -10  10   3   15.48    1.61
  10  10  -3   15.25    3.18
   9  10  -3    1.01    2.44
  -9  10   3    1.74    1.41
  -9  10   3   -1.43    1.25
  -9 -10   3   -0.30    2.58
  -8  10   3    0.88    1.39
   8  10  -3   -3.16    2.14
  -8 -10   3   -0.46    2.26
   8 -10  -3    0.11    1.43
  -8  10   3   -0.40    1.38
  -7  10   3   38.50    2.81
  -7  10   3   41.56    2.79
   7 -10  -3   49.13    3.18
   7  10  -3   46.65    4.04
  -7 -10   3   46.30    3.99
  -7 -10   3   42.24    3.93
  -6 -10   3   34.58    3.23
  -6 -10   3   36.33    3.47
   6 -10  -3   34.48    3.10
  -6  10   3   32.95    2.75
  -6 -10   3   40.75    3.81
   6  10  -3   40.82    3.92
  -6  10   3   33.38    2.78
  -5  10   3  700.24   15.91
  -5 -10   3  710.85   17.10
  -5  10   3  710.74   15.81
  -5 -10   3  727.62   17.35
   5 -10  -3  704.50   15.98
   5 -10  -3  713.74   14.85
  -5 -10   3  697.94   16.84
   5  10  -3  680.12   17.11
  -4 -10   3   67.76    4.11
  -4 -10   3   62.76    3.97
  -4  10   3   62.50    2.88
   4 -10  -3   60.32    3.63
  -4 -10   3   60.27    3.78
   4 -10  -3   64.94    2.98
  -4  10   3   56.89    3.16
   4  10  -3   54.31    3.97
  -4  10   3   61.91    3.39
  -3  10   3    2.60    1.36
  -3 -10   3    0.86    1.46
  -3 -10   3    0.83    1.74
  -3  10   3    0.61    1.28
   3  10  -3    1.78    1.47
   3 -10  -3    3.84    1.29
   3 -10  -3    1.77    1.67
  -3  10   3    2.78    1.39
  -3 -10   3    0.86    1.55
   3  10  -3    2.54    1.66
   2  10  -3   59.04    3.41
   2 -10  -3   57.12    3.54
  -2  10   3   62.44    3.43
   2  10  -3   56.17    3.68
  -2 -10   3   57.93    3.72
  -2  10   3   67.69    3.49
  -2 -10   3   64.78    4.03
   2  10  -3   63.44    3.78
  -2  10   3   63.25    3.35
  -2 -10   3   62.55    3.68
   1 -10  -3 1048.23   22.89
   1  10  -3 1024.03   22.91
   1  10  -3 1062.48   22.70
  -1 -10   3 1020.63   23.03
   1  10  -3 1039.89   22.83
  -1  10   3 1045.87   21.02
  -1  10   3 1076.09   22.65
  -1  10   3 1058.74   22.54
   1  10  -3 1022.13   21.88
  -1  10   3 1082.37   22.69
   0  10  -3   31.03    2.80
   0  10   3   32.50    2.86
   0  10   3   32.75    2.90
   0  10  -3   34.96    3.16
   0  10   3   32.62    2.31
   0 -10  -3   29.34    2.76
   0 -10   3   29.36    2.84
   0  10  -3   35.63    2.81
   0  10   3   33.24    2.98
   0 -10   3   28.11    2.54
   0  10  -3   37.05    2.64
  -1  10  -3  260.52    6.84
  -1  10  -3  275.03    8.06
   1  10   3  258.88    7.24
  -1  10  -3  283.34    7.91
   1 -10   3  266.24    7.30
   1  10   3  273.41    7.96
   1  10   3  265.24    8.04
   1  10   3  286.86    8.20
   1 -10   3  266.39    7.99
  -1  10  -3  273.57    7.85
  -1 -10  -3  266.90    8.13
  -1 -10  -3  273.18    7.95
  -2  10  -3   44.27    2.12
  -2 -10  -3   37.61    3.54
  -2 -10  -3   40.96    3.11
  -2  10  -3   43.07    2.98
  -2  10  -3   44.18    3.18
   2 -10   3   40.33    3.23
  -2  10  -3   40.76    3.07
   2  10   3   34.85    3.30
   2 -10   3   42.06    2.70
  -2 -10  -3   43.64    3.17
   3 -10   3  101.73    4.05
  -3  10  -3  101.35    4.47
  -3  10  -3  103.72    4.32
  -3  10  -3  106.64    4.62
   3  10   3   88.18    4.69
  -3 -10  -3  110.47    5.32
  -3 -10  -3   96.69    4.78
   3 -10   3  101.15    4.76
  -3 -10  -3  102.86    4.90
  -4 -10  -3   71.87    4.45
  -4  10  -3   70.85    3.86
  -4 -10  -3   73.55    4.42
   4 -10   3   72.87    3.41
  -4  10  -3   78.75    3.62
   4  10   3   70.26    4.49
   4 -10   3   69.73    3.84
  -4 -10  -3   70.40    4.38
  -4  10  -3   74.31    3.83
   5 -10   3   36.92    2.70
  -5 -10  -3   32.41    3.22
  -5 -10  -3   31.02    3.03
   5  10   3   30.11    3.25
  -5 -10  -3   32.60    3.41
  -5  10  -3   34.17    2.94
  -5  10  -3   35.74    2.77
   5 -10   3   33.10    2.82
   6 -10   3   -0.85    1.65
   6  10   3   -2.84    1.90
  -6  10  -3    0.37    1.48
  -6 -10  -3   -0.87    2.08
  -6  10  -3   -0.39    1.45
  -6 -10  -3   -1.46    1.88
  -7 -10  -3    0.23    2.26
   7 -10   3    4.20    1.85
   7  10   3   -3.69    2.26
  -7  10  -3    3.22    1.74
  -7  10  -3    0.33    1.54
   8  10   3   21.22    3.26
  -8 -10  -3   17.81    3.39
  -8  10  -3   20.19    2.61
  -8  10  -3   24.39    2.69
   8 -10   3   22.30    2.70
  -9  10  -3   35.99    3.40
   9 -10   3   40.54    3.43
  -9  10  -3   35.92    3.20
  -9 -10  -3   33.53    4.11
   9  10   3   33.77    3.96
 -10  10  -3   12.63    2.31
 -10  10  -3   13.04    2.30
  10  10   3   11.37    3.23
 -10  11   3    3.92    1.38
 -10 -11   3    3.94    3.22
 -10  11   3    4.98    1.52
  10  11  -3    3.34    2.82
   9  11  -3   18.60    3.45
  -9 -11   3   14.58    3.31
  -9  11   3   17.54    2.05
  -9  11   3   18.01    2.10
   8  11  -3   -4.35    2.19
   8 -11  -3    0.14    1.65
  -8  11   3   -0.33    1.44
  -8  11   3    2.84    1.64
  -8 -11   3   -2.45    2.20
  -7  11   3   -0.51    1.45
  -7  11   3   -1.37    1.38
   7 -11  -3   -0.53    1.59
  -7 -11   3    0.81    2.28
   7  11  -3   -1.64    2.07
  -6 -11   3    6.54    2.45
   6  11  -3    9.37    2.62
   6 -11  -3    1.94    1.98
  -6  11   3    3.95    1.80
  -6  11   3    5.40    1.78
  -6 -11   3    6.93    2.46
  -5  11   3  153.53    5.72
   5 -11  -3  161.86    5.95
  -5 -11   3  153.02    6.31
  -5  11   3  155.17    5.70
   5  11  -3  162.54    6.90
   5 -11  -3  167.51    5.16
  -5 -11   3  162.51    6.58
   4  11  -3    4.56    1.83
   4  11  -3    4.33    2.10
  -4  11   3    3.91    1.64
  -4 -11   3    3.04    1.93
  -4 -11   3    4.20    2.07
  -4 -11   3    4.33    2.14
  -4  11   3    5.33    1.71
   4 -11  -3    3.05    1.80
   4 -11  -3    4.66    1.58
  -3 -11   3   37.48    3.38
   3  11  -3   41.64    3.83
   3 -11  -3   44.10    2.87
  -3  11   3   40.92    3.06
  -3  11   3   39.23    3.15
   3 -11  -3   40.18    3.49
  -3 -11   3   44.86    3.70
  -3 -11   3   39.64    3.65
   3  11  -3   38.14    3.21
  -3  11   3   40.05    3.04
  -2 -11   3   -0.85    1.58
  -2 -11   3   -1.21    1.59
   2 -11  -3   -1.93    1.82
  -2  11   3   -0.97    1.57
   2  11  -3   -0.53    1.88
   2  11  -3   -4.54    1.63
  -2 -11   3    1.00    1.87
   2  11  -3   -1.57    1.54
  -2  11   3   -2.75    1.49
  -2  11   3   -1.59    1.56
   1  11  -3  108.61    4.39
   1  11  -3  112.90    4.98
  -1 -11   3  105.56    5.18
   1  11  -3  111.52    5.15
  -1  11   3  104.77    4.78
   1  11  -3  111.03    5.00
   1 -11  -3  100.76    5.03
  -1  11   3  101.19    4.73
  -1  11   3  108.36    4.87
  -1  11   3  107.63    3.72
   0  11   3   13.07    2.14
   0  11  -3   15.04    2.18
   0 -11  -3   13.66    2.42
   0  11   3   17.16    2.13
   0  11  -3   12.57    2.22
   0 -11   3   14.27    2.39
   0  11   3   11.85    1.68
   0  11   3    9.79    1.85
   0  11  -3   13.70    2.07
   0  11  -3   14.84    1.92
  -1  11  -3   49.67    3.51
  -1  11  -3   51.77    2.84
   1 -11   3   42.94    3.54
  -1 -11  -3   54.91    3.77
  -1  11  -3   53.75    3.53
   1  11   3   47.90    3.65
   1  11   3   43.82    3.27
   1  11   3   44.98    2.88
   1  11   3   53.53    3.43
  -1 -11  -3   51.89    3.32
   1 -11   3   52.32    3.28
  -1  11  -3   50.74    3.27
   2  11   3   -2.24    1.65
   2 -11   3    1.84    1.46
   2 -11   3   -0.06    1.78
  -2  11  -3    1.63    1.59
  -2  11  -3    0.05    1.49
  -2  11  -3    1.58    1.13
  -2 -11  -3    0.43    1.65
  -2 -11  -3   -0.89    1.45
  -2 -11  -3   -0.33    1.76
  -2  11  -3   -0.32    1.52
   2  11   3    0.73    0.86
   3 -11   3   29.86    2.54
   3  11   3   27.48    3.03
  -3 -11  -3   33.76    3.19
  -3 -11  -3   21.79    3.01
   3 -11   3   23.97    2.81
  -3  11  -3   26.92    2.58
  -3  11  -3   26.47    2.50
  -3  11  -3   30.36    2.73
  -4 -11  -3   84.35    4.71
   4  11   3   76.83    4.54
  -4  11  -3   87.21    4.22
   4 -11   3   72.66    4.37
  -4  11  -3   77.08    4.17
   4 -11   3   82.96    3.83
  -4  11  -3   79.18    3.88
  -4 -11  -3   82.97    4.91
   5 -11   3   -2.39    1.71
  -5  11  -3   -0.04    1.58
   5  11   3   -0.65    2.00
  -5 -11  -3   -1.62    2.11
  -5 -11  -3   -3.36    1.85
   5 -11   3   -1.33    1.49
  -5  11  -3    2.69    1.67
   6 -11   3   -2.54    1.81
  -6 -11  -3    0.29    2.13
  -6 -11  -3   -0.41    2.27
   6  11   3   -4.03    1.85
  -6  11  -3    1.96    1.73
  -6  11  -3   -1.26    1.51
  -7  11  -3   39.35    3.34
   7  11   3   41.30    4.00
   7 -11   3   39.97    3.64
  -7 -11  -3   40.24    4.09
  -7  11  -3   41.59    3.41
  -8  11  -3  129.58    5.62
  -8 -11  -3  129.93    6.93
  -8  11  -3  110.88    5.30
   8 -11   3  109.51    5.31
   8  11   3  118.07    6.47
   9 -11   3   -0.70    1.77
  -9  11  -3    2.49    1.90
   9  11   3    0.11    2.74
  -9  11  -3    1.72    2.00
 -10  11  -3   -1.16    1.70
 -10  11  -3   -3.63    1.68
  -9 -12   3   11.16    3.32
  -9  12   3    5.56    1.77
  -9  12   3    6.27    1.90
   9  12  -3    4.43    2.98
  -8  12   3    4.43    1.73
   8  12  -3    1.48    2.61
   8 -12  -3    4.77    1.93
  -8  12   3    1.39    1.68
  -8 -12   3   -0.10    2.46
  -7  12   3  115.26    4.94
   7 -12  -3  116.28    5.02
  -7  12   3  119.64    5.02
  -7 -12   3  112.81    6.26
   7  12  -3  117.79    6.36
  -6 -12   3  237.44    8.26
   6 -12  -3  236.81    7.43
  -6  12   3  236.90    7.44
  -6  12   3  226.57    7.38
  -6 -12   3  229.12    8.54
   6  12  -3  219.05    8.56
   5 -12  -3    0.51    2.04
  -5 -12   3   -2.16    2.07
  -5  12   3    3.95    1.78
  -5  12   3   -0.61    1.64
   5  12  -3    0.90    2.06
   5  12  -3   -1.27    2.08
  -5 -12   3    1.50    2.19
   4  12  -3   -0.10    1.73
  -4 -12   3    2.03    2.02
   4 -12  -3   -0.39    1.90
  -4  12   3   -2.26    1.35
  -4 -12   3   -0.99    1.95
  -4  12   3    0.32    1.55
   4  12  -3   -2.35    1.69
   4 -12  -3    0.59    1.47
   3 -12  -3  106.48    4.39
   3  12  -3  103.31    5.52
  -3  12   3  100.81    4.78
  -3 -12   3   98.75    5.31
   3 -12  -3   97.74    4.87
  -3  12   3  102.28    4.73
  -3  12   3  106.06    4.56
  -3 -12   3   90.00    5.18
   3  12  -3  101.31    4.73
   2  12  -3  121.15    5.09
  -2 -12   3  115.49    5.67
  -2 -12   3  119.33    5.58
   2 -12  -3  105.44    5.28
  -2  12   3  109.16    2.81
   2  12  -3  116.00    5.65
  -2  12   3  118.89    5.28
  -2  12   3  111.95    5.05
  -2  12   3  109.95    5.13
  -1  12   3  128.31    4.22
  -1  12   3  134.89    5.57
  -1  12   3  119.92    5.30
   1  12  -3  131.92    5.77
   1  12  -3  128.66    4.95
   1 -12  -3  123.42    5.64
  -1 -12   3  120.90    5.31
  -1 -12   3  124.83    5.81
  -1  12   3  123.80    5.32
   1  12  -3  128.47    5.74
   0 -12  -3  156.50    6.54
   0 -12   3  157.96    6.53
   0  12   3  160.99    5.33
   0  12  -3  163.27    5.53
   0  12  -3  171.19    6.61
   0  12   3  168.56    6.31
   0  12   3  164.34    6.39
   0  12   3  167.75    6.45
   0  12  -3  169.76    6.47
   0  12  -3  165.53    6.27
   1  12   3  128.60    4.81
   1  12   3  134.29    5.78
  -1  12  -3  134.90    4.64
  -1  12  -3  131.84    5.60
   1 -12   3  130.11    5.15
   1  12   3  122.88    5.69
  -1  12  -3  127.96    5.48
   1 -12   3  120.89    5.64
  -1 -12  -3  125.67    5.92
   1  12   3  123.78    5.67
  -1  12  -3  137.14    5.72
  -2  12  -3   72.14    4.17
   2 -12   3   70.05    3.90
  -2 -12  -3   63.13    4.63
  -2  12  -3   70.50    4.06
   2  12   3   63.69    4.51
   2 -12   3   68.52    4.37
  -2  12  -3   71.55    2.95
  -2  12  -3   72.88    4.27
   2  12   3   72.83    3.81
  -3  12  -3    1.82    1.63
  -3  12  -3    0.53    1.67
   3 -12   3    2.49    1.58
  -3  12  -3    3.17    1.80
   3 -12   3    4.37    2.00
  -3 -12  -3   -0.34    2.15
   3  12   3    0.27    1.73
   4 -12   3   55.06    3.44
  -4  12  -3   54.29    3.48
   4 -12   3   53.89    4.16
  -4  12  -3   60.93    4.05
  -4  12  -3   60.70    3.81
   4  12   3   45.60    4.20
  -4 -12  -3   51.14    4.38
   5 -12   3    0.42    1.68
   5 -12   3   -2.46    1.87
  -5 -12  -3    0.46    2.36
  -5  12  -3    0.00    1.78
   5  12   3   -1.17    2.08
  -5  12  -3   -1.57    1.58
  -6  12  -3   17.60    2.57
  -6 -12  -3   21.00    3.22
   6  12   3   18.02    3.21
   6 -12   3   23.05    2.91
  -6  12  -3   18.61    2.52
  -7  12  -3   15.57    2.62
   7 -12   3   18.53    2.84
   7  12   3   21.92    3.48
  -7  12  -3   15.28    2.52
   8  12   3   15.61    3.40
  -8  12  -3   12.37    2.50
   8 -12   3   14.64    2.74
  -8  12  -3   14.19    2.70
   9  12   3   -2.25    2.50
  -9  12  -3    1.01    1.88
   9 -12   3    0.27    1.98
  -9  12  -3    2.58    2.19
  -9  13   3    0.87    1.85
   9  13  -3   -0.23    2.72
  -9  13   3    1.67    1.69
   8  13  -3   28.12    3.97
  -8  13   3   24.67    2.68
   8 -13  -3   34.27    2.98
  -8  13   3   24.27    2.73
  -7  13   3    1.01    1.78
   7 -13  -3    3.77    2.07
   7  13  -3   -0.33    2.55
  -7  13   3    3.15    1.87
   6 -13  -3   -3.50    1.91
  -6 -13   3    0.01    2.17
  -6  13   3   -1.17    1.72
   6  13  -3    0.24    2.31
  -6  13   3   -0.31    1.68
  -5  13   3   63.72    4.12
   5  13  -3   52.51    4.81
   5 -13  -3   59.73    4.19
  -5  13   3   60.96    4.06
   5  13  -3   50.26    4.10
  -5 -13   3   61.56    4.91
   4 -13  -3   23.95    3.03
   4 -13  -3   20.23    2.52
   4  13  -3   19.96    3.13
  -4 -13   3   21.62    3.27
   4  13  -3   24.22    2.85
  -4  13   3   22.84    2.76
  -4  13   3   24.60    2.68
   3  13  -3   14.34    2.93
  -3  13   3   22.84    2.54
  -3  13   3   19.26    2.59
   3  13  -3   22.09    2.76
  -3 -13   3   21.49    3.20
  -3  13   3   17.14    2.49
   3 -13  -3   14.82    2.88
  -2  13   3   25.22    2.80
  -2  13   3   24.74    1.29
   2 -13  -3   28.29    3.38
   2  13  -3   24.37    2.94
  -2  13   3   24.79    2.84
   2  13  -3   28.70    2.77
  -2  13   3   27.23    2.90
  -2 -13   3   28.43    3.35
  -1  13   3   19.94    1.97
  -1  13   3   21.42    2.83
   1 -13  -3   19.20    3.02
  -1 -13   3   25.54    3.25
  -1  13   3   24.94    2.88
   1  13  -3   22.60    3.06
   1  13  -3   24.98    2.56
  -1  13   3   19.18    2.85
   0  13  -3   14.72    2.07
   0  13  -3   10.32    2.46
   0  13   3    9.56    1.97
   0 -13  -3   11.70    2.87
   0  13   3   14.06    2.60
   0  13  -3   14.84    2.62
   0 -13   3   17.97    2.95
   0  13   3   13.31    2.39
  -1  13  -3  194.76    5.93
   1  13   3  196.47    7.42
   1 -13   3  195.05    6.65
  -1  13  -3  186.09    7.15
   1  13   3  196.01    7.33
  -1  13  -3  206.48    7.37
   1 -13   3  189.58    7.15
  -1  13  -3  188.06    7.05
  -1 -13  -3  181.28    7.33
   1  13   3  186.07    6.32
   2 -13   3  168.87    6.93
   2  13   3  172.40    6.32
   2 -13   3  176.22    6.30
  -2  13  -3  174.51    6.96
  -2 -13  -3  176.50    7.41
  -2  13  -3  182.39    5.12
  -2  13  -3  180.21    6.89
  -2  13  -3  189.26    6.86
   2  13   3  173.14    6.94
  -3  13  -3   91.73    4.90
  -3 -13  -3  105.34    5.88
   3 -13   3  104.75    5.41
   3 -13   3  106.23    4.74
  -3  13  -3  106.42    5.29
  -3  13  -3  103.97    5.22
   3  13   3   98.77    5.63
  -4  13  -3   54.42    4.15
   4 -13   3   58.60    3.83
   4  13   3   56.09    4.68
   4 -13   3   53.09    4.46
  -4 -13  -3   61.45    4.78
  -4  13  -3   59.09    4.24
   5 -13   3   40.81    3.65
  -5  13  -3   45.73    3.93
   5  13   3   38.83    4.05
  -5 -13  -3   41.88    4.13
  -5  13  -3   43.69    3.81
  -6  13  -3   -0.60    1.84
   6  13   3   -0.60    2.37
  -6 -13  -3   -0.97    2.33
   6 -13   3    4.81    2.21
  -6  13  -3   -0.87    1.86
   7 -13   3   16.58    2.89
  -7  13  -3   17.73    2.78
  -7  13  -3   20.49    2.87
   7  13   3   18.69    3.58
   8  13   3    5.47    2.98
   8 -13   3    5.54    2.46
  -8  13  -3    7.18    2.40
  -8  13  -3    5.75    2.30
  -9  13  -3    3.24    2.36
  -9  13  -3    1.27    2.12
   9  13   3   -5.19    2.74
   9 -13   3    1.54    2.28
  -8  14   3   24.17    2.81
   8 -14  -3   28.37    3.20
   8  14  -3   24.16    4.06
  -8  14   3   24.63    2.94
  -7  14   3    1.24    1.93
   7  14  -3    3.98    2.98
  -7  14   3    0.90    1.77
   7 -14  -3    3.69    2.29
   6  14  -3   26.82    3.85
  -6 -14   3   28.81    3.83
  -6  14   3   25.51    2.99
  -6  14   3   26.80    3.03
   6 -14  -3   22.86    3.15
  -5 -14   3   35.99    3.87
   5 -14  -3   42.94    4.03
  -5  14   3   42.75    3.78
   5  14  -3   38.60    4.13
  -5  14   3   39.93    3.75
  -4 -14   3   68.32    5.06
   4  14  -3   58.84    4.54
   4  14  -3   58.52    5.13
  -4  14   3   58.34    4.19
   4 -14  -3   56.77    3.92
   4 -14  -3   54.22    4.31
  -4  14   3   60.86    4.39
  -3  14   3    0.50    1.94
  -3  14   3   -4.66    1.51
   3  14  -3   -1.62    1.87
   3 -14  -3    0.67    2.35
  -3 -14   3    0.99    2.44
   3  14  -3   -2.99    2.02
  -3  14   3   -0.35    1.84
  -2  14   3   10.81    2.44
  -2  14   3   10.84    2.50
   2  14  -3   14.85    2.48
   2 -14  -3   11.36    2.84
  -2  14   3   12.54    2.57
   2  14  -3   12.62    2.89
  -2 -14   3   16.47    3.11
   1 -14  -3   60.98    4.82
  -1  14   3   74.66    4.76
  -1  14   3   69.97    4.87
  -1 -14   3   71.50    5.04
  -1  14   3   70.87    3.47
   1  14  -3   80.38    5.11
   1  14  -3   74.87    4.14
   0  14  -3   82.72    5.01
   0 -14  -3   75.92    5.19
   0  14   3   81.93    3.96
   0  14   3   69.86    4.79
   0  14   3   68.46    4.80
   0 -14   3   79.62    5.14
   0  14  -3   84.98    4.17
  -1  14  -3    0.70    1.81
  -1  14  -3   -0.29    1.65
   1  14   3   -0.17    1.83
   1  14   3   -0.03    2.06
  -1 -14  -3   -5.19    2.30
   1 -14   3    0.21    2.26
  -1  14  -3   -1.51    1.99
   2  14   3   -4.06    1.85
   2  14   3   -0.25    1.92
  -2  14  -3   -1.19    1.38
   2 -14   3    1.66    2.50
  -2 -14  -3    3.86    2.77
  -2  14  -3    0.29    2.17
  -2  14  -3   -0.71    1.79
  -3  14  -3    2.76    2.11
  -3  14  -3    3.14    2.11
   3  14   3    0.44    2.31
  -3 -14  -3    2.94    2.50
   3 -14   3    2.46    2.41
  -3  14  -3    4.73    2.19
   3  14   3    3.14    2.10
   4  14   3   12.00    3.05
  -4 -14  -3   12.39    3.09
   4 -14   3   11.84    2.84
  -4  14  -3   15.39    2.72
  -4  14  -3   10.50    2.49
   4 -14   3   12.66    2.50
  -5  14  -3    2.50    2.04
   5 -14   3    2.13    2.42
  -5  14  -3    0.05    2.03
   5  14   3    0.15    2.44
  -5 -14  -3   -1.50    2.49
  -6  14  -3   15.82    2.85
  -6  14  -3   12.57    2.77
   6 -14   3   17.45    3.21
   6  14   3   21.69    3.63
  -6 -14  -3   17.66    3.42
   7  14   3    3.74    3.01
  -7  14  -3    2.65    2.33
   7 -14   3    3.13    2.47
  -7  14  -3   -1.60    2.04
   8 -14   3    1.78    2.45
  -8  14  -3    1.19    2.24
  -8  14  -3    1.45    2.15
   8  14   3   -1.33    3.18
  -8  15   3   10.78    2.62
   8  15  -3    8.53    3.59
  -8  15   3   16.13    2.69
   8 -15  -3   15.84    3.01
  -7  15   3    8.71    2.29
  -7  15   3    7.77    2.52
   7 -15  -3   11.33    2.94
   7  15  -3    9.93    3.50
   6 -15  -3    6.47    2.84
   6  15  -3   -0.29    3.09
  -6  15   3    7.04    2.37
  -6  15   3    9.10    2.44
  -6 -15   3    4.49    2.72
  -5  15   3    3.61    2.14
   5 -15  -3    1.24    2.54
   5  15  -3   -1.18    2.68
  -5 -15   3    1.94    2.58
  -5  15   3   -2.13    1.94
   4  15  -3    9.09    3.01
  -4  15   3    8.83    2.52
   4 -15  -3   11.86    3.00
  -4 -15   3    9.24    3.13
  -4  15   3    8.57    2.44
   3  15  -3   -2.99    2.08
  -3 -15   3   -0.29    2.55
  -3  15   3   -1.69    1.96
   3 -15  -3   -2.96    2.53
   3  15  -3   -2.48    2.05
   2  15  -3    1.09    1.96
   2 -15  -3    1.73    2.51
  -2  15   3   -4.09    1.72
  -2 -15   3   -0.19    2.45
  -2  15   3    0.25    2.15
   2  15  -3    0.45    2.24
   1  15  -3    9.60    2.67
   1 -15  -3    6.11    2.72
   1  15  -3    8.40    2.18
  -1  15   3   11.44    2.60
  -1 -15   3   10.75    2.99
  -1  15   3    7.73    2.40
   0 -15   3    1.94    2.46
   0  15  -3    0.58    1.82
   0  15   3    0.17    1.65
   0  15   3   -1.91    2.07
   0 -15  -3   -0.67    2.44
   0  15  -3    3.73    2.36
   1 -15   3   29.77    3.74
   1  15   3   30.69    2.99
  -1  15  -3   34.63    3.51
   1  15   3   30.70    3.52
  -1  15  -3   33.31    2.98
  -1 -15  -3   32.08    3.92
   2  15   3   88.97    4.76
  -2 -15  -3  106.68    6.30
  -2  15  -3  101.19    5.42
  -2  15  -3   97.97    5.46
   2  15   3   91.77    5.82
   2 -15   3   94.11    5.67
   3  15   3   10.47    2.52
  -3  15  -3   13.44    2.84
   3  15   3   11.93    2.92
  -3  15  -3   10.22    2.65
  -3 -15  -3   10.98    3.24
   3 -15   3   10.20    2.86
   4 -15   3   50.26    4.48
  -4 -15  -3   47.90    4.61
   4  15   3   49.95    4.59
  -4  15  -3   49.83    4.37
  -5 -15  -3   -1.21    2.55
   5  15   3   -3.54    2.33
  -5  15  -3   -1.88    2.09
   5 -15   3   -3.59    2.33
  -6  15  -3    1.70    2.19
   6  15   3   -2.50    2.63
  -6 -15  -3    0.49    2.80
   6 -15   3   -1.39    2.43
  -6  15  -3    3.09    2.36
   7  15   3    4.89    3.38
  -7  15  -3    5.45    2.62
   7 -15   3   10.28    3.15
  -7  15  -3   10.70    2.61
  -8  15  -3   19.37    3.20
   8 -15   3   25.61    3.61
   8  15   3   23.98    4.30
  -8  15  -3   17.78    3.16
  -7  16   3    3.41    2.39
  -7  16   3    3.12    2.62
   7 -16  -3    7.88    3.09
   7  16  -3    7.12    3.42
  -6  16   3   16.05    2.94
   6 -16  -3   17.34    3.30
  -6  16   3   14.75    2.93
  -6 -16   3   15.63    3.47
   6  16  -3   20.99    4.04
   5 -16  -3  179.97    7.78
   5  16  -3  196.03    8.96
  -5  16   3  191.54    7.78
  -5 -16   3  210.85    8.91
  -5  16   3  184.25    7.77
   4  16  -3    0.23    2.69
  -4  16   3    0.53    2.25
  -4 -16   3   -0.96    2.72
   4 -16  -3    2.88    2.52
  -3  16   3   16.51    2.94
   3  16  -3   16.02    3.37
  -3 -16   3   13.21    3.45
   3  16  -3   20.51    3.19
   3 -16  -3   15.40    3.26
  -2  16   3   33.76    3.53
   2 -16  -3   28.49    3.90
  -2 -16   3   27.25    3.95
  -2  16   3   21.70    3.23
   2  16  -3   27.64    3.65
   2  16  -3   29.62    3.20
   1  16  -3   44.32    3.82
   1 -16  -3   37.06    4.19
  -1  16   3   39.62    3.77
  -1 -16   3   40.29    4.27
   1  16  -3   40.95    4.09
   0  16   3   11.51    2.76
   0 -16  -3    8.69    3.13
   0  16  -3   11.40    2.31
   0 -16   3   14.37    3.23
   0  16   3    9.48    2.19
   0  16  -3   10.08    2.71
  -1 -16  -3   30.77    4.14
   1  16   3   40.51    3.59
  -1  16  -3   46.91    4.23
   1  16   3   37.45    3.97
   1 -16   3   39.03    4.16
   2  16   3   12.22    3.03
  -2 -16  -3   17.57    3.59
   2  16   3   10.25    2.41
  -2  16  -3   13.24    2.88
   2 -16   3   19.52    3.45
   3  16   3   12.14    2.95
   3  16   3   13.03    2.61
  -3  16  -3    5.49    2.56
   3 -16   3    7.75    3.04
  -3 -16  -3    5.10    3.18
  -4 -16  -3    9.03    3.41
   4 -16   3   15.82    3.33
  -4  16  -3   12.80    2.87
   4  16   3   21.32    3.66
   5 -16   3   23.72    3.76
  -5  16  -3   24.65    3.55
  -5 -16  -3   23.91    3.94
   5  16   3   19.71    3.78
   6  16   3    0.38    3.00
  -6  16  -3    0.01    2.25
  -6 -16  -3    4.75    2.96
   6 -16   3    6.09    2.98
  -7  16  -3    5.12    2.66
   7  16   3    9.85    3.53
   7 -16   3    7.07    3.19
   7 -17  -3   -4.02    2.83
  -7  17   3    0.78    2.16
   7  17  -3   -0.50    3.55
  -6  17   3    3.96    2.39
   6  17  -3    8.29    3.67
  -6 -17   3   -2.27    2.98
   6 -17  -3    4.50    3.23
   5  17  -3    5.45    3.30
  -5 -17   3    7.44    3.31
  -5  17   3    2.87    2.48
   5 -17  -3    6.10    3.06
  -4  17   3    8.30    2.88
   4 -17  -3   16.80    3.70
  -4 -17   3    9.11    3.55
   4  17  -3   11.85    3.49
   3 -17  -3    0.93    2.81
  -3 -17   3   -1.95    2.87
   3  17  -3    2.08    2.82
  -3  17   3    1.22    2.31
   2  17  -3    5.40    2.94
   2 -17  -3   15.22    3.45
  -2 -17   3    4.20    3.21
   2  17  -3    5.62    2.65
   1 -17  -3    1.38    2.96
  -1  17   3    0.70    2.44
   1  17  -3    3.86    2.67
  -1 -17   3    3.26    3.10
   1  17  -3    5.00    2.24
   0  17  -3    0.00    2.32
   0 -17   3    0.85    2.77
   0 -17  -3    1.54    3.01
   0  17   3    1.70    2.37
   1  17   3   34.41    3.29
  -1  17  -3   40.11    4.01
  -1 -17  -3   33.14    4.50
   1 -17   3   34.10    4.17
   1  17   3   34.43    4.00
   2  17   3   18.15    3.43
   2 -17   3   17.24    3.63
  -2  17  -3   21.38    3.49
  -2 -17  -3   16.19    3.72
   2  17   3   14.96    2.86
   3  17   3    3.73    2.82
   3 -17   3    4.21    3.24
  -3 -17  -3   -2.40    3.10
  -4 -17  -3   24.99    4.16
   4  17   3   18.94    3.77
   4 -17   3   21.38    4.00
  -4  17  -3   18.12    3.34
  -5 -17  -3   12.88    3.70
  -5  17  -3   11.74    3.11
   5 -17   3   17.51    3.78
   5  17   3   16.15    3.88
   6 -17   3    1.09    3.09
  -6 -17  -3   -1.57    2.87
   6  17   3    0.61    3.05
  -6  17  -3    0.20    2.49
  -7  17  -3   11.34    3.15
   6 -18  -3   25.48    4.08
   6  18  -3   22.05    4.60
  -6  18   3   23.68    3.62
   5 -18  -3    2.63    3.36
  -5  18   3    3.46    2.75
  -5 -18   3    4.93    3.77
   5  18  -3    8.12    3.59
   4  18  -3   40.85    4.89
  -4 -18   3   38.51    4.82
  -4  18   3   46.20    4.43
   4 -18  -3   32.77    4.32
   3 -18  -3    1.20    3.35
  -3 -18   3   -2.49    2.92
   3  18  -3    1.15    2.72
   2 -18  -3   -0.31    2.97
  -2 -18   3    4.42    3.32
   2  18  -3    0.58    2.40
   2  18  -3   -0.07    2.78
  -1  18   3   -0.54    2.09
   1 -18  -3    1.54    3.09
   1  18  -3    2.49    2.64
  -1 -18   3   -3.65    2.93
   0  18  -3    1.78    2.84
   0  18   3    6.06    2.82
   0 -18  -3    2.93    3.27
   0 -18   3    5.61    3.28
   1  18   3    8.93    3.03
   1 -18   3    8.52    3.73
  -1  18  -3    7.59    2.85
  -1 -18  -3    5.76    3.53
   2 -18   3    0.35    3.02
   2  18   3    0.74    2.66
   2  18   3   -0.16    2.24
  -2  18  -3    3.90    2.64
  -2 -18  -3   -4.18    3.04
   3 -18   3   -0.30    3.06
  -3 -18  -3   -1.68    3.19
   3  18   3   -1.00    2.66
   4  18   3   12.30    3.65
   4 -18   3   14.59    3.95
  -4 -18  -3   15.77    3.93
   5  18   3    1.18    3.22
  -5 -18  -3    1.04    3.28
   5 -18   3   -1.84    3.31
   6 -18   3   -1.25    3.10
  -6 -18  -3   -1.43    3.06
   6  18   3   -2.57    3.03
  -6  18  -3   -0.07    2.63
   5  19  -3    7.52    3.69
  -5 -19   3   -0.55    3.83
   4  19  -3   -1.14    3.14
   4 -19  -3    7.51    3.66
  -4 -19   3    1.02    3.53
   3  19  -3    5.69    3.24
  -3 -19   3    1.85    3.51
   3 -19  -3    9.79    3.90
  -2 -19   3   -0.22    3.30
   2 -19  -3   -5.63    3.33
   2  19  -3   -1.88    2.70
  -1 -19   3    1.32    3.39
   1  19  -3    2.76    2.88
   1 -19  -3    2.75    3.31
  -1  19   3    2.71    2.52
   0  19  -3   21.14    3.80
   0 -19  -3   22.21    4.25
   0  19   3   20.13    3.73
   0 -19   3   21.32    4.37
   1  19   3    8.75    3.27
  -1  19  -3    3.93    3.02
   1 -19   3    4.92    3.52
  -1 -19  -3    9.19    3.74
  -2 -19  -3   -1.80    3.18
   2  19   3   -2.36    2.55
   2 -19   3   -2.25    3.43
   3 -19   3   14.18    4.13
   3  19   3    4.92    3.34
  -3 -19  -3   12.99    4.04
   4 -19   3   -0.46    3.31
  -4 -19  -3    6.85    3.70
   4  19   3    1.30    3.13
   5  19   3   10.56    3.85
  -5 -19  -3   11.11    4.11
   5 -19   3    2.83    3.75
   4  20  -3   23.64    4.56
   4 -20  -3   14.70    4.10
  -4 -20   3   22.64    4.68
  -3 -20   3    5.74    4.14
   3  20  -3   18.94    4.32
   3 -20  -3    6.86    3.88
  -2 -20   3   -1.33    3.55
   2 -20  -3    0.16    3.60
   2  20  -3    5.37    3.26
   1 -20  -3   -0.85    3.48
   1  20  -3   -2.96    2.57
  -1 -20   3   -0.58    3.59
   0 -20  -3    7.65    3.97
   0  20   3   10.19    3.40
   0 -20   3    2.64    3.79
   0  20  -3   13.29    3.74
   1  20   3   23.29    4.23
   1 -20   3   23.74    4.75
  -1  20  -3   20.20    3.82
  -1 -20  -3   21.84    4.70
   2  20   3   -1.15    2.78
   2 -20   3   -2.08    3.34
  -2 -20  -3    3.55    3.77
  -3 -20  -3   27.34    5.05
   3 -20   3   21.55    4.62
   3  20   3   22.36    4.32
  -1 -21   3   -6.14    3.53
   1  21  -3   -2.61    3.05
   1 -21  -3    2.30    3.64
   0 -21  -3   -1.48    3.59
   0 -21   3   -7.14    3.42
   0  21   3   -3.94    2.57
   0  21  -3    0.37    2.95
   1  21   3   11.18    3.46
  -1 -21  -3    7.61    4.24
   1 -21   3   16.39    4.59
 -11   0   4   10.04    1.41
 -10   0   4    2.74    1.19
  -9   0   4    4.41    1.21
   9   0  -4    2.30    1.24
  -9   0   4    4.48    1.20
  -8   0   4    0.09    0.97
  -8   0   4   -1.25    0.88
   8   0  -4   -1.85    0.95
  -7   0   4    8.11    1.07
  -7   0   4    7.86    1.06
   7   0  -4    7.61    1.11
   6   0  -4   72.58    2.37
  -6   0   4   66.66    2.26
   6   0  -4   63.74    2.24
  -6   0   4   64.91    2.22
  -5   0   4   37.43    1.54
   5   0  -4   38.09    1.60
  -5   0   4   36.92    1.52
   5   0  -4   39.30    1.67
   4   0  -4  597.72   12.12
  -4   0   4  583.47   12.02
   4   0  -4  613.30   12.07
  -4   0   4  585.51   12.08
   3   0  -4  276.07    5.70
   3   0  -4  258.05    5.68
  -3   0   4  256.93    5.66
  -3   0   4  249.16    5.59
   2   0  -4 2288.69   45.11
   2   0  -4 2361.51   44.84
  -2   0   4 2319.40   44.76
  -1   0   4  175.56    4.19
  -1   0   4  175.94    4.20
   1   0  -4  168.82    3.99
  -1   0   4  168.96    3.95
   0   0   4 1907.42   37.07
   0   0   4 1888.73   36.40
   0   0  -4 1913.75   36.52
   0   0   4 1913.28   36.59
  -1   0  -4  654.22   13.15
   1   0   4  635.67   13.08
   1   0   4  658.94   13.35
   2   0   4  485.98   10.48
  -2   0  -4  498.46   10.39
  -3   0  -4 1012.69   20.29
  -3   0  -4 1022.31   20.44
   3   0   4 1011.52   20.55
  -4   0  -4   13.76    1.24
   4   0   4   14.17    1.34
  -4   0  -4   15.48    1.29
  -5   0  -4    2.03    0.90
  -5   0  -4    0.55    0.82
   5   0   4    1.23    0.92
  -6   0  -4    0.21    0.45
   6   0   4   -0.99    0.96
  -6   0  -4   -1.84    0.87
   7   0   4    8.31    1.60
  -7   0  -4   11.06    1.67
  -8   0  -4  106.21    4.37
   8   0   4  105.46    4.32
  -9   0  -4   34.53    2.85
   9   0   4   38.32    2.98
 -10   0  -4   45.03    3.32
  10   0   4   48.14    3.34
 -11   0  -4    0.11    1.82
  11   0   4   -0.15    1.58
 -11  -1   4   15.15    1.82
 -10  -1   4    4.18    1.45
  -9  -1   4    1.74    1.21
   9   1  -4    2.68    1.32
  -9   1   4   -1.78    0.88
  -9  -1   4    0.51    1.30
  -8  -1   4    2.17    1.14
  -8  -1   4    0.81    1.13
  -8   1   4    3.46    0.89
   8   1  -4    4.39    1.31
  -8   1   4    3.11    0.89
   7   1  -4   55.28    2.48
  -7  -1   4   53.57    2.46
  -7  -1   4   49.66    2.43
  -7   1   4   53.89    1.96
  -7   1   4   47.50    1.88
   6   1  -4    0.75    0.89
  -6  -1   4   -0.18    0.75
  -6   1   4    0.14    0.57
  -6   1   4    0.01    0.56
   6   1  -4   -0.25    0.88
  -6  -1   4   -0.20    0.79
  -5  -1   4  100.57    3.02
   5   1  -4   99.67    3.02
   5   1  -4  110.36    3.16
  -5   1   4   95.01    2.48
  -5  -1   4   96.83    2.99
   4   1  -4  728.87   14.79
  -4  -1   4  705.36   14.64
   4  -1  -4  736.41   14.57
  -4  -1   4  711.99   14.63
   4  -1  -4  736.36   14.76
  -4   1   4  724.23   14.93
  -4   1   4  697.52   14.89
   4   1  -4  772.71   14.83
  -3   1   4   21.43    0.94
   3  -1  -4   22.88    1.02
   3   1  -4   24.05    1.48
   3   1  -4   20.16    1.38
  -3  -1   4   19.95    1.18
  -3  -1   4   19.23    1.22
   3  -1  -4   24.76    1.05
  -2  -1   4   52.04    1.78
  -2   1   4   42.09    1.42
   2   1  -4   44.87    1.76
   2  -1  -4   43.49    1.47
  -2  -1   4   48.43    1.68
  -1   1   4  826.34   16.28
  -1   1   4  813.60   16.14
  -1  -1   4  815.57   16.19
   1   1  -4  818.00   16.03
   1  -1  -4  806.72   16.12
  -1  -1   4  818.86   16.04
   1   1  -4  811.73   16.37
  -1  -1   4  820.38   16.37
   0  -1  -4   51.57    1.75
   0   1  -4   50.40    1.76
   0   1   4   50.93    1.72
   0  -1   4   51.73    1.85
   0   1  -4   50.39    1.71
   0   1   4   53.02    1.79
   0  -1   4   49.20    1.71
   1  -1   4  752.72   15.09
  -1  -1  -4  753.11   15.16
   1   1   4  751.80   15.36
  -1   1  -4  757.96   15.14
   1  -1   4  762.84   15.37
   2   1   4  105.11    3.19
  -2  -1  -4  111.56    3.19
   2  -1   4  107.71    3.14
  -2  -1  -4  104.62    3.19
  -2   1  -4  107.43    3.08
  -3   1  -4  293.40    6.79
   3   1   4  289.04    6.98
  -3  -1  -4  292.78    6.94
  -3   1  -4  297.81    6.81
  -3  -1  -4  290.27    6.92
   3  -1   4  306.00    6.94
  -4   1  -4    4.27    0.91
   4  -1   4    6.08    1.00
  -4   1  -4    7.40    1.01
   4   1   4    5.32    1.06
  -4  -1  -4    5.80    1.08
  -4  -1  -4    6.26    1.06
  -5  -1  -4   91.14    3.13
   5   1   4   88.41    3.35
  -5   1  -4   89.61    3.19
  -5   1  -4   70.12    2.61
   5  -1   4   83.09    3.17
  -5  -1  -4   87.85    3.31
   6   1   4   26.96    2.37
   6  -1   4   27.92    2.20
  -6   1  -4   27.11    2.07
  -6  -1  -4   26.86    2.17
  -6  -1  -4   24.23    1.84
   7  -1   4   -0.66    1.25
   7   1   4    1.43    1.41
  -7  -1  -4    0.52    1.31
  -7   1  -4    2.47    1.28
   8  -1   4   30.55    2.70
   8   1   4   28.47    2.49
  -8  -1  -4   26.60    2.50
  -8   1  -4   27.33    2.54
  -9   1  -4    6.33    1.75
  -9  -1  -4   10.47    1.97
   9  -1   4    7.52    1.78
   9   1   4   10.45    1.98
 -10  -1  -4    1.06    1.65
  10   1   4   -1.04    1.55
 -10   1  -4    1.57    1.61
  10  -1   4    0.23    1.47
 -11   1  -4    0.78    1.62
  11   1   4   -2.07    1.63
 -11  -1  -4    2.21    1.97
 -11  -2   4   -0.53    1.47
 -10  -2   4    1.28    1.44
  10   2  -4    1.00    1.56
 -10  -2   4    2.17    1.61
  -9  -2   4   17.61    2.10
  -9  -2   4   19.20    2.01
   9   2  -4   17.46    2.00
  -8  -2   4   -0.74    1.19
   8   2  -4    0.42    1.27
  -8  -2   4   -0.28    1.24
  -7  -2   4    8.20    1.43
  -7  -2   4    7.99    1.43
   7   2  -4    7.73    1.47
  -6  -2   4    0.25    0.96
   6   2  -4    0.36    0.99
  -6  -2   4   -0.44    0.91
  -5  -2   4   70.87    2.69
   5   2  -4   74.10    2.77
  -5  -2   4   77.19    2.74
  -4  -2   4  217.32    5.37
   4   2  -4  219.98    5.43
  -4  -2   4  216.45    5.33
   3  -2  -4  528.11   10.47
  -3  -2   4  508.15   10.81
  -3   2   4  521.02   10.64
  -3  -2   4  504.38   10.85
  -3  -2   4  516.90   10.74
   3   2  -4  522.28   10.99
  -2  -2   4  489.85   10.41
   2  -2  -4  514.75   10.13
   2   2  -4  491.42   10.49
  -2  -2   4  477.83   10.32
  -2   2   4  498.99   10.12
  -2  -2   4  501.48   10.41
   1  -2  -4 4163.79   81.01
  -1  -2   4 4200.07   79.85
   1   2  -4 4169.81   79.45
   1   2  -4 4171.82   78.97
  -1  -2   4 4173.61   79.06
   1   2  -4 4173.30   80.21
  -1  -2   4 4088.39   80.13
  -1   2   4 4283.86   81.23
  -1   2   4 4174.57   80.02
   0   2  -4 2523.02   48.35
   0   2   4 2591.31   49.31
   0   2   4 2539.09   48.61
   0  -2   4 2551.56   49.33
   0  -2  -4 2547.20   49.31
   0  -2   4 2537.51   48.29
   0  -2  -4 2525.33   48.49
   0   2  -4 2587.24   49.33
   0   2  -4 2511.61   48.50
  -1  -2  -4    4.79    0.87
   1  -2   4    4.29    0.73
   1   2   4    3.77    0.75
   1   2   4    4.71    0.69
  -1  -2  -4    5.06    0.76
  -1   2  -4    3.74    0.65
   1  -2   4    3.34    0.65
   1  -2   4    3.18    0.76
  -2  -2  -4   60.49    2.43
   2  -2   4   58.74    2.32
  -2  -2  -4   56.20    2.28
   2   2   4   57.77    2.39
  -2   2  -4   55.33    2.11
   2   2   4   58.79    2.22
   3  -2   4    0.52    0.74
  -3  -2  -4   -0.66    0.70
  -3   2  -4    1.06    0.70
   3   2   4   -0.22    0.78
  -3  -2  -4   -0.21    0.95
  -4  -2  -4   12.82    1.47
  -4  -2  -4   14.82    1.42
  -4   2  -4   15.28    1.21
  -4   2  -4   12.31    1.21
   4   2   4   15.23    1.52
   4  -2   4   15.64    1.39
   5   2   4   83.90    3.45
  -5  -2  -4   81.74    3.35
   5  -2   4   79.97    3.13
  -5  -2  -4   86.25    3.24
  -5   2  -4   82.62    3.05
  -6  -2  -4    3.15    1.17
   6  -2   4    0.51    1.10
  -6  -2  -4    2.45    1.25
  -6   2  -4    2.66    1.15
   6   2   4    1.48    1.26
   7  -2   4   88.84    3.71
   7   2   4   87.53    3.98
  -7  -2  -4   97.58    4.10
  -7   2  -4   93.83    3.70
  -8   2  -4  156.48    5.18
   8  -2   4  147.57    4.99
   8   2   4  151.83    5.55
  -8  -2  -4  156.87    5.68
   9   2   4    1.77    1.63
  -9   2  -4   -1.36    1.28
  -9  -2  -4    1.15    1.61
   9  -2   4    2.47    1.47
  10  -2   4    5.01    1.70
 -10   2  -4    4.17    1.64
 -10  -2  -4    4.93    1.88
  10   2   4    4.94    1.94
  11   2   4    0.59    1.84
 -11  -2  -4    1.48    1.95
 -11   2  -4    0.42    1.75
 -11  -3   4    1.98    1.65
 -10  -3   4   33.20    2.92
 -10  -3   4   40.87    3.20
  10   3  -4   37.29    2.94
  -9  -3   4   43.98    3.01
   9   3  -4   47.70    3.17
  -9  -3   4   52.18    3.25
   8   3  -4  111.03    4.25
  -8  -3   4  114.46    4.35
  -8  -3   4  114.73    4.34
   7   3  -4   22.08    2.05
  -7  -3   4   22.98    2.17
  -7  -3   4   23.24    2.02
   6   3  -4   32.78    2.32
  -6  -3   4   35.03    2.30
  -6  -3   4   34.98    2.30
  -5  -3   4  136.34    4.19
  -5  -3   4  131.62    4.17
   5   3  -4  131.21    4.14
  -4  -3   4    8.72    1.00
  -4  -3   4    7.68    1.12
   4   3  -4    5.92    1.11
  -4  -3   4    6.66    1.07
   4  -3  -4    8.08    0.64
  -4   3   4    6.30    0.59
  -3   3   4   20.56    1.07
  -3  -3   4   25.30    1.61
   3   3  -4   21.92    1.74
  -3  -3   4   19.54    1.50
   3  -3  -4   20.27    1.16
  -3  -3   4   20.11    1.48
   2  -3  -4   50.03    1.88
  -2  -3   4   48.89    2.15
   2  -3  -4   54.93    1.89
   2   3  -4   50.83    2.20
  -2  -3   4   51.88    2.17
  -2  -3   4   48.77    2.08
  -2   3   4   48.95    1.76
  -1  -3   4 1858.49   35.69
   1   3  -4 1761.09   35.54
  -1   3   4 1857.64   37.22
   1   3  -4 1814.29   36.09
  -1   3   4 1867.04   35.55
  -1  -3   4 1859.46   35.23
   1   3  -4 1812.06   35.28
   1  -3  -4 1847.37   35.98
   1   3  -4 1848.22   35.55
  -1  -3   4 1869.60   36.16
  -1  -3   4 1815.56   35.58
  -1   3   4 1901.81   35.96
   0   3  -4   43.58    1.83
   0   3  -4   40.38    1.93
   0   3  -4   39.27    1.73
   0  -3   4   41.60    1.73
   0  -3  -4   40.09    1.91
   0  -3   4   41.97    1.99
   0   3   4   41.37    1.78
   0   3   4   43.17    1.76
   0  -3  -4   43.54    1.76
   0   3   4   44.47    1.89
  -1   3  -4   22.97    1.41
   1  -3   4   22.02    1.35
  -1  -3  -4   25.34    1.62
   1  -3   4   22.14    1.36
  -1  -3  -4   20.77    1.41
   1   3   4   25.24    1.65
   1  -3   4   22.43    1.56
  -1   3  -4   23.62    1.54
   1   3   4   19.35    1.33
   2   3   4  208.01    5.36
  -2  -3  -4  210.50    5.46
   2  -3   4  210.17    5.34
   2   3   4  208.54    5.48
  -2  -3  -4  217.84    5.60
  -2   3  -4  210.06    5.20
  -3  -3  -4  178.23    4.99
  -3  -3  -4  180.55    5.06
   3  -3   4  176.23    4.78
   3   3   4  174.67    5.06
  -3   3  -4  179.26    4.66
  -3  -3  -4  175.50    5.01
   4  -3   4  548.32   11.85
  -4  -3  -4  543.36   12.15
  -4   3  -4  541.22   11.67
  -4  -3  -4  551.67   12.14
   4   3   4  525.55   12.19
  -5  -3  -4   70.70    3.14
  -5  -3  -4   69.80    3.24
  -5   3  -4   63.98    2.74
   5  -3   4   67.74    2.87
   5   3   4   64.70    3.17
  -6  -3  -4  456.92   10.41
   6  -3   4  433.37   10.24
  -6   3  -4  445.06   10.20
   6   3   4  436.07   10.85
  -6  -3  -4  450.06   10.88
   7  -3   4  168.30    5.20
   7   3   4  164.02    5.72
  -7   3  -4  160.94    5.10
  -7  -3  -4  169.00    5.83
  -8   3  -4    2.94    1.39
   8   3   4    2.67    1.62
  -8  -3  -4    0.91    1.60
   8  -3   4    3.28    1.43
  -9   3  -4    2.57    1.49
   9  -3   4    1.53    1.46
  -9  -3  -4    0.79    1.73
   9   3   4    4.80    1.84
  10  -3   4    8.48    1.72
 -10   3  -4    4.59    1.75
  10   3   4    2.58    1.94
 -10  -3  -4    7.10    2.15
  11   3   4    6.58    2.29
 -11   3  -4    7.32    2.02
 -11  -3  -4    3.85    2.20
 -11  -4   4    1.39    1.75
 -11  -4   4    0.63    1.95
 -10  -4   4   -1.45    1.56
  10   4  -4   -2.66    1.55
 -10  -4   4   -2.44    1.73
  -9  -4   4    8.44    2.08
  -9  -4   4   11.09    1.98
   9   4  -4   11.13    2.07
  -8  -4   4   -0.36    1.49
   8   4  -4   -1.51    1.57
  -8  -4   4   -2.57    1.50
  -7  -4   4   18.77    2.09
  -7  -4   4   27.54    2.47
   7   4  -4   22.94    2.17
  -6  -4   4    2.23    1.37
   6   4  -4    6.47    1.65
  -6  -4   4    6.00    1.48
  -5   4   4    9.69    0.91
  -5  -4   4    9.96    1.47
   5  -4  -4    9.93    0.76
  -5  -4   4    6.73    1.36
  -5   4   4    8.92    0.85
   5   4  -4    9.41    1.48
  -5  -4   4    9.81    1.23
  -4  -4   4  170.18    4.72
  -4  -4   4  164.58    4.86
  -4   4   4  167.92    3.99
  -4   4   4  163.11    3.93
  -4  -4   4  163.54    4.89
   4  -4  -4  171.28    4.00
   4   4  -4  169.76    5.00
   4  -4  -4  170.76    3.96
  -3  -4   4  702.49   14.76
  -3   4   4  697.57   14.11
  -3  -4   4  692.70   14.81
   3   4  -4  685.00   14.89
   3  -4  -4  728.22   14.17
  -3  -4   4  701.02   14.77
   3  -4  -4  707.48   14.23
  -3   4   4  679.95   14.05
  -2  -4   4   27.50    1.97
   2   4  -4   28.93    1.75
  -2   4   4   24.07    1.39
  -2   4   4   29.12    1.48
   2   4  -4   26.65    2.00
  -2   4   4   28.46    1.45
  -2  -4   4   26.39    1.87
   2  -4  -4   27.65    1.09
   2  -4  -4   26.57    1.59
  -2  -4   4   28.48    1.85
  -1   4   4 2097.76   39.48
   1  -4  -4 2041.51   39.53
   1   4  -4 1980.58   39.67
   1   4  -4 2062.49   39.10
  -1  -4   4 1996.35   39.10
  -1  -4   4 1994.00   39.71
  -1   4   4 2059.06   39.03
  -1  -4   4 2064.63   38.69
   1   4  -4 1978.64   38.71
  -1   4   4 2033.44   38.96
   1   4  -4 1966.16   39.12
  -1   4   4 1974.68   38.99
  -1  -4   4 2037.66   39.23
   0  -4  -4  218.04    5.59
   0   4  -4  213.21    5.23
   0   4  -4  217.80    5.56
   0   4   4  217.20    5.43
   0  -4   4  217.03    5.24
   0   4   4  228.00    5.50
   0   4  -4  221.28    5.49
   0  -4   4  216.87    5.63
   0   4  -4  214.88    5.55
   0   4   4  223.80    5.48
   1   4   4   19.14    1.52
  -1   4  -4   17.02    1.56
   1  -4   4   16.26    1.40
  -1  -4  -4   19.40    1.57
   1   4   4   16.78    1.61
  -1   4  -4   18.36    1.45
   1  -4   4   17.00    1.64
  -1  -4  -4   17.72    1.41
  -1   4  -4   18.91    1.41
   1  -4   4   19.01    1.40
  -2  -4  -4   16.91    1.47
   2  -4   4   17.35    1.45
  -2  -4  -4   18.91    1.65
   2  -4   4   18.83    1.65
   2   4   4   15.13    1.46
  -2   4  -4   19.56    1.48
  -2  -4  -4   17.28    1.55
   2   4   4   16.24    1.37
  -3  -4  -4   21.66    1.80
   3  -4   4   23.49    1.89
   3   4   4   23.50    2.03
  -3   4  -4   23.11    1.68
  -3  -4  -4   22.01    1.90
  -3  -4  -4   22.98    1.81
  -4  -4  -4  247.68    6.73
  -4   4  -4  246.58    6.26
   4   4   4  242.47    6.78
  -4  -4  -4  245.52    6.78
  -4  -4  -4  251.37    6.85
   4  -4   4  250.47    6.43
  -5  -4  -4   70.73    3.27
  -5  -4  -4   67.66    3.39
  -5   4  -4   65.97    2.90
  -5  -4  -4   70.59    3.33
   5   4   4   68.60    3.45
   5  -4   4   67.12    3.01
   6  -4   4    7.03    1.40
  -6  -4  -4    6.46    1.61
  -6  -4  -4    6.24    1.63
   6   4   4    4.21    1.65
  -6   4  -4    6.86    1.36
   7   4   4  126.30    5.19
  -7   4  -4  133.80    4.55
   7  -4   4  135.47    4.60
  -7  -4  -4  136.94    5.38
  -8   4  -4    3.12    1.45
   8   4   4    2.15    1.71
   8  -4   4    1.36    1.38
  -8  -4  -4    2.32    1.70
   9   4   4   -1.06    1.83
  -9   4  -4    0.11    1.38
   9  -4   4   -0.19    1.31
  -9  -4  -4   -0.34    1.71
 -10   4  -4    5.13    1.64
 -10  -4  -4    2.60    2.12
  10   4   4    3.17    2.00
  10  -4   4    4.99    1.59
  11   4   4   21.59    3.02
 -11  -4  -4   17.87    2.92
 -11   4  -4   21.31    2.42
 -11  -5   4    5.78    2.34
  11   5  -4    2.06    2.06
 -11  -5   4    3.69    2.08
 -10  -5   4   21.26    2.77
 -10  -5   4   18.02    2.45
  10   5  -4   16.60    2.45
  -9  -5   4    6.34    1.85
   9   5  -4    4.90    2.05
  -9  -5   4    4.85    1.96
  -8  -5   4   24.09    2.45
   8   5  -4   23.15    2.49
  -8  -5   4   21.36    2.43
  -7  -5   4    3.08    1.56
  -7  -5   4    3.24    1.54
   7   5  -4    5.40    1.77
  -6   5   4   12.26    1.07
  -6  -5   4   13.98    1.87
  -6   5   4   12.47    1.10
  -6  -5   4   10.50    1.42
   6   5  -4   13.08    1.95
  -6  -5   4   12.59    1.82
  -5  -5   4    2.32    1.19
  -5   5   4    0.94    0.69
   5   5  -4    0.74    1.31
   5  -5  -4    0.39    0.79
  -5  -5   4    1.14    1.06
   5  -5  -4    1.80    0.74
  -5  -5   4    0.71    1.17
  -5   5   4    1.49    0.66
  -4   5   4  256.73    5.99
  -4  -5   4  262.46    6.98
  -4   5   4  262.42    5.99
   4  -5  -4  271.45    6.02
   4  -5  -4  263.84    6.06
  -4  -5   4  258.53    7.00
   4   5  -4  252.53    6.99
  -4  -5   4  264.91    6.80
  -3   5   4    3.51    0.83
   3   5  -4    8.22    1.43
  -3  -5   4    5.59    1.31
  -3   5   4    3.54    0.56
   3  -5  -4    2.68    0.96
  -3   5   4    3.08    0.79
  -3  -5   4    4.88    1.15
  -3  -5   4    2.99    1.07
  -2   5   4  363.25    8.10
   2   5  -4  349.12    8.60
   2  -5  -4  357.81    7.54
  -2   5   4  368.10    8.13
   2   5  -4  350.81    8.16
  -2   5   4  374.67    8.01
  -2  -5   4  356.11    8.56
  -2  -5   4  366.03    8.70
   2  -5  -4  363.70    8.21
  -2  -5   4  365.22    8.68
   1   5  -4    0.36    0.76
  -1   5   4    3.09    0.68
   1   5  -4    1.63    0.86
   1   5  -4    1.73    1.06
  -1  -5   4    3.82    0.97
   1   5  -4    2.57    1.07
   1  -5  -4    4.42    1.03
  -1  -5   4    1.16    1.07
  -1  -5   4    2.02    0.83
  -1   5   4    2.05    0.74
  -1   5   4    1.99    0.80
  -1   5   4    3.78    0.91
  -1  -5   4   -0.10    0.84
   0   5  -4  256.40    6.24
   0  -5   4  261.44    6.75
   0  -5   4  261.40    6.27
   0   5  -4  263.46    6.67
   0   5   4  269.71    6.55
   0   5   4  270.08    6.58
   0   5   4  263.51    6.57
   0  -5  -4  260.07    6.64
   0   5  -4  264.54    6.65
   0  -5  -4  265.38    6.43
   0   5  -4  276.90    6.63
   1   5   4  735.88   16.76
  -1  -5  -4  805.80   17.18
  -1   5  -4  824.36   16.84
   1   5   4  825.64   17.17
  -1   5  -4  831.25   17.00
   1   5   4  797.22   16.84
   1  -5   4  814.32   16.40
  -1  -5  -4  819.85   16.95
  -1   5  -4  811.74   16.26
   1  -5   4  818.04   17.11
   1  -5   4  822.25   16.73
  -1   5  -4  827.10   16.96
  -2  -5  -4    0.42    0.83
   2  -5   4    0.55    0.94
  -2  -5  -4    3.17    0.97
   2   5   4    1.28    0.83
  -2   5  -4    1.98    0.85
   2  -5   4    2.51    0.93
   2   5   4    1.29    1.03
  -2   5  -4    1.38    0.91
  -2  -5  -4    2.94    1.23
   3  -5   4    0.71    0.98
  -3   5  -4   -0.34    0.79
   3   5   4   -0.19    0.97
  -3  -5  -4   -0.07    1.11
  -3  -5  -4   -0.03    0.90
  -3  -5  -4    0.29    0.98
  -4  -5  -4  505.65   11.82
  -4  -5  -4  504.63   11.83
  -4   5  -4  491.49   11.11
  -4  -5  -4  496.07   11.77
   4   5   4  492.72   11.81
   4  -5   4  494.80   11.24
  -5   5  -4   52.50    2.69
  -5  -5  -4   51.71    3.12
   5  -5   4   46.99    2.73
  -5  -5  -4   47.91    3.01
  -5  -5  -4   46.43    3.01
   5   5   4   43.90    3.08
  -6   5  -4   65.72    3.17
  -6  -5  -4   71.10    3.87
  -6  -5  -4   69.22    3.94
  -6  -5  -4   67.77    3.70
   6   5   4   65.60    3.92
   6  -5   4   69.29    3.32
   7   5   4   10.16    2.04
  -7  -5  -4   10.71    2.09
   7  -5   4    9.39    1.62
  -7   5  -4    7.74    1.62
  -8  -5  -4   42.16    3.62
   8   5   4   39.94    3.57
   8  -5   4   40.71    2.84
  -8   5  -4   39.23    2.81
   9  -5   4    0.58    1.35
  -9  -5  -4    0.77    1.85
  -9   5  -4    0.28    1.50
   9   5   4    2.02    1.85
 -10  -5  -4    1.52    2.07
  10  -5   4   -1.34    1.31
  10   5   4   -0.39    2.01
 -10   5  -4    0.00    1.44
 -11   5  -4    4.10    1.81
  11   5   4   12.43    2.64
 -11  -5  -4    7.85    2.82
  11   6  -4    1.16    1.90
 -11  -6   4   -0.35    2.01
 -11  -6   4   -0.70    2.18
 -10  -6   4    0.94    1.85
 -10  -6   4   -1.36    2.11
  10   6  -4   -2.19    1.78
  -9  -6   4   -0.85    1.96
  -9  -6   4   -0.81    1.72
   9   6  -4   -5.19    1.62
  -8  -6   4   -0.26    1.68
  -8  -6   4    0.49    1.60
   8   6  -4    1.64    1.81
   7  -6  -4   34.40    1.76
  -7  -6   4   29.62    2.71
  -7   6   4   31.29    1.65
  -7   6   4   30.73    1.61
  -7  -6   4   31.46    2.77
   7   6  -4   30.40    2.74
   6  -6  -4    1.41    0.95
   6   6  -4   -0.11    1.49
  -6  -6   4    0.80    1.40
  -6   6   4    1.27    0.85
  -6   6   4    0.41    0.81
  -6  -6   4    0.69    1.24
  -6  -6   4   -0.15    1.49
  -5  -6   4   38.22    2.74
  -5   6   4   37.85    1.91
   5  -6  -4   37.84    2.00
  -5   6   4   37.48    1.93
   5   6  -4   38.00    2.95
   5  -6  -4   37.61    2.07
  -5  -6   4   45.97    2.98
  -5  -6   4   39.66    2.73
   4   6  -4  219.78    6.47
   4  -6  -4  225.02    5.54
  -4  -6   4  215.05    6.42
   4  -6  -4  227.64    5.61
  -4   6   4  219.28    5.53
  -4  -6   4  226.63    6.36
  -4  -6   4  221.74    6.48
  -4   6   4  222.22    5.50
  -3   6   4  992.54   20.09
  -3  -6   4 1017.64   21.09
  -3  -6   4  983.58   20.83
   3   6  -4  967.60   21.06
   3  -6  -4  989.57   20.34
  -3   6   4 1015.48   20.18
  -3  -6   4 1004.82   20.95
   3  -6  -4  999.73   19.39
  -2   6   4   21.48    1.64
  -2  -6   4   22.89    1.95
   2   6  -4   25.25    2.31
  -2   6   4   22.30    1.71
  -2   6   4   22.30    1.63
   2  -6  -4   21.14    1.93
  -2  -6   4   23.43    2.11
   2  -6  -4   24.32    1.51
  -2  -6   4   27.98    2.02
   2   6  -4   22.88    1.86
  -1  -6   4   17.46    1.69
  -1  -6   4   19.21    1.69
  -1   6   4   20.80    1.65
   1   6  -4   19.32    1.74
  -1  -6   4   16.54    1.68
  -1   6   4   17.87    1.67
   1   6  -4   17.03    1.74
   1   6  -4   17.78    1.59
   1  -6  -4   17.28    1.59
  -1   6   4   17.82    1.25
  -1   6   4   16.50    1.45
   0  -6   4   67.31    2.70
   0  -6   4   63.17    2.83
   0  -6  -4   65.53    2.71
   0   6  -4   64.37    2.88
   0  -6   4   60.33    3.06
   0   6   4   65.10    2.88
   0   6   4   64.32    2.80
   0   6  -4   63.61    2.64
   0   6   4   65.37    2.79
   0   6  -4   69.69    2.87
   0   6  -4   64.97    2.97
   0  -6  -4   68.15    3.03
   1  -6   4   27.64    1.82
  -1   6  -4   26.56    2.03
   1  -6   4   23.83    2.13
   1   6   4   26.33    1.92
  -1   6  -4   26.97    1.85
   1   6   4   27.63    1.91
  -1  -6  -4   27.87    1.92
  -1   6  -4   25.83    2.02
  -1   6  -4   24.50    1.71
   1   6   4   25.46    1.83
  -2  -6  -4   21.48    1.94
  -2   6  -4   23.25    1.96
   2   6   4   24.88    1.92
   2  -6   4   23.78    1.81
   2   6   4   23.71    1.98
  -2   6  -4   22.08    1.99
  -2   6  -4   23.15    1.90
   2  -6   4   23.25    2.13
  -2  -6  -4   25.81    2.02
  -2  -6  -4   26.44    2.40
   3   6   4  639.50   14.48
  -3  -6  -4  627.79   14.41
  -3   6  -4  627.74   13.77
   3  -6   4  634.29   13.21
  -3  -6  -4  647.06   14.39
  -3  -6  -4  632.09   14.31
   3  -6   4  624.01   13.95
  -4  -6  -4   60.30    3.39
  -4  -6  -4   59.88    3.40
   4   6   4   59.59    3.38
  -4   6  -4   62.07    2.92
  -4  -6  -4   61.93    3.30
   4  -6   4   59.47    3.05
  -5  -6  -4    5.53    1.72
   5   6   4    6.48    1.74
  -5   6  -4    8.77    1.42
   5  -6   4    7.13    1.45
  -5  -6  -4    6.61    1.73
  -5  -6  -4    3.56    1.57
  -6  -6  -4    1.96    1.78
  -6  -6  -4    1.16    1.71
   6   6   4    1.99    1.94
  -6  -6  -4    5.07    1.93
  -6   6  -4    7.45    1.56
   6  -6   4    3.54    1.53
  -7  -6  -4    8.71    2.23
  -7   6  -4    8.61    1.82
   7   6   4   15.43    2.55
   7  -6   4   14.25    1.97
  -7  -6  -4    9.41    2.50
  -8  -6  -4   52.22    3.92
   8  -6   4   51.47    3.25
  -8   6  -4   48.70    3.06
   8   6   4   56.98    4.05
   9   6   4    1.94    2.07
  -9  -6  -4    3.77    2.20
   9  -6   4    1.48    1.48
  -9   6  -4    5.83    1.73
 -10  -6  -4    5.91    2.44
 -10   6  -4    4.17    1.66
  10   6   4    0.27    2.23
  10  -6   4    2.15    1.57
 -11   6  -4   25.21    2.44
  11   6   4   24.02    3.42
 -11  -7   4   -1.76    2.02
  11   7  -4   -4.64    1.99
 -11  -7   4   -0.99    2.17
 -10  -7   4   13.26    2.57
  10   7  -4   12.33    2.56
 -10  -7   4   12.89    2.75
  -9  -7   4    3.24    2.16
   9   7  -4    4.37    2.06
  -9  -7   4    4.82    2.19
  -8  -7   4   12.08    2.36
  -8   7   4    9.93    1.14
   8   7  -4    7.06    2.30
  -8  -7   4    9.16    2.32
  -7   7   4   35.05    1.99
  -7   7   4   32.15    1.89
  -7  -7   4   40.69    3.35
  -7  -7   4   37.87    3.29
   7   7  -4   31.44    2.90
   7  -7  -4   33.63    2.10
  -6  -7   4   -2.14    1.70
  -6  -7   4   -3.72    1.36
  -6  -7   4   -3.48    1.53
   6   7  -4   -2.15    1.76
   5   7  -4   64.60    3.82
  -5  -7   4   72.55    3.73
   5  -7  -4   68.69    2.92
  -5  -7   4   77.57    3.82
  -5  -7   4   74.81    3.62
  -5   7   4   70.78    2.84
  -5   7   4   70.70    2.84
   5  -7  -4   78.25    2.96
  -4  -7   4   -0.17    1.21
  -4  -7   4    1.22    1.35
  -4   7   4   -0.32    0.90
   4  -7  -4    1.82    0.67
   4   7  -4    1.83    1.41
  -4  -7   4    2.88    1.48
  -4   7   4    0.87    0.95
   4  -7  -4    1.06    1.18
  -3  -7   4  560.23   12.94
   3   7  -4  548.29   12.99
  -3   7   4  548.57   12.08
  -3  -7   4  551.36   12.96
   3  -7  -4  562.86   11.37
  -3  -7   4  552.23   12.84
   3  -7  -4  547.40   12.26
  -3   7   4  551.33   12.16
   3   7  -4  533.03   12.25
  -3   7   4  569.51   11.78
  -2  -7   4  698.74   15.42
  -2  -7   4  700.73   15.62
   2   7  -4  705.35   15.43
  -2   7   4  706.83   14.93
  -2   7   4  713.45   14.88
  -2  -7   4  718.32   15.60
   2  -7  -4  698.83   15.11
   2   7  -4  673.08   14.83
   2   7  -4  660.21   15.46
  -2   7   4  688.43   14.93
   2  -7  -4  697.77   14.28
  -1  -7   4  362.81    9.20
  -1   7   4  368.22    7.97
   1   7  -4  368.20    8.74
  -1  -7   4  360.86    9.33
  -1   7   4  380.14    8.97
  -1  -7   4  372.33    9.21
   1   7  -4  388.28    9.27
   1   7  -4  358.85    9.27
  -1   7   4  378.47    8.97
   1  -7  -4  368.75    9.07
  -1   7   4  374.78    8.90
   0   7   4    8.67    1.29
   0   7  -4   10.69    1.51
   0  -7  -4   10.85    1.62
   0   7   4   15.46    1.47
   0   7  -4   13.06    1.64
   0   7   4   13.60    1.57
   0   7  -4   12.41    1.59
   0  -7   4    9.37    1.73
   0  -7  -4   12.18    1.44
   0   7   4   12.92    1.43
   0   7  -4   12.08    1.70
   0  -7   4   11.64    1.44
   0  -7   4   13.22    1.59
   1   7   4   99.22    3.91
  -1   7  -4   97.48    3.78
  -1   7  -4  100.80    3.31
  -1   7  -4   99.27    3.87
  -1   7  -4  100.36    3.82
   1   7   4  103.19    3.92
   1   7   4  101.25    3.77
   1  -7   4  101.33    3.46
  -1  -7  -4  101.90    4.08
  -1  -7  -4  101.19    3.83
   1  -7   4   96.76    3.91
   2  -7   4   15.09    1.75
   2  -7   4   14.07    1.51
  -2   7  -4   15.63    1.68
  -2   7  -4   11.03    1.50
   2   7   4   11.19    1.46
  -2  -7  -4   17.32    1.85
   2   7   4   15.25    1.81
  -2   7  -4   12.85    1.65
  -2  -7  -4   16.13    1.83
  -2  -7  -4   13.30    1.93
  -3  -7  -4    9.25    1.74
  -3   7  -4   11.16    1.53
  -3  -7  -4    8.72    1.54
   3  -7   4    9.31    1.58
   3  -7   4   10.23    1.38
  -3  -7  -4   10.78    1.59
   3   7   4   11.23    1.68
  -3   7  -4    9.70    1.42
   4  -7   4    0.70    1.27
   4  -7   4   -0.19    1.04
  -4  -7  -4   -0.11    1.43
  -4   7  -4    0.15    1.06
  -4  -7  -4   -0.56    1.46
  -4  -7  -4   -2.57    1.23
  -4   7  -4    1.12    1.16
   4   7   4   -1.82    1.20
   5   7   4   12.66    2.05
  -5  -7  -4   14.18    2.14
   5  -7   4   16.03    1.91
  -5   7  -4   14.39    1.74
  -5  -7  -4   16.41    2.24
  -5  -7  -4   13.19    2.12
  -6   7  -4    2.59    1.43
  -6  -7  -4    0.72    1.85
   6  -7   4    4.65    1.67
  -6  -7  -4   -1.08    1.70
  -6  -7  -4    1.49    1.87
   6   7   4    1.94    1.87
  -7  -7  -4   17.89    2.94
  -7   7  -4   24.70    2.35
   7   7   4   25.50    2.95
  -7  -7  -4   27.14    3.04
   7  -7   4   32.73    3.09
  -8  -7  -4   -0.36    1.88
  -8   7  -4   -1.28    1.51
   8   7   4    4.14    2.04
   8  -7   4   -0.12    1.45
  -9  -7  -4    2.73    2.19
   9  -7   4   -0.95    1.45
  -9   7  -4    2.04    1.61
   9   7   4    5.02    2.26
  10   7   4   11.37    2.80
 -10   7  -4   16.87    2.24
 -10  -8   4   -2.15    1.99
 -10  -8   4    5.43    2.59
  10   8  -4    0.09    2.27
  -9  -8   4   -2.38    1.80
   9   8  -4   -2.73    1.89
  -9  -8   4   -1.71    2.02
   8  -8  -4   20.54    1.58
  -8   8   4   18.05    1.66
  -8  -8   4   13.19    2.54
  -8   8   4   19.06    1.75
  -8  -8   4   14.79    2.51
   8   8  -4   17.39    2.70
  -7  -8   4    0.78    1.75
  -7   8   4    1.50    1.06
   7  -8  -4    1.63    1.21
   7   8  -4   -1.39    1.78
  -7  -8   4   -0.51    1.91
  -7   8   4   -0.40    0.98
  -6  -8   4    6.66    1.98
  -6   8   4    3.88    1.36
  -6  -8   4    8.65    2.09
  -6   8   4    2.66    1.33
   6  -8  -4    2.52    1.60
   6   8  -4    9.73    2.17
  -6  -8   4   13.17    2.19
   5  -8  -4   48.99    2.87
   5   8  -4   41.37    3.36
  -5   8   4   45.80    2.60
  -5  -8   4   46.82    3.33
   5  -8  -4   48.31    1.77
  -5   8   4   43.14    2.51
  -5  -8   4   47.75    3.39
  -5  -8   4   42.72    3.26
  -4  -8   4    0.86    1.42
   4  -8  -4    0.40    0.84
  -4  -8   4   -0.79    1.29
  -4   8   4    1.21    1.10
  -4   8   4    0.95    0.98
  -4   8   4   -0.74    0.68
  -4  -8   4    1.15    1.40
   4   8  -4   -0.52    1.42
   4  -8  -4   -1.09    1.16
  -3  -8   4    8.57    1.69
   3  -8  -4    9.11    1.17
  -3   8   4    6.80    1.36
  -3   8   4    9.43    1.34
   3   8  -4    8.72    1.53
   3  -8  -4    7.86    1.56
  -3   8   4    8.67    1.39
   3   8  -4    7.16    1.76
  -3  -8   4   11.39    1.68
  -3  -8   4    9.04    1.79
  -2  -8   4 1000.38   21.44
   2  -8  -4  997.41   21.23
  -2   8   4 1005.03   20.89
  -2  -8   4 1024.33   21.62
  -2  -8   4  989.54   21.69
   2   8  -4 1008.98   21.46
  -2   8   4 1012.59   20.94
   2   8  -4  989.79   20.85
  -2   8   4 1008.73   20.99
   2   8  -4  989.86   21.69
  -1   8   4    0.22    1.09
  -1  -8   4   -1.52    1.10
  -1  -8   4   -1.29    1.34
  -1   8   4    0.00    0.93
  -1  -8   4   -1.48    1.12
   1   8  -4   -0.93    1.36
   1  -8  -4   -1.28    1.22
   1   8  -4   -1.08    1.09
  -1   8   4    0.54    0.83
  -1   8   4   -0.18    0.87
   1   8  -4    0.54    0.57
   1   8  -4   -1.93    0.93
   0  -8  -4 1115.30   23.88
   0   8  -4 1067.57   22.76
   0   8   4 1141.56   23.61
   0   8   4 1131.40   23.75
   0   8   4 1155.18   23.59
   0   8  -4 1156.77   23.69
   0   8  -4 1143.76   23.79
   0  -8   4 1131.39   22.99
   0   8   4 1110.29   22.61
   0  -8   4 1143.01   24.03
   0  -8   4 1151.90   23.59
   0   8  -4 1112.61   23.80
   1   8   4   48.55    2.90
  -1   8  -4   49.67    2.91
  -1  -8  -4   45.12    3.12
  -1   8  -4   50.12    2.94
   1   8   4   49.84    2.91
   1  -8   4   47.60    2.53
   1  -8   4   45.79    2.99
   1   8   4   49.57    2.83
  -1   8  -4   53.13    2.42
  -1  -8  -4   35.87    2.53
  -1   8  -4   48.71    2.74
  -2  -8  -4   16.51    2.05
   2  -8   4   13.47    1.98
  -2  -8  -4   15.76    2.04
  -2  -8  -4   13.80    2.18
  -2   8  -4   12.69    1.75
   2  -8   4   15.93    1.61
  -2   8  -4   12.64    1.81
  -2   8  -4   14.83    1.68
   2   8   4   15.12    1.99
  -3   8  -4   97.32    4.19
  -3  -8  -4   93.38    4.36
  -3   8  -4  100.25    4.09
   3  -8   4   93.92    3.64
  -3  -8  -4  105.68    4.68
  -3  -8  -4   98.27    4.65
  -3   8  -4  103.69    4.01
   3   8   4   99.71    4.47
   3  -8   4   99.74    4.20
  -4   8  -4   45.70    2.88
  -4   8  -4   43.58    2.84
  -4  -8  -4   45.50    3.25
  -4  -8  -4   45.73    3.45
   4  -8   4   43.63    2.55
   4  -8   4   46.70    3.05
   4   8   4   36.08    3.34
  -4  -8  -4   43.04    3.32
  -5   8  -4    0.51    1.26
   5  -8   4    0.77    1.14
  -5   8  -4   -1.33    1.25
  -5  -8  -4    0.38    1.49
   5  -8   4    0.87    1.38
   5   8   4   -0.77    1.54
  -5  -8  -4   -0.16    1.64
  -5  -8  -4    0.45    1.61
  -6  -8  -4   21.00    2.76
  -6   8  -4   21.09    2.35
  -6  -8  -4   22.11    2.82
   6  -8   4   18.36    2.24
   6   8   4   16.66    2.77
  -6  -8  -4   17.59    2.71
   6  -8   4   19.56    1.93
  -6   8  -4   20.21    2.13
  -7  -8  -4   91.68    5.18
   7   8   4   84.95    5.05
  -7  -8  -4   90.83    5.17
  -7   8  -4   93.18    4.29
  -7   8  -4   85.31    4.24
   7  -8   4   91.80    4.38
  -8   8  -4    1.05    1.71
  -8  -8  -4    3.01    2.42
   8  -8   4   -0.44    1.59
  -8  -8  -4    2.87    2.29
  -8   8  -4   -0.46    1.63
   8   8   4    2.93    2.32
  -9   8  -4   -3.21    1.54
   9  -8   4   -3.17    1.49
   9   8   4    0.02    2.12
  -9   8  -4    0.32    1.78
 -10   8  -4   -3.09    1.68
 -10   8  -4   -1.04    1.70
  10   8   4   -1.46    2.37
 -10  -9   4    2.94    2.58
  10   9  -4   -3.71    2.07
  -9   9   4   82.06    3.04
  -9  -9   4   85.44    5.17
   9   9  -4   91.54    5.24
  -9   9   4   78.22    3.04
  -9  -9   4   89.99    5.49
  -8  -9   4    8.76    2.50
   8  -9  -4    9.63    1.51
  -8  -9   4    9.66    2.58
   8   9  -4    8.72    2.51
  -8   9   4    7.64    1.40
  -8   9   4    6.98    1.40
   7  -9  -4    6.51    1.55
  -7  -9   4    8.67    2.39
  -7   9   4    8.78    1.47
   7   9  -4    4.27    2.27
  -7   9   4    8.20    1.50
  -7  -9   4    9.23    2.21
  -6  -9   4   26.17    2.90
  -6  -9   4   27.62    2.71
   6   9  -4   28.13    3.12
  -6   9   4   23.12    2.02
   6  -9  -4   28.14    2.70
  -6   9   4   26.61    2.32
  -6  -9   4   29.73    2.94
  -5   9   4   44.03    2.83
   5   9  -4   41.51    3.68
  -5   9   4   40.62    2.82
   5  -9  -4   42.23    3.13
  -5  -9   4   46.43    3.74
  -5  -9   4   39.61    3.50
   5  -9  -4   48.35    2.32
  -5  -9   4   46.03    3.67
   4  -9  -4    7.30    1.69
  -4  -9   4    4.73    1.79
  -4  -9   4    4.97    1.74
  -4  -9   4    5.27    1.62
   4   9  -4    3.44    1.58
   4  -9  -4    6.27    1.24
  -4   9   4    4.18    1.33
  -4   9   4    4.76    1.34
  -4   9   4    1.53    0.70
   4   9  -4    5.65    1.89
  -3   9   4   -0.25    1.17
  -3  -9   4    0.18    1.40
   3  -9  -4    0.06    1.02
   3   9  -4    0.27    1.33
  -3  -9   4    0.38    1.52
  -3  -9   4    0.06    1.32
  -3   9   4    0.44    1.20
  -3   9   4    0.28    1.06
   3   9  -4    2.76    1.65
   3  -9  -4   -0.73    1.37
  -2   9   4   -2.16    1.12
  -2   9   4   -0.61    1.07
   2   9  -4    0.38    1.48
  -2  -9   4   -0.78    1.25
  -2   9   4   -0.99    1.05
   2  -9  -4    0.84    1.55
   2   9  -4    0.88    1.21
  -2  -9   4   -1.97    1.47
   2   9  -4   -0.69    1.20
  -2  -9   4   -0.50    1.17
   1  -9  -4   68.01    3.72
  -1   9   4   72.21    2.74
  -1  -9   4   75.27    3.94
  -1   9   4   74.03    3.60
  -1  -9   4   55.56    3.24
   1   9  -4   71.69    3.59
   1   9  -4   72.88    4.00
  -1   9   4   77.99    3.62
  -1  -9   4   73.77    3.84
  -1   9   4   72.29    3.45
   1   9  -4   72.59    3.37
   0   9   4   12.78    1.87
   0  -9   4   13.20    1.76
   0  -9   4   11.43    1.71
   0   9  -4   10.73    1.81
   0   9  -4   10.49    1.89
   0   9   4   11.90    1.56
   0   9   4   13.73    1.75
   0  -9   4   11.53    2.08
   0   9   4   10.27    1.63
   0  -9  -4   11.11    2.04
   0   9  -4   11.12    1.84
   0   9  -4    9.63    1.60
   1  -9   4   27.86    2.27
  -1   9  -4   29.72    2.56
  -1  -9  -4   26.85    2.57
   1   9   4   27.64    2.40
  -1  -9  -4   27.83    2.37
  -1   9  -4   28.62    2.08
  -1   9  -4   27.70    2.56
   1   9   4   27.61    2.44
   1  -9   4   27.11    2.45
  -1   9  -4   28.74    2.65
   1   9   4   27.76    2.43
  -2  -9  -4  428.08   11.06
  -2  -9  -4  433.24   11.24
  -2  -9  -4  421.00   10.90
  -2   9  -4  416.71   10.75
   2   9   4  418.35   11.07
   2  -9   4  429.19   10.08
  -2   9  -4  427.48   10.65
   2  -9   4  420.26   10.84
  -2   9  -4  432.68   10.57
  -3   9  -4  549.80   13.21
  -3  -9  -4  545.68   13.68
   3  -9   4  536.53   13.20
  -3   9  -4  567.83   13.14
   3  -9   4  553.72   12.38
   3   9   4  544.41   13.73
  -3  -9  -4  538.89   13.71
  -3  -9  -4  534.99   13.54
  -3   9  -4  570.22   12.86
  -4  -9  -4   79.63    4.49
  -4  -9  -4   77.01    4.48
  -4   9  -4   79.60    3.90
   4   9   4   75.81    4.44
   4  -9   4   82.53    3.51
   4  -9   4   68.76    3.81
  -4  -9  -4   76.30    4.22
  -4   9  -4   72.86    3.61
  -5  -9  -4  107.15    5.20
  -5  -9  -4  108.25    5.29
   5  -9   4  109.34    4.67
  -5  -9  -4  114.70    5.45
  -5   9  -4  115.50    4.60
   5  -9   4  113.29    4.16
   5   9   4  104.09    5.30
  -5   9  -4  112.16    4.75
  -6   9  -4    5.43    1.77
   6   9   4    4.26    2.22
  -6  -9  -4   -0.88    2.19
  -6  -9  -4    4.28    2.17
  -6  -9  -4    2.99    2.14
   6  -9   4    5.38    1.89
   6  -9   4    6.29    1.60
  -6   9  -4    9.76    1.92
   7   9   4    7.58    2.45
  -7   9  -4   10.92    2.05
   7  -9   4    9.81    2.21
  -7   9  -4   12.87    2.21
  -7  -9  -4   12.92    2.80
   8   9   4   16.39    3.11
  -8  -9  -4   14.77    3.19
  -8   9  -4   12.21    2.34
  -8   9  -4   13.42    2.31
   8  -9   4   15.31    2.36
  -9   9  -4   15.69    2.47
  -9   9  -4   17.55    2.47
   9   9   4   17.61    3.25
   9  -9   4   21.97    2.46
 -10   9  -4   14.35    2.40
  10   9   4   14.63    3.20
 -10   9  -4   17.54    2.51
 -10 -10   4   -1.77    2.65
  10  10  -4   -6.86    2.06
  -9 -10   4    7.66    2.91
  -9  10   4    7.98    1.48
  -9  10   4    7.72    1.54
   9  10  -4    1.87    2.51
  -8  10   4    8.71    1.64
   8 -10  -4    8.84    1.73
  -8 -10   4    7.37    2.59
   8  10  -4    7.32    2.54
  -8  10   4    8.61    1.63
  -7 -10   4    4.21    2.13
  -7 -10   4    3.44    2.24
   7 -10  -4    2.30    1.56
   7  10  -4    0.89    2.06
  -7  10   4    1.73    1.45
  -7  10   4    2.60    1.37
  -6  10   4  140.99    4.97
  -6 -10   4  140.54    5.87
  -6 -10   4  144.69    6.28
  -6 -10   4  132.39    6.18
   6 -10  -4  148.04    5.18
  -6  10   4  136.44    4.90
   6  10  -4  131.63    6.11
  -5  10   4   72.75    3.79
   5  10  -4   79.42    4.86
  -5 -10   4   80.76    4.95
  -5  10   4   70.83    3.83
   5 -10  -4   74.03    4.09
  -5 -10   4   80.72    4.87
   5 -10  -4   76.64    3.33
  -5 -10   4   75.21    4.57
   4 -10  -4   12.35    1.63
   4  10  -4    8.58    2.25
  -4 -10   4   11.62    2.42
   4 -10  -4    7.67    1.90
   4  10  -4   10.06    2.08
  -4  10   4    9.28    1.74
  -4  10   4    9.90    1.46
  -4  10   4    8.75    1.70
  -4 -10   4   14.87    2.35
  -4 -10   4    7.95    2.17
  -3 -10   4   23.18    2.56
  -3  10   4   18.93    1.97
  -3  10   4   19.80    2.07
   3 -10  -4   22.79    2.11
  -3  10   4   20.32    2.05
  -3 -10   4   16.27    2.41
   3 -10  -4   18.61    2.33
   3  10  -4   18.07    2.52
  -3 -10   4   20.14    2.51
   3  10  -4   18.82    2.13
   2  10  -4   23.42    2.42
  -2 -10   4   25.49    2.45
  -2 -10   4   20.23    2.58
  -2  10   4   22.98    2.20
  -2  10   4   21.98    2.21
   2 -10  -4   23.13    2.52
  -2 -10   4   25.93    2.47
   2  10  -4   19.49    2.34
  -2  10   4   21.11    2.19
   2  10  -4   20.40    2.19
   1 -10  -4  250.29    7.83
  -1  10   4  256.57    6.32
   1  10  -4  252.45    7.16
  -1  10   4  250.87    7.61
  -1  10   4  258.26    7.66
  -1 -10   4  256.13    7.86
  -1 -10   4  242.77    7.98
   1  10  -4  265.62    7.79
   1  10  -4  218.83    7.52
   1  10  -4  242.97    7.88
  -1  10   4  265.92    7.74
   0  10  -4   -2.22    1.44
   0 -10  -4   -1.12    1.58
   0  10  -4   -0.64    1.28
   0  10   4   -3.87    1.05
   0  10   4   -0.79    1.26
   0 -10   4   -0.60    1.61
   0  10   4   -0.38    1.29
   0  10   4   -2.55    1.09
   0 -10   4   -0.65    1.32
   0 -10   4   -1.94    1.14
   0  10  -4   -0.15    1.31
   0  10  -4   -0.42    1.25
   1 -10   4   13.63    2.17
   1 -10   4   13.96    1.87
  -1  10  -4   16.77    2.18
   1  10   4   11.20    1.75
  -1  10  -4   11.67    1.58
  -1 -10  -4   12.82    2.27
  -1 -10  -4   11.27    1.99
  -1  10  -4   12.17    2.03
   1  10   4   13.57    1.94
  -1  10  -4   12.41    1.93
   1  10   4   11.98    2.09
   1  10   4   10.59    1.92
  -2 -10  -4  121.87    5.26
  -2  10  -4  130.10    5.21
  -2  10  -4  122.71    4.97
  -2  10  -4  132.85    5.05
  -2 -10  -4  113.50    5.04
   2 -10   4  128.36    4.65
  -2 -10  -4  135.19    5.43
   2  10   4  124.63    5.35
   2 -10   4  120.29    5.08
  -3 -10  -4  464.47   12.53
  -3 -10  -4  475.07   12.47
  -3  10  -4  493.53   11.75
  -3  10  -4  479.55   11.99
   3 -10   4  479.32   11.26
  -3  10  -4  474.77   12.11
   3  10   4  474.74   12.63
   3 -10   4  464.53   12.08
   3  10   4  484.02   12.41
  -3 -10  -4  485.37   12.66
   4  10   4  191.42    7.22
  -4 -10  -4  199.30    7.30
   4 -10   4  181.66    6.42
  -4  10  -4  199.96    6.54
  -4 -10  -4  190.81    7.14
   4 -10   4  210.14    6.09
  -4  10  -4  196.09    6.70
  -4 -10  -4  189.83    7.10
  -5  10  -4   31.49    2.88
   5  10   4   36.23    3.44
  -5 -10  -4   45.08    3.83
   5 -10   4   38.79    3.38
   5 -10   4   40.99    2.95
  -5 -10  -4   31.05    3.41
  -5  10  -4   39.61    3.12
  -6 -10  -4   -2.55    1.77
   6 -10   4   -3.67    1.40
  -6  10  -4   -1.14    1.50
  -6 -10  -4   -3.85    2.06
  -6  10  -4   -0.78    1.44
   6  10   4   -3.55    1.89
  -7 -10  -4   -0.20    2.29
  -7  10  -4    0.93    1.68
   7  10   4   -1.93    2.36
  -7  10  -4    1.12    1.70
   7 -10   4    4.10    1.94
   8  10   4    8.97    2.78
  -8  10  -4    4.41    2.18
   8 -10   4    6.51    2.21
  -8  10  -4    5.48    2.21
  -8 -10  -4    4.97    2.93
  -9  10  -4    0.99    1.91
   9 -10   4   -0.16    1.87
  -9  10  -4    1.75    1.97
   9  10   4    1.20    2.43
 -10  10  -4    0.76    2.02
  10  10   4    2.56    2.82
 -10  10  -4    3.72    1.97
 -10  11   4    4.56    1.39
 -10 -11   4    2.29    3.10
  10  11  -4    0.26    2.72
 -10  11   4    2.30    1.25
  -9  11   4    0.83    1.42
  -9  11   4    3.34    1.56
  -9 -11   4   -3.43    2.53
   9  11  -4    0.48    2.66
  -8  11   4    2.39    1.50
  -8  11   4    2.69    1.55
  -8 -11   4   -3.61    2.37
   8 -11  -4    5.45    1.79
   8  11  -4   -3.46    2.40
  -7  11   4   -0.15    1.46
  -7  11   4   -0.20    1.54
  -7 -11   4    2.28    2.33
   7  11  -4   -4.87    2.16
   7 -11  -4   -1.42    1.77
  -6  11   4   24.19    2.39
  -6 -11   4   25.99    3.27
  -6 -11   4   23.05    2.90
   6 -11  -4   24.45    2.58
  -6  11   4   22.81    2.36
   6  11  -4   21.25    3.14
   5  11  -4   32.16    3.00
  -5 -11   4   31.30    3.37
   5  11  -4   23.26    3.06
  -5 -11   4   32.67    3.42
  -5  11   4   27.35    2.57
   5 -11  -4   30.79    2.91
   5 -11  -4   25.92    2.26
  -5  11   4   29.12    2.68
  -4  11   4  170.01    5.79
   4 -11  -4  160.45    5.99
  -4 -11   4  164.28    6.46
  -4  11   4  155.36    5.78
   4  11  -4  163.13    5.98
  -4 -11   4  172.46    6.76
  -4 -11   4  159.63    6.44
   4 -11  -4  169.91    5.28
   4  11  -4  169.17    6.77
   3  11  -4   18.55    2.31
  -3 -11   4   16.68    2.53
  -3 -11   4   22.95    2.77
   3  11  -4   22.77    2.67
  -3  11   4   17.97    2.18
  -3 -11   4   15.37    2.61
  -3  11   4   23.54    2.32
   3 -11  -4   19.75    2.62
  -3  11   4   20.33    2.23
   2  11  -4  111.46    5.41
  -2  11   4  115.79    4.82
  -2  11   4  118.92    4.94
  -2 -11   4  113.10    5.38
  -2 -11   4  102.62    5.33
   2  11  -4  116.21    5.30
  -2 -11   4  111.32    5.09
   2  11  -4  107.38    4.67
  -2  11   4  113.48    4.85
   2 -11  -4  107.14    5.00
  -1  11   4   81.92    4.28
  -1  11   4   83.25    3.25
  -1 -11   4   83.51    4.75
   1 -11  -4   79.61    4.57
   1  11  -4   77.79    4.36
   1  11  -4   76.35    4.46
   1  11  -4   83.38    4.01
  -1  11   4   78.44    4.36
  -1  11   4   83.42    4.34
   1  11  -4   88.50    4.34
   0  11   4   29.15    2.62
   0  11   4   32.06    2.78
   0  11   4   29.77    2.39
   0  11   4   34.60    3.15
   0  11  -4   30.53    2.66
   0  11  -4   32.56    2.87
   0  11  -4   30.05    2.83
   0 -11  -4   29.74    2.99
   0  11  -4   29.90    2.80
   0 -11   4   32.58    3.02
  -1  11  -4   18.32    1.94
   1  11   4   17.58    2.44
  -1 -11  -4   15.83    2.61
   1 -11   4   18.21    2.20
  -1  11  -4   16.00    2.16
  -1 -11  -4   15.24    2.22
   1  11   4   18.44    2.08
   1  11   4   18.04    2.27
   1  11   4   16.62    2.36
   1 -11   4   11.38    2.28
  -1  11  -4   19.08    2.37
  -1  11  -4   18.14    2.26
  -2  11  -4  450.78   11.44
   2 -11   4  407.43   11.29
  -2  11  -4  428.45   11.13
   2 -11   4  429.76   10.65
  -2  11  -4  428.63    9.58
  -2 -11  -4  425.64   11.74
   2  11   4  416.17   11.52
  -2  11  -4  412.61   11.29
  -3 -11  -4    5.38    2.01
   3  11   4    9.06    2.35
  -3  11  -4    7.47    1.89
  -3 -11  -4    8.81    2.48
  -3  11  -4    9.35    1.96
   3 -11   4    9.61    1.76
   3 -11   4    4.78    1.99
  -3  11  -4    9.38    2.04
  -4  11  -4  109.02    5.04
  -4 -11  -4  117.83    5.74
   4 -11   4  112.28    5.22
  -4  11  -4  112.27    4.97
   4  11   4  115.07    5.71
  -4  11  -4  115.74    4.66
   4 -11   4  117.52    4.60
  -4 -11  -4  125.16    5.66
  -5  11  -4   50.11    3.61
  -5 -11  -4   45.26    4.15
   5 -11   4   50.38    3.80
  -5 -11  -4   46.97    4.13
   5  11   4   53.07    4.43
  -5  11  -4   48.76    3.57
   5 -11   4   52.47    3.36
   6 -11   4   27.23    2.95
  -6  11  -4   23.71    2.69
  -6 -11  -4   24.45    3.40
  -6  11  -4   26.94    2.84
   6  11   4   25.29    3.38
  -6 -11  -4   25.91    3.37
   7 -11   4    0.15    2.01
  -7  11  -4    0.79    1.77
  -7 -11  -4    0.55    2.54
  -7  11  -4   -1.49    1.63
   7  11   4    0.84    2.30
  -8  11  -4    5.33    2.35
   8  11   4    3.35    2.84
  -8  11  -4    1.77    2.02
   8 -11   4    4.51    2.32
  -9  11  -4   -1.99    1.93
   9  11   4   -1.55    2.43
   9 -11   4   -0.29    2.03
  -9  11  -4    1.07    1.95
  -9  12   4    9.87    1.87
  -9 -12   4   11.53    3.32
   9  12  -4    9.38    3.21
  -9  12   4   14.35    2.07
  -8  12   4    4.24    1.79
  -8 -12   4   -1.13    2.42
   8 -12  -4    6.08    1.95
  -8  12   4    2.79    1.62
   8  12  -4   -2.72    2.46
   7  12  -4   -3.35    2.28
  -7 -12   4   -2.25    2.32
   7 -12  -4    1.34    1.92
  -7  12   4    1.18    1.71
  -7  12   4   -0.59    1.50
   6 -12  -4   12.77    2.32
  -6 -12   4    6.27    2.63
  -6 -12   4    7.88    2.51
  -6  12   4    5.66    1.89
  -6  12   4    4.37    1.86
   6  12  -4    0.92    2.60
   5 -12  -4   25.58    2.80
  -5  12   4   20.15    2.51
   5  12  -4   20.81    3.23
  -5 -12   4   26.31    3.25
  -5 -12   4   20.80    3.12
  -5  12   4   19.80    2.47
   5  12  -4   23.40    2.85
   4 -12  -4   -0.77    1.82
  -4  12   4    0.28    1.56
  -4 -12   4    1.24    1.89
  -4  12   4    0.56    1.57
   4  12  -4   -2.24    2.02
  -4 -12   4   -1.05    2.12
   4 -12  -4    1.42    1.60
   4  12  -4    1.10    1.80
  -3  12   4  110.41    4.88
  -3  12   4   98.91    4.37
  -3  12   4   97.95    4.73
   3 -12  -4   94.37    4.83
  -3 -12   4  100.90    5.10
   3  12  -4  102.72    4.79
   3  12  -4   94.94    5.36
  -3 -12   4  103.00    5.36
   2 -12  -4   60.13    4.34
  -2  12   4   61.17    4.06
  -2 -12   4   67.35    4.28
  -2  12   4   57.93    3.96
  -2  12   4   59.03    4.09
   2  12  -4   67.18    4.64
   2  12  -4   63.69    3.99
  -2 -12   4   64.20    4.63
  -1 -12   4   33.45    3.17
   1  12  -4   31.33    3.14
  -1  12   4   28.67    2.93
  -1  12   4   27.06    2.69
   1  12  -4   33.49    3.27
  -1  12   4   30.75    2.41
   1 -12  -4   24.25    3.03
   1  12  -4   33.30    2.88
  -1  12   4   28.86    2.81
   0  12  -4    1.91    1.72
   0  12   4    1.83    1.90
   0  12   4    2.85    1.90
   0 -12  -4    0.44    2.16
   0  12  -4    4.35    1.85
   0  12  -4    5.26    2.14
   0  12   4    1.89    1.71
   0  12  -4    2.85    2.01
   0  12   4    2.28    1.60
   0 -12   4    2.81    2.19
   1 -12   4  148.46    5.57
  -1 -12  -4  133.60    6.18
  -1  12  -4  147.96    5.99
   1 -12   4  132.73    5.95
  -1  12  -4  137.53    5.80
  -1  12  -4  146.22    4.87
   1  12   4  142.05    6.06
  -1  12  -4  129.86    5.69
   1  12   4  132.01    5.89
   1  12   4  131.42    4.99
   2  12   4  131.19    5.98
  -2  12  -4  146.16    6.01
  -2 -12  -4  146.57    6.53
  -2  12  -4  149.65    4.54
   2 -12   4  161.65    5.62
  -2  12  -4  152.08    6.19
  -2  12  -4  154.39    5.92
   2 -12   4  143.29    6.16
   2  12   4  137.69    5.43
  -3  12  -4   21.28    2.54
   3  12   4   16.94    2.77
   3 -12   4   17.77    2.62
  -3  12  -4   18.08    2.45
  -3  12  -4   14.25    2.39
  -3 -12  -4   13.18    2.83
   3 -12   4   19.99    2.29
  -4  12  -4    7.58    2.06
   4 -12   4   10.36    2.33
  -4 -12  -4    8.61    2.73
  -4  12  -4    7.71    2.01
   4  12   4    8.15    2.47
  -4  12  -4    9.35    2.15
   4 -12   4   10.14    2.07
   5 -12   4   18.54    2.40
  -5  12  -4   14.94    2.45
   5  12   4   17.97    3.01
   5 -12   4   16.75    2.69
  -5 -12  -4   15.20    2.98
  -5  12  -4   14.26    2.35
  -6 -12  -4    2.12    2.63
  -6  12  -4    0.83    1.89
   6 -12   4    2.77    2.09
   6  12   4    0.81    2.55
  -6  12  -4    2.29    1.92
  -7  12  -4    1.93    2.07
   7  12   4    1.93    2.76
   7 -12   4    0.77    2.25
  -7  12  -4   -0.65    1.99
   8 -12   4   12.83    2.84
  -8  12  -4   16.60    2.83
  -8  12  -4   12.77    2.48
   8  12   4   11.74    3.44
   9 -12   4   10.32    2.61
   9  12   4    9.49    3.25
  -9  12  -4    9.79    2.50
  -9  12  -4    9.94    2.36
   9  13  -4    3.86    3.18
  -9  13   4    3.22    1.84
  -9  13   4    4.84    1.77
   8  13  -4    4.51    3.28
  -8  13   4   11.20    2.24
  -8  13   4    5.87    1.96
   8 -13  -4   10.77    2.30
   7 -13  -4   -2.19    1.94
   7  13  -4   -2.07    2.58
  -7  13   4    0.63    1.66
  -7  13   4    2.83    1.88
  -6  13   4    1.33    1.69
   6 -13  -4   -0.99    2.09
   6  13  -4   -1.81    2.32
  -6  13   4   -1.45    1.67
  -6 -13   4    1.28    2.51
  -5 -13   4   60.55    4.81
  -5  13   4   53.97    3.88
   5  13  -4   58.99    5.07
   5 -13  -4   57.87    4.19
  -5  13   4   56.93    3.92
   4  13  -4    2.43    2.05
   4 -13  -4    5.16    1.89
  -4  13   4    1.10    1.85
   4  13  -4    5.23    2.53
   4 -13  -4    4.03    2.26
  -4 -13   4    2.49    2.52
  -4  13   4    3.66    1.87
   3  13  -4   -2.51    2.10
  -3  13   4   -2.67    1.75
  -3  13   4    0.24    1.76
   3  13  -4   -1.19    2.06
  -3 -13   4   -1.68    2.32
  -3  13   4    0.73    1.71
   3 -13  -4   -1.29    2.08
   2 -13  -4    9.85    2.78
  -2  13   4    8.39    2.27
  -2  13   4   11.30    2.30
  -2 -13   4   12.10    2.81
   2  13  -4    9.94    2.24
   2  13  -4   12.86    2.67
  -2  13   4   11.38    2.29
  -1  13   4   64.60    4.39
   1  13  -4   65.90    3.96
  -1  13   4   59.27    4.07
  -1  13   4   62.85    3.21
   1  13  -4   71.16    4.76
  -1 -13   4   64.90    4.79
  -1  13   4   53.59    4.40
   1 -13  -4   57.63    4.57
   0 -13  -4  109.34    5.89
   0  13   4  121.08    4.62
   0  13  -4  120.04    4.88
   0 -13   4  117.08    5.89
   0  13   4  114.13    5.48
   0  13  -4  121.42    5.72
   0  13   4  108.47    5.56
   0  13  -4  124.56    5.75
  -1  13  -4   28.26    3.15
   1  13   4   30.33    3.28
   1  13   4   29.53    3.19
  -1 -13  -4   26.02    3.45
   1 -13   4   29.99    3.36
   1  13   4   28.50    2.61
  -1  13  -4   27.02    3.22
  -1  13  -4   26.76    2.50
   2 -13   4  118.96    5.20
  -2  13  -4  121.60    4.15
   2 -13   4  111.73    5.80
  -2  13  -4  122.27    5.82
   2  13   4  118.39    6.01
  -2  13  -4  119.24    5.73
  -2  13  -4  123.33    5.71
   2  13   4  123.18    5.13
  -2 -13  -4  118.15    6.17
  -3  13  -4   59.78    4.27
  -3  13  -4   64.91    4.29
   3 -13   4   59.59    3.81
   3  13   4   51.90    4.48
  -3  13  -4   62.23    4.20
   3 -13   4   53.11    4.34
  -3 -13  -4   61.10    4.87
  -4 -13  -4    9.50    2.88
  -4  13  -4   11.43    2.44
  -4  13  -4    7.75    2.22
   4 -13   4    6.46    2.12
   4 -13   4    9.78    2.50
   4  13   4    8.68    2.64
  -5  13  -4   92.22    5.16
   5 -13   4   90.50    5.18
   5  13   4   78.82    5.60
  -5 -13  -4   85.79    5.51
  -5  13  -4   95.01    5.07
  -6  13  -4    4.00    2.17
   6 -13   4    8.52    2.68
  -6 -13  -4    4.06    2.82
  -6  13  -4    7.50    2.39
   6  13   4    5.55    2.79
  -7  13  -4    4.30    2.28
   7 -13   4    5.99    2.67
   7  13   4   -0.43    2.69
  -7  13  -4   11.24    2.60
  -8  13  -4    5.70    2.56
   8 -13   4    3.31    2.55
  -8  13  -4    5.09    2.36
   8  13   4    1.53    3.21
  -9  13  -4   -1.01    2.12
  -9  13  -4   -1.99    2.27
   9  13   4    5.44    3.28
   9 -13   4   -2.27    2.21
  -8  14   4    2.80    1.97
   8 -14  -4   -0.15    2.15
  -8  14   4   -1.66    1.96
   8  14  -4    0.08    3.09
  -7  14   4    3.13    1.95
   7  14  -4    0.89    3.02
   7 -14  -4    3.29    2.33
  -7  14   4    4.88    2.07
  -6  14   4   24.21    2.95
   6 -14  -4   26.88    3.35
  -6  14   4   28.25    3.14
  -6 -14   4   23.96    3.67
   6  14  -4   26.92    3.97
   5 -14  -4   19.76    3.06
   5  14  -4   14.37    3.44
  -5  14   4   18.60    2.81
  -5  14   4   20.36    2.83
  -5 -14   4   18.72    3.45
  -4 -14   4   50.79    4.61
   4  14  -4   48.58    4.18
  -4  14   4   50.75    4.19
   4  14  -4   44.96    4.34
   4 -14  -4   54.08    4.40
  -4  14   4   45.71    3.80
   3  14  -4    4.85    2.48
   3 -14  -4   -2.17    2.30
  -3  14   4   -0.72    1.80
  -3 -14   4    4.83    2.53
  -3  14   4    2.32    1.90
   3  14  -4    1.60    2.06
  -2  14   4   51.04    3.94
   2  14  -4   46.88    4.18
  -2  14   4   50.09    3.88
  -2 -14   4   49.29    4.61
  -2  14   4   47.03    4.08
   2 -14  -4   45.57    4.23
   2  14  -4   47.82    3.95
  -1 -14   4   53.49    4.65
  -1  14   4   51.42    4.25
  -1  14   4   47.43    4.14
  -1  14   4   47.56    3.04
   1  14  -4   50.09    4.43
   1 -14  -4   45.02    4.16
   1  14  -4   47.75    3.62
   0 -14  -4   22.21    3.34
   0  14   4   24.61    3.01
   0  14   4   17.97    2.89
   0  14  -4   27.35    3.23
   0  14   4   21.20    2.40
   0  14  -4   26.95    2.69
   0 -14   4   22.47    3.30
   1 -14   4   -0.48    2.26
  -1 -14  -4   -0.26    2.50
  -1  14  -4    2.49    2.04
  -1  14  -4   -1.93    1.60
   1  14   4   -1.31    1.53
   1  14   4   -0.77    1.97
  -1  14  -4   -1.53    2.16
   2 -14   4  223.39    8.41
  -2 -14  -4  236.39    8.94
  -2  14  -4  237.79    8.64
  -2  14  -4  228.97    8.03
   2  14   4  232.04    7.68
  -2  14  -4  244.07    6.41
   2  14   4  216.85    8.27
  -3  14  -4   17.08    2.83
   3  14   4   17.60    3.13
  -3  14  -4   18.85    2.87
   3  14   4   18.53    2.65
  -3 -14  -4   21.81    3.46
   3 -14   4   17.75    3.06
   4 -14   4   28.00    3.51
  -4  14  -4   24.79    3.15
   4  14   4   25.57    3.57
  -4 -14  -4   27.94    3.73
  -4  14  -4   28.99    3.32
   5 -14   4    5.11    2.60
  -5 -14  -4    6.87    3.15
  -5  14  -4    6.17    2.31
  -5  14  -4    5.16    2.28
   5  14   4    7.55    2.60
  -6  14  -4   29.67    3.41
   6  14   4   33.72    4.14
   6 -14   4   32.79    3.75
  -6  14  -4   30.73    3.51
  -6 -14  -4   31.97    4.14
   7  14   4    7.27    3.19
   7 -14   4    8.50    2.72
  -7  14  -4    5.18    2.54
  -7  14  -4   10.24    2.59
  -8  14  -4    1.82    2.66
  -8  14  -4    5.39    2.40
   8  14   4    3.09    3.30
   8 -14   4    0.51    2.53
  -8  15   4    3.62    2.37
   8  15  -4   -1.30    3.08
   8 -15  -4    6.93    2.70
  -8  15   4    3.00    2.17
  -7  15   4   -0.73    2.03
  -7  15   4    0.94    2.00
   7  15  -4    0.45    2.95
   7 -15  -4   -1.73    2.23
  -6 -15   4    3.17    2.62
  -6  15   4    2.64    2.26
   6  15  -4    1.88    2.95
   6 -15  -4    1.54    2.60
  -6  15   4    0.94    1.93
  -5  15   4   11.50    2.53
  -5  15   4   12.82    2.77
  -5 -15   4   16.13    3.32
   5 -15  -4   11.04    3.14
   5  15  -4   14.69    3.42
  -4  15   4   18.68    2.86
   4 -15  -4   19.13    3.21
  -4  15   4   21.59    3.02
  -4 -15   4   16.69    3.45
   4  15  -4   23.38    3.72
   3  15  -4    9.57    2.99
   3 -15  -4   12.58    3.01
   3  15  -4   11.22    2.56
  -3  15   4    7.36    2.48
  -3 -15   4    4.01    2.72
   2  15  -4   70.24    5.21
   2  15  -4   72.59    4.47
  -2  15   4   63.89    4.47
   2 -15  -4   65.44    4.94
  -2 -15   4   72.23    5.27
  -2  15   4   66.08    4.57
   1  15  -4    1.95    1.96
  -1  15   4    1.17    1.89
   1  15  -4   -0.42    2.15
   1 -15  -4    3.02    2.58
  -1 -15   4   -1.34    2.39
  -1  15   4    0.37    2.06
   0  15  -4   28.47    2.86
   0 -15   4   28.31    3.60
   0  15   4   24.71    2.56
   0  15   4   27.88    3.43
   0  15  -4   25.57    3.28
   0 -15  -4   20.65    3.51
  -1  15  -4   88.51    5.50
  -1 -15  -4   80.36    5.62
   1  15   4   79.33    4.39
   1 -15   4   80.44    5.48
  -1  15  -4   85.70    4.09
   1  15   4   82.23    5.57
  -2  15  -4    1.36    2.40
   2 -15   4   -2.00    2.23
  -2  15  -4    1.01    2.03
   2  15   4   -2.68    1.83
  -2 -15  -4   -1.16    2.38
  -3 -15  -4   92.61    6.08
   3  15   4   92.22    5.13
  -3  15  -4  105.37    5.54
   3  15   4   94.01    5.89
  -3  15  -4   98.58    5.71
   3 -15   4   89.47    5.69
   4 -15   4    9.36    2.78
   4  15   4    1.04    2.47
  -4 -15  -4    7.91    3.15
  -4  15  -4    5.82    2.54
   5 -15   4    0.05    2.54
   5  15   4   -0.16    2.61
  -5 -15  -4   -1.79    2.60
  -5  15  -4    2.26    2.26
  -6  15  -4   -1.02    2.19
   6  15   4   -0.42    2.74
   6 -15   4   -4.00    2.44
  -6 -15  -4   -0.02    2.96
   7  15   4   -1.08    3.13
   7 -15   4    4.52    3.00
  -7  15  -4    2.76    2.36
  -8  15  -4   -1.05    2.38
  -8  15  -4   -4.05    2.40
   8  15   4    1.01    3.41
   8 -15   4   -0.67    2.82
  -7  16   4   31.18    3.49
   7 -16  -4   29.58    3.75
  -7  16   4   26.36    3.38
   7  16  -4   26.65    4.40
  -6  16   4    5.12    2.28
   6 -16  -4    5.88    2.94
  -6 -16   4    7.21    3.24
   6  16  -4    3.94    3.20
  -6  16   4    7.93    2.60
  -5 -16   4    6.60    3.22
  -5  16   4    7.13    2.57
   5  16  -4    8.11    3.43
  -5  16   4   10.11    2.73
   5 -16  -4   14.02    3.27
  -4  16   4    7.08    2.39
   4 -16  -4    7.32    2.76
   4  16  -4    7.62    3.11
  -4 -16   4    3.88    3.15
   3 -16  -4    9.38    3.26
   3  16  -4    7.66    3.00
  -3 -16   4    0.29    2.89
  -3  16   4    8.31    2.54
   2  16  -4    0.92    2.24
  -2  16   4    0.84    2.18
   2 -16  -4    3.12    2.96
   2  16  -4    0.06    2.35
  -2  16   4   -0.27    2.19
  -2 -16   4    2.56    2.69
   1 -16  -4    4.20    2.93
  -1 -16   4    9.75    3.16
   1  16  -4    6.08    2.23
  -1  16   4   11.32    2.69
   1  16  -4    5.57    2.69
   0  16  -4    7.14    2.62
   0 -16  -4    8.34    3.05
   0  16   4    2.80    2.34
   0  16  -4    8.86    2.23
   0 -16   4    5.69    2.82
   1  16   4    0.89    2.41
   1  16   4    4.29    2.09
  -1 -16  -4    3.77    2.75
   1 -16   4   -2.33    2.52
  -1  16  -4    2.89    2.43
   2 -16   4   34.37    4.02
   2  16   4   35.13    3.99
   2  16   4   39.41    3.47
  -2  16  -4   39.40    3.85
  -2 -16  -4   38.04    4.35
   3  16   4   -0.36    2.51
  -3 -16  -4    3.51    3.09
   3  16   4    0.53    2.17
   3 -16   4   -2.92    2.48
  -3  16  -4   -0.18    2.16
   4  16   4    4.36    2.93
   4 -16   4   13.28    3.24
  -4 -16  -4   16.19    3.76
  -4  16  -4   16.78    3.16
   5  16   4    3.15    3.07
  -5  16  -4    3.49    2.57
  -5 -16  -4    2.99    3.14
   5 -16   4    4.59    3.07
   6 -16   4    0.53    3.08
  -6 -16  -4    0.52    3.07
   6  16   4    3.15    3.16
  -6  16  -4    8.78    2.82
   7 -16   4   -0.18    2.75
   7  16   4    1.27    3.16
  -7  16  -4    2.69    2.53
  -7  17   4    3.71    2.72
   7 -17  -4    9.73    3.29
  -7  17   4   13.52    2.86
   7  17  -4    7.08    3.80
   6  17  -4   16.71    4.40
   6 -17  -4   17.11    3.70
  -6  17   4   10.67    2.86
  -5  17   4   -2.24    2.07
   5 -17  -4    7.26    3.06
   5  17  -4   -3.28    2.81
  -5 -17   4   -0.63    2.82
   4  17  -4   10.62    3.43
  -4  17   4   12.42    2.95
  -4 -17   4   13.87    3.60
   4 -17  -4   15.37    3.42
   3 -17  -4   39.28    4.59
  -3  17   4   30.49    3.78
  -3 -17   4   38.97    4.89
   3  17  -4   40.19    4.54
   2  17  -4   17.63    2.98
  -2 -17   4   13.41    3.68
   2 -17  -4   27.95    3.91
   2  17  -4   17.20    3.50
  -1  17   4    8.77    2.67
   1  17  -4    9.80    2.59
   1  17  -4    4.47    2.69
   1 -17  -4    4.75    3.11
  -1 -17   4    7.78    3.30
   0 -17   4    1.12    2.88
   0  17  -4    4.23    2.63
   0 -17  -4    2.77    3.02
   0  17   4    3.95    2.47
  -1 -17  -4   37.43    4.64
  -1  17  -4   44.36    4.20
   1 -17   4   43.66    4.69
   1  17   4   45.07    4.36
  -2 -17  -4   20.65    3.99
   2  17   4   16.14    3.43
   2  17   4   23.29    2.95
  -2  17  -4   23.24    3.45
   2 -17   4   20.10    3.72
   3  17   4   -0.32    2.61
  -3 -17  -4   -3.16    3.00
   3 -17   4   -0.38    2.81
  -4 -17  -4   48.37    5.12
   4 -17   4   43.65    4.56
   4  17   4   36.43    4.49
   5 -17   4    7.62    3.32
  -5 -17  -4    6.83    3.49
  -5  17  -4   12.57    3.17
   5  17   4    6.24    3.33
  -6 -17  -4   -0.76    3.07
  -6  17  -4    1.65    2.59
   6 -17   4   -1.54    2.96
   6  17   4   -4.35    2.78
  -6  18   4    2.90    2.61
   6  18  -4    3.80    3.81
   6 -18  -4    7.23    3.44
  -5 -18   4    1.19    3.41
  -5  18   4    0.27    2.64
   5  18  -4    1.97    3.48
   5 -18  -4   -1.61    3.01
   4 -18  -4   16.37    3.88
  -4 -18   4   12.49    3.79
  -4  18   4   11.20    3.07
   4  18  -4   16.66    3.84
  -3 -18   4   -4.02    2.99
   3  18  -4   -0.66    2.84
   3 -18  -4   -3.85    2.97
   2 -18  -4   19.77    3.92
  -2 -18   4   14.22    4.01
   2  18  -4   14.46    3.55
   1 -18  -4   10.79    3.57
  -1  18   4    5.71    2.57
  -1 -18   4    2.98    3.37
   1  18  -4    6.85    2.87
   0  18  -4   24.82    3.74
   0 -18  -4   14.69    3.93
   0  18   4   24.14    3.50
   0 -18   4   16.81    3.94
  -1 -18  -4   36.32    4.84
   1 -18   4   37.92    4.73
   1  18   4   33.85    4.17
  -1  18  -4   38.76    4.20
  -2 -18  -4    3.16    3.49
   2  18   4    3.54    2.91
  -2  18  -4    3.23    2.91
   2 -18   4    8.81    3.54
   3 -18   4   -0.55    3.30
   3  18   4   -2.12    2.67
  -3 -18  -4   -2.90    3.29
  -4 -18  -4   10.62    3.85
   4  18   4   11.20    3.61
   4 -18   4   12.92    3.68
   5  18   4   -0.29    3.22
  -5 -18  -4    2.84    3.28
   5 -18   4    4.27    3.21
  -6  18  -4    0.55    2.69
   6  18   4   -2.86    3.14
   6 -18   4   -3.90    3.23
  -6 -18  -4    3.98    3.36
   5  19  -4   45.59    5.53
   5 -19  -4   42.10    4.89
  -5  19   4   39.58    4.53
  -5 -19   4   49.98    5.56
   4 -19  -4   11.64    3.90
   4  19  -4   10.68    3.84
  -4 -19   4    5.25    3.85
   3 -19  -4    1.26    3.54
  -3 -19   4    1.24    3.57
   3  19  -4   -1.46    2.97
   2 -19  -4    0.30    3.38
  -2 -19   4    0.14    3.40
   2  19  -4    0.39    2.75
   1  19  -4    7.26    3.13
  -1 -19   4    8.92    3.81
   1 -19  -4    5.42    3.58
   0  19   4   22.15    3.73
   0 -19   4    8.71    3.91
   0 -19  -4   16.52    4.24
   0  19  -4   13.60    3.51
   1  19   4    0.71    2.71
  -1  19  -4    3.86    2.89
  -1 -19  -4    2.63    3.58
   1 -19   4    6.50    3.64
   2  19   4   13.55    3.58
   2 -19   4   15.34    4.08
  -2 -19  -4   13.42    4.19
   3  19   4   -1.90    2.78
  -3 -19  -4    0.43    3.53
   3 -19   4   -4.25    3.21
  -4 -19  -4   14.26    4.09
   4  19   4   14.34    3.94
   4 -19   4    1.38    3.71
   5  19   4    7.78    3.56
   5 -19   4   11.27    3.78
  -5 -19  -4    8.86    4.05
   3  20  -4    0.68    3.28
   3 -20  -4    3.82    3.86
  -3 -20   4   -5.27    3.60
  -2 -20   4   -4.26    3.43
   2  20  -4   -2.83    2.76
   2 -20  -4   -2.52    3.48
   1 -20  -4   -1.44    3.40
   1  20  -4   -0.01    2.80
  -1 -20   4    0.16    3.65
   0 -20  -4   -4.42    3.35
   0  20   4   -4.29    2.54
   0 -20   4   -2.95    3.42
   0  20  -4   -0.80    2.85
  -1 -20  -4    2.45    3.84
  -1  20  -4    2.92    3.12
   1  20   4    5.03    3.10
   1 -20   4    0.66    3.75
  -2 -20  -4    4.10    3.79
   2 -20   4    0.92    3.55
   2  20   4    0.84    3.03
   3  20   4   14.65    3.95
   3 -20   4   15.38    4.26
  -3 -20  -4   16.36    4.49
   1 -21  -4    0.04    3.78
  -1 -21   4   -3.51    3.80
   1  21  -4    0.69    3.41
   0 -21  -4   -5.29    3.42
   0  21  -4   -2.25    2.88
   0 -21   4   -4.29    3.63
   1 -21   4    0.26    3.80
  -1 -21  -4   -0.99    4.13
   1  21   4    2.42    3.08
 -10   0   5    0.27    1.07
  -9   0   5    0.69    1.07
  -9   0   5   -0.18    1.02
   9   0  -5   -0.37    1.08
  -8   0   5   -0.85    0.97
  -8   0   5    0.56    0.97
   8   0  -5   -0.46    0.97
  -7   0   5    0.63    0.84
   7   0  -5    0.78    0.95
  -7   0   5    0.36    0.81
  -6   0   5   -0.56    0.72
   6   0  -5    0.12    0.80
   6   0  -5   -1.45    0.76
  -6   0   5   -0.39    0.68
  -5   0   5    0.43    0.63
   5   0  -5    0.37    0.70
  -5   0   5    0.00    0.60
   5   0  -5   -0.15    0.67
   4   0  -5    0.41    0.65
   4   0  -5   -0.04    0.66
  -4   0   5   -0.33    0.60
  -4   0   5   -0.10    0.57
  -3   0   5    0.50    0.47
   3   0  -5    1.28    0.67
   3   0  -5   -0.26    0.56
  -3   0   5    0.97    0.34
  -2   0   5   -0.26    0.46
   2   0  -5   -1.23    0.57
  -2   0   5   -1.43    0.45
  -1   0   5   -0.56    0.45
  -1   0   5   -0.18    0.47
  -1   0   5   -0.29    0.48
   1   0  -5   -1.50    0.52
   0   0   5   -0.75    0.51
   0   0   5   -1.14    0.43
   0   0   5   -0.60    0.38
   0   0  -5   -0.43    0.39
   1   0   5   -0.47    0.47
   1   0   5   -0.63    0.42
  -1   0  -5    0.02    0.52
   2   0   5    0.28    0.69
  -2   0  -5    0.33    0.56
   3   0   5   -1.99    0.87
  -3   0  -5   -1.34    0.94
  -3   0  -5   -0.27    0.80
  -4   0  -5    1.19    0.96
  -4   0  -5    1.16    0.95
   4   0   5    0.37    0.92
   5   0   5    1.01    1.02
  -5   0  -5   -0.82    0.89
  -5   0  -5    0.25    0.91
  -6   0  -5   -0.69    0.90
   6   0   5   -1.39    1.08
  -6   0  -5   -0.47    1.07
  -7   0  -5   -1.48    1.22
   7   0   5    1.91    1.49
  -8   0  -5   -0.73    1.40
   8   0   5   -1.12    1.46
  -9   0  -5    1.10    1.53
   9   0   5    0.27    1.49
 -10   0  -5    0.31    1.59
  10   0   5    0.91    1.50
  11   0   5   -1.10    1.77
 -11   0  -5   -0.48    1.91
 -11  -1   5   -0.44    1.29
 -10  -1   5    3.33    1.43
 -10  -1   5    3.47    1.49
  -9  -1   5   31.61    2.31
  -9  -1   5   38.58    2.45
   9   1  -5   38.20    2.45
  -9   1   5   34.08    1.76
  -8   1   5   31.62    1.65
   8   1  -5   27.02    2.20
  -8  -1   5   30.62    2.16
  -8  -1   5   30.86    2.13
  -8   1   5   29.69    1.67
   8  -1  -5   35.16    1.72
   7   1  -5  217.39    5.55
   7  -1  -5  220.50    4.95
  -7   1   5  210.16    4.97
  -7  -1   5  203.65    5.52
  -7  -1   5  218.47    5.59
  -7   1   5  205.95    4.95
   6   1  -5   20.21    1.76
  -6  -1   5   19.08    1.56
  -6  -1   5   18.28    1.57
  -6   1   5   19.59    1.21
   6   1  -5   23.65    1.77
   6  -1  -5   19.10    1.27
   6  -1  -5   19.37    1.32
  -6   1   5   18.96    1.21
   5   1  -5  236.92    5.73
   5  -1  -5  247.91    5.28
  -5  -1   5  231.37    5.64
   5   1  -5  246.64    5.82
  -5   1   5  233.74    5.25
  -5   1   5  233.68    5.29
   5  -1  -5  243.91    5.28
  -5  -1   5  236.28    5.73
   4   1  -5    7.53    1.07
   4   1  -5    7.10    1.02
  -4  -1   5    6.10    0.95
   4  -1  -5    6.56    0.73
   4  -1  -5    7.19    0.74
  -4   1   5    7.72    0.71
  -4  -1   5    5.80    0.86
  -3  -1   5   62.92    2.19
   3  -1  -5   59.58    1.93
   3   1  -5   63.00    2.22
  -3  -1   5   58.72    2.08
  -3   1   5   62.40    1.88
   3  -1  -5   65.37    1.95
  -2   1   5 3607.08   70.48
   2  -1  -5 3717.80   69.57
  -2  -1   5 3599.88   68.93
  -2   1   5 3652.02   71.33
   2   1  -5 3587.48   69.56
   2   1  -5 3622.42   69.89
  -2  -1   5 3649.44   70.21
  -1  -1   5 1405.03   27.48
   1   1  -5 1394.79   27.50
  -1  -1   5 1383.90   27.12
  -1   1   5 1396.44   27.37
   1  -1  -5 1405.92   26.92
  -1   1   5 1389.60   27.32
  -1  -1   5 1388.67   26.85
  -1   1   5 1415.96   27.13
   1   1  -5 1381.93   26.88
   0   1   5  440.34    9.43
   0  -1   5  440.37    9.36
   0   1  -5  436.85    9.18
   0   1  -5  446.09    9.37
   0  -1   5  438.48    9.13
   0   1   5  438.17    9.35
   0  -1   5  448.82    9.53
   0  -1  -5  444.99    9.32
   1  -1   5 1448.05   28.43
  -1  -1  -5 1447.51   28.48
   1   1   5 1488.94   28.96
   1  -1   5 1455.60   28.92
  -1   1  -5 1467.69   28.49
   2   1   5    3.33    0.87
  -2   1  -5    4.81    0.87
  -2  -1  -5    3.45    0.78
  -2  -1  -5    3.57    1.03
   2  -1   5    3.71    0.91
   2   1   5    3.98    0.73
  -3  -1  -5 1336.76   26.48
  -3  -1  -5 1323.95   26.71
  -3   1  -5 1342.55   26.37
   3   1   5 1316.98   26.81
   3  -1   5 1342.48   26.76
  -4   1  -5  387.17    8.66
  -4  -1  -5  380.59    8.95
  -4  -1  -5  380.22    8.85
   4   1   5  372.38    8.96
  -4   1  -5  377.80    8.78
   4  -1   5  381.88    8.90
   5   1   5  134.90    4.50
  -5  -1  -5  140.85    4.50
   5  -1   5  139.24    4.38
  -5   1  -5  134.29    4.30
  -5   1  -5  131.18    3.98
  -5  -1  -5  138.85    4.25
  -6  -1  -5   32.26    2.49
  -6  -1  -5   30.01    2.22
  -6   1  -5   32.43    2.28
   6   1   5   28.26    2.52
   6  -1   5   33.35    2.49
   7  -1   5   48.63    3.07
   7   1   5   47.23    3.32
  -7   1  -5   54.17    3.01
  -7  -1  -5   49.68    3.17
  -8   1  -5   36.04    2.87
   8  -1   5   38.19    3.01
   8   1   5   39.09    3.23
  -8  -1  -5   34.38    2.88
   9   1   5    4.69    1.84
  -9   1  -5    6.63    1.82
   9  -1   5    7.44    1.75
  -9  -1  -5    5.61    1.88
 -10  -1  -5    1.84    1.74
  10   1   5   -0.93    1.67
  10  -1   5    1.26    1.64
 -10   1  -5    2.26    1.74
 -11   1  -5    5.65    2.12
 -11  -1  -5    8.99    2.40
  11   1   5    7.59    2.21
  11  -1   5    7.99    2.04
 -11  -2   5    1.20    1.49
 -10  -2   5   27.03    2.45
 -10  -2   5   27.59    2.45
  10   2  -5   26.92    2.24
   9   2  -5   45.63    2.95
  -9  -2   5   49.05    2.88
  -9  -2   5   46.74    2.94
   8   2  -5   10.27    1.70
  -8  -2   5    6.91    1.49
  -8  -2   5   10.13    1.64
   7   2  -5    1.77    1.28
  -7  -2   5    1.65    1.16
  -7  -2   5    0.81    1.14
   6   2  -5  161.51    4.70
  -6  -2   5  162.20    4.71
  -6  -2   5  160.56    4.65
   5   2  -5  238.33    6.01
  -5  -2   5  237.37    5.93
  -5  -2   5  240.41    6.00
   4  -2  -5  709.56   14.02
  -4   2   5  693.48   14.14
  -4  -2   5  706.37   14.59
  -4  -2   5  690.94   14.47
   4   2  -5  712.74   14.68
   3   2  -5   49.34    2.15
  -3   2   5   48.29    1.65
  -3  -2   5   45.24    2.08
   3  -2  -5   50.91    1.71
  -3  -2   5   49.56    2.00
  -3  -2   5   50.60    2.06
   2   2  -5 1174.63   23.62
  -2  -2   5 1183.75   23.33
  -2  -2   5 1196.75   23.56
  -2   2   5 1180.82   23.15
   2   2  -5 1190.68   22.99
  -2   2   5 1180.47   23.29
  -1  -2   5  352.37    7.86
  -1  -2   5  358.90    7.54
  -1   2   5  357.83    7.74
  -1   2   5  354.24    7.32
   1   2  -5  350.41    7.96
  -1  -2   5  361.17    7.98
   1   2  -5  364.70    7.68
  -1   2   5  363.74    7.75
   1   2  -5  356.98    7.89
   0  -2   5  861.45   17.04
   0  -2   5  810.49   17.25
   0   2  -5  861.41   17.29
   0   2  -5  849.62   17.53
   0   2   5  898.02   17.36
   0  -2   5  879.98   17.63
   0   2   5  875.40   17.51
   0   2  -5  857.13   17.08
   0  -2  -5  875.19   17.27
  -1  -2  -5 2120.74   40.75
  -1  -2  -5 2061.75   40.08
   1  -2   5 2060.04   40.67
   1  -2   5 2077.48   39.72
   1   2   5 2104.86   40.74
  -1   2  -5 2084.94   40.05
   1  -2   5 2064.44   40.01
   2   2   5 2376.47   46.80
  -2   2  -5 2412.44   46.03
  -2  -2  -5 2398.06   46.81
  -2  -2  -5 2403.97   46.13
   2   2   5 2388.51   46.01
   2  -2   5 2403.72   46.75
  -3  -2  -5 1443.98   28.68
  -3  -2  -5 1433.42   28.95
  -3   2  -5 1454.53   28.47
   3  -2   5 1473.20   28.93
   3   2   5 1421.42   29.05
  -4  -2  -5  447.57   10.10
   4   2   5  424.88   10.17
  -4   2  -5  449.73    9.71
   4  -2   5  428.17    9.94
  -4  -2  -5  428.76   10.11
  -4   2  -5  439.88    9.89
  -5  -2  -5   34.90    2.27
  -5  -2  -5   31.53    2.37
   5  -2   5   28.09    2.25
  -5   2  -5   32.41    2.11
   5   2   5   33.10    2.33
  -5   2  -5   35.97    1.97
   6   2   5    0.18    1.37
  -6  -2  -5    0.79    1.32
  -6   2  -5    1.68    1.10
   6  -2   5    3.31    1.23
  -6  -2  -5   -0.68    1.25
  -6   2  -5    0.04    0.53
   7  -2   5   17.84    1.96
  -7   2  -5   18.58    2.00
  -7  -2  -5   19.13    2.25
   7   2   5   16.06    2.25
   8  -2   5    9.40    1.87
  -8   2  -5   12.82    1.91
   8   2   5    8.81    2.00
  -8  -2  -5   11.55    2.08
  -9  -2  -5   -1.88    1.61
  -9   2  -5   -1.02    1.36
   9  -2   5   -0.01    1.43
   9   2   5   -1.33    1.61
  10   2   5    5.58    2.11
 -10   2  -5    6.07    1.91
 -10  -2  -5    4.62    2.08
  10  -2   5    3.48    1.71
 -11  -2  -5   -2.35    1.92
  11   2   5   -3.24    1.84
 -11   2  -5   -1.87    1.81
 -11  -3   5    0.05    1.80
 -11  -3   5   -0.93    1.51
  10   3  -5    0.02    1.54
 -10  -3   5   -2.41    1.47
 -10  -3   5   -0.14    1.69
  -9  -3   5   15.72    2.07
   9   3  -5   14.41    2.11
  -9  -3   5   14.51    2.11
   8   3  -5   18.62    2.04
  -8  -3   5   15.92    2.00
  -8  -3   5   15.04    2.00
  -7  -3   5   49.67    2.78
  -7  -3   5   46.10    2.76
   7   3  -5   47.77    2.91
  -6  -3   5  317.81    7.91
   6   3  -5  309.78    7.83
  -6  -3   5  317.82    7.87
  -5  -3   5  332.22    8.15
  -5  -3   5  336.56    8.06
   5   3  -5  342.73    8.16
   4   3  -5   -0.46    0.96
  -4  -3   5    0.51    0.90
   4  -3  -5    0.88    0.59
  -4   3   5    0.22    0.53
  -4  -3   5    0.64    0.82
  -4  -3   5    0.52    0.87
  -3  -3   5  229.20    5.81
  -3   3   5  229.49    5.19
  -3  -3   5  223.41    5.71
   3   3  -5  227.95    5.81
  -3  -3   5  229.51    5.65
   3  -3  -5  233.42    5.20
   2  -3  -5   33.07    1.11
  -2  -3   5   32.12    1.88
   2   3  -5   33.32    1.65
  -2   3   5   34.64    1.52
   2  -3  -5   31.84    1.12
  -2  -3   5   33.95    1.96
  -2  -3   5   33.38    1.79
  -2   3   5   32.60    1.49
   2   3  -5   36.37    2.05
   1   3  -5   -0.64    0.63
  -1   3   5   -0.40    0.59
  -1  -3   5   -0.29    0.64
  -1   3   5    0.65    0.53
  -1  -3   5   -1.07    0.74
   1  -3  -5   -0.72    0.72
   1   3  -5    1.26    0.84
  -1   3   5    0.34    0.49
   1   3  -5   -0.44    0.78
  -1  -3   5    0.69    0.69
   0   3   5  826.43   16.68
   0  -3   5  798.14   16.20
   0   3  -5  814.92   16.54
   0  -3  -5  803.80   16.70
   0   3   5  821.20   16.51
   0   3  -5  795.15   16.23
   0   3  -5  809.65   16.75
   0  -3   5  817.62   16.81
   0  -3  -5  819.57   16.45
  -1   3  -5  445.65    9.72
   1   3   5  445.39    9.90
   1  -3   5  458.49    9.93
  -1  -3  -5  443.54    9.77
   1   3   5  436.21    9.74
  -1  -3  -5  446.72    9.96
   1  -3   5  431.95    9.42
   1  -3   5  448.29    9.70
  -2  -3  -5  583.11   12.93
  -2  -3  -5  584.97   12.76
   2   3   5  599.77   12.99
   2   3   5  599.01   12.74
   2  -3   5  599.75   12.83
  -2   3  -5  604.85   12.62
   3  -3   5   13.91    1.38
  -3  -3  -5   13.42    1.44
  -3   3  -5   17.88    1.60
   3   3   5    9.99    1.38
  -3  -3  -5   10.08    1.46
   4   3   5  272.76    7.19
  -4  -3  -5  271.78    7.09
   4  -3   5  266.66    6.86
  -4   3  -5  262.88    6.74
  -4  -3  -5  268.69    7.10
   5  -3   5   10.24    1.44
  -5   3  -5   11.27    1.26
  -5  -3  -5    8.89    1.46
  -5   3  -5   12.22    1.46
  -5  -3  -5   10.55    1.50
   5   3   5   10.23    1.56
   6  -3   5    7.88    1.48
  -6   3  -5    5.96    1.33
  -6  -3  -5    5.54    1.56
   6   3   5    5.24    1.62
  -6  -3  -5    8.78    1.66
   7  -3   5   28.98    2.72
   7   3   5   24.82    2.54
  -7   3  -5   30.21    2.54
  -7  -3  -5   28.01    2.68
  -8   3  -5   40.08    2.85
  -8  -3  -5   42.72    3.38
   8   3   5   41.04    3.38
   8  -3   5   38.98    3.02
  -9   3  -5   14.43    2.08
   9   3   5   14.24    2.29
   9  -3   5   14.04    1.96
  -9  -3  -5   14.80    2.40
  10  -3   5    1.50    1.51
 -10  -3  -5    1.46    1.91
  10   3   5   -2.11    1.74
 -10   3  -5   -0.79    1.64
  11   3   5   -0.31    2.11
 -11   3  -5    0.00    1.80
 -11  -3  -5   -1.96    2.11
 -11  -4   5   -1.10    1.59
 -11  -4   5    3.58    2.06
  10   4  -5   30.27    2.87
 -10  -4   5   28.61    2.81
 -10  -4   5   26.93    2.66
  -9  -4   5   16.80    2.31
  -9  -4   5   17.15    2.24
   9   4  -5   14.11    2.19
   8   4  -5    9.24    1.89
  -8  -4   5   12.18    2.00
  -8  -4   5    7.82    1.83
  -7  -4   5    5.42    1.51
  -7  -4   5    5.25    1.55
   7   4  -5    6.72    1.71
  -6  -4   5   32.68    2.53
   6   4  -5   33.08    2.67
  -6  -4   5   31.30    2.42
  -5  -4   5  212.70    5.99
   5   4  -5  211.51    6.04
  -5  -4   5  218.37    5.43
  -5  -4   5  219.70    6.10
   5  -4  -5  210.97    4.77
   5  -4  -5  212.04    4.83
  -5   4   5  203.76    4.79
  -4  -4   5  170.83    4.83
   4  -4  -5  179.13    4.25
   4   4  -5  174.47    5.20
  -4  -4   5  174.52    5.11
  -4   4   5  168.29    4.19
  -4  -4   5  170.23    5.07
   4  -4  -5  174.90    4.20
   3  -4  -5   53.18    2.12
   3  -4  -5   59.58    2.19
  -3  -4   5   51.06    2.52
   3   4  -5   53.90    2.64
  -3  -4   5   52.93    2.50
  -3  -4   5   56.22    2.57
  -3   4   5   52.78    2.01
   2   4  -5   70.86    2.60
  -2  -4   5   73.03    2.89
   2   4  -5   76.04    2.98
   2  -4  -5   75.20    2.64
  -2  -4   5   75.04    2.93
  -2  -4   5   72.80    2.83
  -2   4   5   77.23    2.54
  -2   4   5   76.75    2.44
   1   4  -5  731.08   15.07
   1   4  -5  699.63   14.64
  -1   4   5  713.75   14.12
  -1   4   5  712.11   14.13
  -1   4   5  713.58   14.76
   1  -4  -5  717.35   14.95
  -1   4   5  719.07   14.78
   1   4  -5  717.58   15.16
  -1  -4   5  718.66   15.21
  -1   4   5  732.78   14.89
  -1  -4   5  709.71   14.53
  -1  -4   5  716.96   15.00
   0   4  -5 1194.26   23.90
   0   4   5 1215.14   23.84
   0  -4   5 1197.97   23.99
   0   4  -5 1170.61   23.19
   0   4  -5 1035.34   23.45
   0   4   5 1192.92   23.53
   0  -4  -5 1192.28   23.88
   0  -4   5 1173.38   23.17
   0   4  -5 1227.91   23.65
   0   4   5 1191.96   23.52
   1  -4   5  308.76    7.25
  -1  -4  -5  307.53    7.50
   1   4   5  307.31    7.34
  -1   4  -5  314.31    7.34
  -1  -4  -5  305.34    7.36
   1  -4   5  306.03    7.45
   1  -4   5  297.28    6.97
  -1   4  -5  313.00    7.37
   1   4   5  306.93    7.46
  -1   4  -5  296.74    6.86
   2  -4   5 1804.62   34.23
   2   4   5 1746.65   34.80
  -2  -4  -5 1783.09   34.94
  -2   4  -5 1804.43   34.74
   2   4   5 1753.89   35.41
  -2  -4  -5 1771.75   35.40
   2  -4   5 1758.93   35.22
  -3  -4  -5   11.19    1.41
  -3  -4  -5   12.39    1.57
   3  -4   5   10.78    1.36
  -3   4  -5    9.86    1.23
   3   4   5    9.67    1.41
  -4   4  -5  793.21   16.77
   4   4   5  799.11   17.50
   4  -4   5  789.44   16.99
  -4  -4  -5  817.47   17.38
  -4  -4  -5  800.97   17.36
  -5   4  -5    7.85    1.40
   5   4   5   11.65    1.79
  -5  -4  -5   11.45    1.68
  -5   4  -5   12.64    1.32
  -5  -4  -5   12.21    1.73
   5  -4   5    8.09    1.37
  -6  -4  -5  138.75    5.30
   6  -4   5  135.00    4.59
   6   4   5  126.92    5.14
  -6  -4  -5  131.52    4.89
  -6   4  -5  133.56    4.52
  -7  -4  -5   35.47    3.14
   7  -4   5   32.64    2.85
  -7   4  -5   38.43    2.74
   7   4   5   31.11    2.89
   8   4   5   48.23    3.61
  -8   4  -5   45.09    3.13
  -8  -4  -5   45.56    3.65
   8  -4   5   43.66    3.06
  -9  -4  -5    8.95    2.21
   9  -4   5    9.36    1.82
   9   4   5   12.28    2.28
  -9   4  -5   11.98    2.00
 -10  -4  -5    0.44    2.07
  10   4   5    3.24    2.19
 -10   4  -5    0.25    1.64
  10  -4   5    3.90    1.67
 -11   4  -5   -0.33    1.80
 -11  -4  -5   -2.60    2.25
  11   4   5   -0.57    2.08
 -11  -5   5   24.91    3.02
 -11  -5   5   25.73    2.89
  11   5  -5   21.31    2.67
  10   5  -5    0.61    1.92
 -10  -5   5    3.87    2.13
 -10  -5   5    3.70    1.90
  -9  -5   5   -0.90    1.81
   9   5  -5   -0.75    1.75
  -9  -5   5    0.32    1.76
   8   5  -5   18.84    2.37
  -8  -5   5   17.60    2.41
  -8  -5   5   19.54    2.36
   7   5  -5  153.00    5.35
  -7  -5   5  145.72    5.42
  -7  -5   5  150.18    5.37
  -6   5   5    7.45    0.86
  -6  -5   5    9.13    1.71
  -6   5   5    7.70    0.89
  -6  -5   5    8.12    1.34
   6  -5  -5    7.29    0.99
   6   5  -5    8.50    1.84
   6  -5  -5    7.78    0.87
  -6  -5   5    8.02    1.59
   5  -5  -5   30.82    1.74
  -5  -5   5   30.49    2.48
  -5   5   5   25.52    1.50
  -5  -5   5   30.92    2.28
   5  -5  -5   30.33    1.63
  -5   5   5   27.25    1.53
  -5  -5   5   30.45    2.44
   5   5  -5   28.89    2.55
  -4   5   5   79.13    2.64
   4  -5  -5   81.28    2.72
  -4   5   5   79.71    2.60
   4  -5  -5   81.04    2.81
  -4  -5   5   79.90    3.30
  -4  -5   5   82.28    3.46
  -4  -5   5   79.61    3.40
   4   5  -5   80.37    3.61
   3  -5  -5  656.12   13.79
  -3  -5   5  655.52   14.38
   3   5  -5  665.31   14.56
  -3   5   5  654.86   13.65
  -3  -5   5  668.51   14.50
  -3   5   5  663.47   13.70
  -3  -5   5  659.78   14.41
  -2   5   5   40.31    1.93
  -2  -5   5   35.77    2.34
   2  -5  -5   37.93    2.08
   2   5  -5   36.28    2.41
  -2  -5   5   37.40    2.38
  -2   5   5   35.78    1.87
  -2  -5   5   36.98    2.15
   2   5  -5   39.07    2.17
  -2   5   5   37.35    1.85
  -1  -5   5 1170.82   23.16
  -1  -5   5 1198.09   23.85
  -1   5   5 1179.26   23.47
  -1   5   5 1155.97   22.69
  -1  -5   5 1175.99   23.70
   1  -5  -5 1169.18   23.79
  -1   5   5 1208.62   23.72
  -1  -5   5 1152.36   24.02
   1   5  -5 1137.28   23.25
   1   5  -5 1133.26   23.96
   1   5  -5 1193.38   23.81
  -1   5   5 1199.98   23.54
   0   5   5    7.61    1.04
   0  -5   5    8.98    1.18
   0   5  -5    8.58    1.21
   0  -5   5    6.85    1.27
   0   5   5    6.56    1.14
   0   5  -5    7.48    1.16
   0   5   5    8.43    1.06
   0   5  -5    8.38    1.21
   0  -5  -5    9.66    1.35
   0   5  -5    7.31    1.14
   1  -5   5    6.14    1.09
  -1   5  -5    3.05    0.98
  -1   5  -5    4.14    1.08
   1   5   5    5.81    1.16
   1  -5   5    4.98    1.16
   1   5   5    5.09    0.98
   1   5   5    4.14    0.99
  -1   5  -5    4.83    1.00
  -1  -5  -5    4.04    1.05
   1  -5   5    4.23    0.94
  -1   5  -5    4.34    1.01
  -1  -5  -5    4.35    1.21
   2  -5   5   61.90    2.52
  -2  -5  -5   66.11    2.90
  -2   5  -5   66.17    2.78
   2  -5   5   62.61    2.86
   2   5   5   66.19    3.07
   2   5   5   67.04    2.95
  -2  -5  -5   63.21    3.13
  -2  -5  -5   62.67    2.90
   3  -5   5    4.78    1.09
  -3   5  -5    3.70    1.04
  -3  -5  -5    4.03    1.22
  -3  -5  -5    4.46    1.39
  -3  -5  -5    5.56    1.21
   3   5   5    2.70    1.21
   4  -5   5  536.38   12.24
   4   5   5  525.34   12.68
  -4   5  -5  542.84   12.09
  -4  -5  -5  547.26   12.67
  -4  -5  -5  535.31   12.73
  -4  -5  -5  536.93   12.68
   5  -5   5   83.07    3.54
  -5  -5  -5   94.58    4.10
  -5  -5  -5   89.71    4.02
   5   5   5   86.73    4.13
  -5   5  -5   77.52    3.38
  -5  -5  -5   80.22    3.97
  -6  -5  -5   -2.93    1.61
   6  -5   5    0.54    1.27
  -6  -5  -5   -0.88    1.49
  -6   5  -5    1.18    1.31
   6   5   5    0.50    1.73
  -7   5  -5   -0.75    1.42
  -7  -5  -5    0.64    1.71
   7  -5   5   -1.96    1.31
   7   5   5    0.15    1.83
   8  -5   5  109.22    4.52
  -8   5  -5  107.07    4.45
   8   5   5  116.21    5.30
  -8  -5  -5  114.53    5.38
  -9  -5  -5   56.36    4.12
  -9   5  -5   43.97    3.18
   9  -5   5   46.16    3.10
   9   5   5   46.60    3.97
 -10   5  -5    3.38    1.76
 -10  -5  -5    1.58    2.18
  10  -5   5    3.00    1.62
  10   5   5    0.65    1.92
 -11   5  -5    4.96    2.04
  11   5   5    1.19    2.36
 -11  -5  -5    3.82    2.50
  11   6  -5    1.53    2.06
 -11  -6   5    5.60    2.24
 -11  -6   5    5.20    2.52
 -10  -6   5   22.30    2.77
  10   6  -5   22.21    2.75
 -10  -6   5   18.40    2.88
  -9  -6   5   24.53    2.73
  -9  -6   5   18.09    2.72
   9   6  -5   20.11    2.67
   8   6  -5   -0.17    1.73
  -8  -6   5   -0.97    1.57
  -8  -6   5    0.94    1.78
  -7  -6   5    0.11    1.47
  -7  -6   5   -1.73    1.47
  -7   6   5    0.00    0.73
   7   6  -5    2.22    1.72
  -7   6   5    0.53    0.78
  -6  -6   5   12.42    2.06
  -6  -6   5   14.62    1.81
  -6  -6   5   14.91    2.14
  -6   6   5   10.81    1.20
   6  -6  -5   13.90    1.36
   6   6  -5   12.29    2.11
  -6   6   5   12.21    1.23
   5  -6  -5  309.48    7.03
  -5  -6   5  304.91    7.91
  -5   6   5  301.33    7.06
  -5   6   5  302.67    7.02
   5   6  -5  306.94    8.39
  -5  -6   5  310.45    8.34
  -5  -6   5  309.80    8.47
   5  -6  -5  300.94    7.09
  -4  -6   5  227.05    6.36
   4  -6  -5  216.56    5.63
   4   6  -5  219.39    6.61
  -4   6   5  216.99    5.54
  -4   6   5  220.43    5.55
  -4  -6   5  215.05    6.43
  -4  -6   5  231.71    6.67
  -3   6   5  554.07   11.84
   3  -6  -5  543.58   11.89
  -3  -6   5  558.89   12.61
  -3  -6   5  563.11   12.71
  -3   6   5  513.42   11.33
   3   6  -5  535.95   12.63
   3  -6  -5  562.10   11.02
   3   6  -5  531.17   11.97
  -3   6   5  548.26   11.78
  -3  -6   5  543.33   12.50
  -2   6   5  444.55    9.87
   2   6  -5  418.46    9.81
   2  -6  -5  423.53    9.89
  -2  -6   5  426.55   10.33
   2   6  -5  434.33   10.43
  -2  -6   5  435.65   10.30
  -2  -6   5  444.60   10.42
  -2   6   5  430.57    9.76
  -2   6   5  444.57    9.69
   1   6  -5  189.72    5.35
  -1  -6   5  176.77    4.89
  -1   6   5  182.94    5.06
  -1   6   5  184.35    5.08
  -1  -6   5  177.50    5.42
  -1   6   5  181.46    5.06
   1   6  -5  151.93    5.12
   1   6  -5  168.70    4.92
  -1  -6   5  180.24    5.33
   1  -6  -5  174.12    5.14
  -1  -6   5  180.94    5.31
   1   6  -5  179.82    5.38
  -1   6   5  174.82    4.22
   0   6  -5  414.56    9.44
   0  -6  -5  404.46    9.61
   0  -6   5  420.24    9.48
   0  -6   5  420.39   10.04
   0   6  -5  435.63    9.96
   0   6   5  417.28    9.87
   0  -6  -5  423.02    9.98
   0   6   5  430.58    9.86
   0   6   5  423.26    9.84
   0   6  -5  410.71    9.94
   0   6  -5  431.00   10.05
   1  -6   5   37.89    2.10
  -1   6  -5   33.97    1.97
   1  -6   5   33.93    2.40
  -1  -6  -5   35.25    2.18
  -1   6  -5   34.27    2.30
  -1  -6  -5   30.93    2.43
  -1   6  -5   34.34    2.20
   1   6   5   32.55    2.11
   1   6   5   32.93    2.21
  -1   6  -5   33.66    2.31
   1   6   5   34.10    2.12
   2   6   5  145.44    5.00
  -2   6  -5  157.48    4.90
  -2   6  -5  153.42    4.74
   2  -6   5  149.06    4.36
  -2  -6  -5  148.23    5.08
  -2  -6  -5  155.14    4.96
   2   6   5  153.10    4.86
   2  -6   5  150.94    4.87
  -2  -6  -5  152.91    5.03
  -2   6  -5  157.19    4.79
  -3  -6  -5   93.04    3.89
   3   6   5   91.85    3.99
   3  -6   5   92.52    3.69
  -3  -6  -5   93.92    4.07
  -3   6  -5   99.88    3.73
   3  -6   5   94.99    3.26
  -3  -6  -5   99.01    4.08
  -4  -6  -5    7.32    1.67
  -4  -6  -5    5.53    1.62
   4   6   5    9.13    1.69
  -4  -6  -5    7.78    1.76
  -4   6  -5    7.51    1.47
   4  -6   5    8.53    1.46
  -5   6  -5   18.72    1.85
   5  -6   5   17.60    1.96
   5   6   5   16.02    2.25
  -5  -6  -5   14.29    2.11
  -5  -6  -5   18.49    2.24
  -5  -6  -5   17.65    2.24
  -6  -6  -5   70.16    4.11
   6  -6   5   81.20    3.87
   6   6   5   69.27    4.27
  -6   6  -5   80.77    3.72
  -6  -6  -5   80.18    4.42
  -6  -6  -5   81.68    4.51
   7   6   5  117.49    5.55
   7  -6   5  119.69    4.73
  -7   6  -5  120.94    4.73
  -7  -6  -5  117.11    5.53
   8  -6   5    1.91    1.59
  -8  -6  -5   -0.55    1.91
  -8   6  -5    1.24    1.57
   8   6   5    0.40    1.94
   9  -6   5   -0.47    1.56
  -9  -6  -5    1.79    2.06
  -9   6  -5   -0.66    1.51
   9   6   5    1.85    2.02
 -10  -6  -5    2.56    2.40
 -10   6  -5    1.14    1.65
  10   6   5   -1.94    2.00
  10  -6   5   -2.43    1.41
  11   6   5   29.63    3.59
 -11   6  -5   33.87    3.16
 -11  -7   5    6.56    2.68
 -11  -7   5    5.63    2.35
  11   7  -5    0.89    2.12
  10   7  -5   -3.39    1.87
 -10  -7   5   -1.45    1.94
 -10  -7   5    1.85    2.19
  -9  -7   5    8.13    2.51
   9   7  -5    6.24    2.31
  -9  -7   5    6.81    2.22
  -8  -7   5   47.35    3.70
  -8  -7   5   46.32    3.71
   8   7  -5   46.57    3.83
  -7   7   5   37.15    1.99
  -7  -7   5   41.74    3.51
  -7  -7   5   45.15    3.48
   7   7  -5   41.83    3.44
   7  -7  -5   39.11    2.20
  -7   7   5   38.32    2.00
  -6  -7   5  492.09   11.78
  -6   7   5  488.19   10.85
   6  -7  -5  500.89   10.99
  -6  -7   5  522.97   12.79
  -6  -7   5  502.93   12.57
   6   7  -5  502.48   12.61
  -6   7   5  487.85   10.86
   5  -7  -5   42.03    2.51
  -5  -7   5   49.57    3.25
  -5  -7   5   53.91    3.52
  -5  -7   5   51.34    3.15
  -5   7   5   46.84    2.43
  -5   7   5   46.97    2.35
   5   7  -5   53.05    3.55
  -4   7   5  272.66    6.85
  -4  -7   5  273.53    7.75
   4   7  -5  269.65    7.84
  -4   7   5  272.27    6.83
  -4  -7   5  273.69    7.83
   4  -7  -5  272.31    6.91
  -4  -7   5  279.91    7.67
   4  -7  -5  275.81    5.89
   3  -7  -5  141.69    4.44
  -3  -7   5  129.38    4.91
  -3   7   5  134.38    4.26
   3  -7  -5  135.98    3.67
  -3  -7   5  142.26    4.98
   3   7  -5  127.88    4.41
  -3   7   5  139.39    3.99
  -3  -7   5  131.59    4.88
   3   7  -5  136.07    5.02
  -3   7   5  134.89    4.30
  -2  -7   5  653.42   14.79
  -2   7   5  660.70   14.10
  -2  -7   5  659.46   14.70
   2  -7  -5  638.41   14.19
   2   7  -5  639.73   14.73
  -2   7   5  648.04   13.94
  -2   7   5  639.16   14.06
   2   7  -5  635.61   14.04
  -2  -7   5  643.78   14.56
  -1  -7   5  107.30    4.19
   1   7  -5  109.63    4.24
  -1   7   5  104.19    3.05
  -1  -7   5  107.83    4.24
   1  -7  -5  107.04    3.98
  -1   7   5  109.84    3.82
   1   7  -5  108.27    4.02
   1   7  -5  105.23    3.76
  -1  -7   5  104.43    4.00
  -1   7   5  107.07    3.78
  -1  -7   5  113.28    3.75
  -1   7   5  108.18    3.89
   0   7   5    4.32    1.09
   0   7  -5    1.66    1.11
   0  -7   5    1.81    1.32
   0  -7   5    2.89    1.08
   0   7   5    3.46    1.11
   0  -7  -5    1.22    1.24
   0   7  -5   -0.54    1.19
   0   7  -5    2.35    1.06
   0   7  -5    2.69    1.13
   0  -7   5    3.89    1.13
   0   7   5    4.16    1.10
  -1   7  -5   15.60    1.69
   1   7   5   15.34    1.60
  -1   7  -5   13.59    1.44
  -1   7  -5   16.72    1.61
  -1  -7  -5   13.09    1.82
   1   7   5   14.00    1.66
   1   7   5   16.07    1.68
   1  -7   5   13.44    1.53
  -1   7  -5   12.41    1.63
   1  -7   5   17.63    1.86
  -2   7  -5  157.35    5.17
   2  -7   5  152.39    4.63
  -2   7  -5  159.89    5.07
  -2   7  -5  159.55    4.98
   2  -7   5  148.78    5.05
  -2  -7  -5  151.75    5.13
  -2  -7  -5  149.98    5.26
   2   7   5  149.37    5.26
  -2  -7  -5  159.55    5.26
  -3  -7  -5   10.99    1.90
  -3  -7  -5   11.71    1.69
   3  -7   5   10.15    1.64
   3  -7   5    9.66    1.42
  -3   7  -5   11.84    1.67
  -3   7  -5   10.08    1.54
   3   7   5   11.46    1.76
  -3  -7  -5   11.28    1.65
   4  -7   5  326.60    7.78
   4   7   5  317.71    8.99
  -4   7  -5  299.50    8.17
  -4  -7  -5  318.10    8.94
  -4  -7  -5  326.20    8.97
  -4  -7  -5  320.55    8.98
   4  -7   5  316.89    8.46
  -5  -7  -5   26.07    2.62
   5   7   5   19.85    2.56
  -5  -7  -5   21.77    2.52
  -5  -7  -5   21.59    2.51
  -5   7  -5   20.91    2.10
   5  -7   5   25.06    2.24
  -6   7  -5    3.40    1.54
   6   7   5   -0.13    1.95
  -6  -7  -5    2.08    1.66
  -6  -7  -5    5.51    2.13
   6  -7   5    4.21    1.71
  -6  -7  -5    1.93    1.97
   7  -7   5  208.81    6.75
  -7   7  -5  209.59    6.71
  -7  -7  -5  231.05    8.00
   7   7   5  207.88    7.64
  -8  -7  -5   36.21    3.42
  -8   7  -5   32.94    2.96
   8  -7   5   31.02    2.69
   8   7   5   33.72    3.41
   9  -7   5    7.42    2.02
   9   7   5   12.06    2.68
  -9   7  -5   13.08    2.15
  10  -7   5    0.35    1.64
  10   7   5    0.46    2.31
 -10   7  -5    1.97    1.76
  10   8  -5    0.46    2.12
 -10  -8   5    1.64    2.32
 -10  -8   5   -2.34    2.00
   9   8  -5   -0.85    2.19
  -9  -8   5   -0.02    1.88
  -9  -8   5   -2.40    2.09
  -8   8   5   -0.74    0.95
  -8   8   5    1.90    1.06
  -8  -8   5   -1.96    1.77
   8   8  -5   -3.19    1.80
  -8  -8   5   -1.36    1.89
  -7  -8   5   -0.38    1.67
  -7   8   5    0.71    1.01
   7  -8  -5    0.74    1.24
  -7   8   5    0.29    1.04
  -7  -8   5   -1.68    1.60
   7   8  -5   -2.62    1.77
  -6  -8   5   45.23    3.54
  -6   8   5   38.33    2.43
   6   8  -5   40.77    3.71
  -6  -8   5   40.04    3.37
   6  -8  -5   40.57    2.80
  -6  -8   5   46.45    3.26
  -6   8   5   36.42    2.46
  -5  -8   5   16.78    2.29
   5  -8  -5   18.26    1.90
  -5   8   5   16.13    1.68
  -5   8   5   16.36    1.70
  -5  -8   5   16.44    2.22
   5  -8  -5   15.77    1.31
   5   8  -5   16.13    2.37
  -5  -8   5   15.90    2.32
   4   8  -5    1.18    1.46
  -4   8   5    3.96    0.81
  -4  -8   5    1.72    1.43
   4  -8  -5    2.80    1.36
   4   8  -5    3.54    1.72
  -4   8   5    3.43    1.14
  -4  -8   5    3.81    1.56
  -4   8   5    3.79    1.18
  -4  -8   5    2.63    1.50
   4  -8  -5    3.04    0.96
  -3  -8   5   -0.67    1.23
  -3  -8   5    1.68    1.53
   3  -8  -5   -3.42    1.15
  -3   8   5   -1.02    1.00
   3   8  -5    1.52    1.50
   3   8  -5    1.67    1.30
  -3  -8   5    1.17    1.31
  -3   8   5   -1.58    0.92
  -3   8   5   -1.39    0.88
   3  -8  -5    0.60    0.99
  -2   8   5  323.23    8.32
  -2  -8   5  320.74    8.77
  -2   8   5  330.99    8.35
   2  -8  -5  321.38    8.44
   2   8  -5  308.90    8.70
  -2   8   5  328.37    8.12
   2   8  -5  320.55    8.74
   2   8  -5  318.73    8.24
  -2  -8   5  323.94    8.78
  -2  -8   5  328.06    8.93
   1  -8  -5  309.46    8.31
  -1   8   5  304.83    6.97
  -1   8   5  313.80    8.13
   1   8  -5  308.38    7.86
  -1   8   5  311.27    8.15
  -1  -8   5  293.36    8.46
  -1  -8   5  302.17    8.37
   1   8  -5  322.84    8.40
   1   8  -5  306.71    8.38
  -1   8   5  313.27    8.07
  -1  -8   5  309.75    8.36
   0   8   5   43.71    2.69
   0   8  -5   39.22    2.65
   0   8  -5   49.96    2.97
   0   8  -5   37.30    2.93
   0  -8  -5   44.95    2.87
   0   8   5   38.73    2.25
   0  -8   5   41.55    2.57
   0   8   5   42.71    2.80
   0   8  -5   42.70    2.48
   0   8   5   41.30    2.74
   0  -8   5   36.77    2.74
   0  -8   5   40.22    3.10
   1  -8   5  207.99    6.48
   1   8   5  211.85    6.39
  -1  -8  -5  207.89    6.59
  -1  -8  -5  206.13    6.24
  -1   8  -5  210.66    6.49
  -1   8  -5  229.30    6.50
   1   8   5  203.43    6.42
   1   8   5  212.02    6.46
  -1   8  -5  205.79    6.29
   1  -8   5  211.68    5.91
  -1   8  -5  210.09    5.63
   2  -8   5   24.43    2.22
  -2  -8  -5   22.58    2.15
   2   8   5   21.86    2.25
  -2   8  -5   22.37    2.05
   2  -8   5   21.95    1.89
  -2   8  -5   23.13    2.16
  -2  -8  -5   27.06    2.57
  -2   8  -5   21.02    2.02
  -2  -8  -5   17.17    2.12
  -3   8  -5 2031.25   40.05
  -3  -8  -5 2033.25   40.50
  -3  -8  -5 1930.39   40.79
   3   8   5 1975.43   40.89
  -3   8  -5 2047.42   39.96
   3  -8   5 1932.62   40.33
  -3  -8  -5 2007.26   40.43
   3  -8   5 2032.72   39.11
  -3   8  -5 2006.58   40.05
  -4   8  -5   93.98    4.11
   4   8   5   97.14    4.72
  -4   8  -5   93.72    4.21
  -4  -8  -5   95.19    4.53
   4  -8   5  100.48    4.39
  -4  -8  -5  102.69    4.98
  -4  -8  -5   98.95    4.61
   4  -8   5  102.74    3.81
   5  -8   5   36.91    2.58
  -5  -8  -5   33.53    3.09
  -5   8  -5   36.41    2.78
   5   8   5   32.61    3.06
   5  -8   5   34.86    3.18
  -5  -8  -5   34.17    3.08
  -5   8  -5   40.26    2.89
  -5  -8  -5   39.91    3.33
  -6  -8  -5   76.53    4.50
   6   8   5   71.23    4.62
  -6  -8  -5   80.24    4.71
  -6   8  -5   86.02    4.14
   6  -8   5   81.55    4.12
   6  -8   5   88.66    3.77
  -6  -8  -5   79.52    4.77
   7  -8   5    1.26    1.80
  -7  -8  -5    0.41    2.05
  -7  -8  -5    1.52    2.30
  -7   8  -5    5.23    1.89
   7   8   5    3.10    2.29
   8   8   5    6.21    2.56
   8  -8   5    5.68    1.90
  -8   8  -5    5.22    1.93
  -9   8  -5    0.84    1.79
   9   8   5    2.39    2.36
  -9   8  -5   -1.60    1.75
   9  -8   5   -0.40    1.65
 -10   8  -5   -1.14    1.93
  10   8   5   -1.68    2.53
  10  -8   5    3.79    1.89
 -10   8  -5    0.16    1.84
  10   9  -5    3.36    2.40
 -10  -9   5    9.11    2.88
  -9  -9   5   -1.74    2.13
  -9  -9   5   -5.14    2.29
   9   9  -5    0.29    2.34
  -9   9   5    3.43    1.10
  -8   9   5    5.41    1.29
   8   9  -5    3.16    2.31
  -8   9   5    5.69    1.39
  -8  -9   5    5.58    2.40
  -8  -9   5    8.50    2.44
  -7  -9   5    7.87    2.29
  -7   9   5   11.94    1.62
   7  -9  -5   11.95    1.77
  -7   9   5   11.73    1.55
  -7  -9   5    8.45    2.30
   7   9  -5    6.87    2.26
  -6   9   5   -2.79    1.16
  -6  -9   5   -0.64    1.75
  -6   9   5   -0.10    1.16
  -6  -9   5   -0.68    1.75
  -6  -9   5    0.82    1.79
   6  -9  -5   -2.06    1.47
   6   9  -5   -3.58    1.89
  -5  -9   5  222.56    7.25
  -5   9   5  210.12    6.30
   5  -9  -5  213.62    6.42
   5  -9  -5  228.00    5.49
  -5   9   5  215.19    6.30
  -5  -9   5  214.70    7.32
   5   9  -5  219.10    7.67
  -5  -9   5  212.64    7.48
   4  -9  -5   -1.53    1.43
  -4   9   5   -0.78    0.56
  -4  -9   5   -1.33    1.26
   4  -9  -5   -1.91    1.05
   4   9  -5    1.07    1.54
  -4   9   5   -0.18    1.17
   4   9  -5   -1.69    1.58
  -4   9   5   -1.12    1.15
  -4  -9   5    2.15    1.61
  -4  -9   5   -0.32    1.60
  -3   9   5    6.49    1.52
   3  -9  -5    4.88    1.65
  -3   9   5    9.32    1.54
   3  -9  -5    7.56    1.34
  -3  -9   5    5.48    1.59
   3   9  -5    5.72    1.61
   3   9  -5    7.79    1.95
  -3  -9   5   11.58    2.09
  -3   9   5    6.93    1.45
  -3  -9   5    9.67    1.80
   2   9  -5    6.16    1.58
  -2  -9   5    3.30    1.80
  -2  -9   5    6.18    1.59
  -2  -9   5    8.11    1.78
  -2   9   5    7.28    1.52
  -2   9   5    5.33    1.42
  -2   9   5    5.30    1.37
   2   9  -5    6.25    1.86
   2   9  -5    8.27    1.65
   2  -9  -5    6.71    1.75
   1   9  -5  458.27   11.78
   1   9  -5  475.47   11.27
  -1   9   5  486.83   10.32
   1   9  -5  475.29   12.02
  -1   9   5  494.85   11.64
  -1  -9   5  475.49   11.92
  -1   9   5  494.06   11.70
   1  -9  -5  474.75   11.80
  -1  -9   5  490.59   12.15
  -1  -9   5  441.78   11.64
  -1   9   5  494.01   11.76
   0   9  -5   24.81    2.40
   0  -9  -5   20.66    2.20
   0   9   5   22.19    2.17
   0   9   5   22.43    2.16
   0  -9   5   28.36    2.62
   0   9   5   27.18    2.54
   0  -9   5   23.35    2.21
   0  -9   5   21.89    2.03
   0   9  -5   26.83    2.45
   0   9  -5   21.96    2.21
   0   9  -5   24.99    2.19
   0   9   5   21.43    1.83
   1   9   5  255.55    7.46
  -1  -9  -5  249.22    7.35
   1   9   5  262.61    7.58
  -1   9  -5  243.21    6.60
   1  -9   5  247.96    7.52
  -1   9  -5  249.97    7.45
  -1   9  -5  260.06    7.50
   1  -9   5  255.31    6.96
  -1  -9  -5  254.71    7.79
  -1   9  -5  263.83    7.70
   1   9   5  252.51    7.59
   2   9   5  116.32    4.86
   2  -9   5  123.27    4.88
  -2  -9  -5  115.66    4.84
   2  -9   5  127.34    4.36
  -2  -9  -5  117.92    5.15
  -2   9  -5  121.78    4.75
  -2   9  -5  110.57    4.56
  -2   9  -5  108.35    4.59
  -2  -9  -5  108.26    4.70
  -3   9  -5   10.34    2.04
  -3  -9  -5    9.54    2.25
   3  -9   5    9.64    1.77
  -3  -9  -5    9.50    2.40
   3  -9   5   14.78    2.22
   3   9   5   10.54    1.90
  -3  -9  -5    6.43    2.29
  -3   9  -5   10.71    1.99
   3   9   5   13.39    2.29
  -3   9  -5   12.12    2.03
  -4   9  -5   23.81    2.32
  -4   9  -5   19.11    2.36
   4  -9   5   18.50    1.97
  -4  -9  -5   17.38    2.48
  -4  -9  -5   13.60    2.26
  -4  -9  -5   19.16    2.72
   4  -9   5   19.32    2.38
   4   9   5   18.89    2.63
   5  -9   5    5.87    1.54
  -5  -9  -5    4.50    2.19
  -5  -9  -5    3.39    2.02
   5  -9   5    4.60    1.81
  -5  -9  -5    9.43    2.16
   5   9   5    4.25    2.12
  -5   9  -5   10.54    1.92
  -5   9  -5    4.01    1.76
  -6  -9  -5    2.08    1.93
  -6   9  -5    2.90    1.66
  -6  -9  -5    1.92    2.29
  -6  -9  -5    4.76    2.27
  -6   9  -5    6.07    1.90
   6   9   5    2.15    2.19
   6  -9   5    3.53    1.78
   6  -9   5    6.36    1.65
  -7   9  -5    7.78    2.18
   7   9   5    6.79    2.71
  -7   9  -5    7.38    2.01
   7  -9   5   12.17    2.31
  -7  -9  -5    8.82    2.64
   8   9   5   78.92    5.43
  -8   9  -5   75.85    4.37
  -8   9  -5   66.85    4.25
   8  -9   5   74.71    4.26
   9  -9   5   20.91    2.59
  -9   9  -5   18.91    2.67
   9   9   5   21.68    3.35
  -9   9  -5   21.93    2.68
  10  -9   5   -0.34    1.82
  10   9   5   -0.98    2.58
 -10   9  -5   -3.06    1.73
 -10   9  -5   -1.17    1.85
  10  10  -5   -2.62    2.47
 -10 -10   5   -0.82    2.74
  -9 -10   5    0.45    2.62
  -9  10   5    5.01    1.34
   9  10  -5    3.48    2.70
  -9  10   5    3.62    1.37
  -8  10   5   -1.27    1.21
   8 -10  -5   -0.34    1.45
  -8 -10   5   -0.31    2.25
   8  10  -5   -1.32    2.18
  -8  10   5   -1.43    1.25
  -7  10   5    4.06    1.43
   7  10  -5    5.71    2.38
   7 -10  -5    7.78    1.84
  -7 -10   5    7.72    2.38
  -7  10   5    4.23    1.55
  -7 -10   5    7.74    2.56
  -6 -10   5   92.05    4.91
   6 -10  -5   94.56    4.16
  -6 -10   5   95.43    5.21
  -6  10   5   95.60    4.04
  -6  10   5   90.99    4.03
  -6 -10   5   93.54    5.18
   6  10  -5   90.88    5.43
  -5  10   5  498.24   12.13
  -5 -10   5  494.90   13.02
  -5 -10   5  506.44   13.46
  -5 -10   5  519.97   13.64
   5 -10  -5  503.32   12.21
   5 -10  -5  512.75   11.18
  -5  10   5  504.92   12.08
   5  10  -5  509.03   12.73
   5  10  -5  511.17   13.57
  -4 -10   5   29.23    2.81
   4 -10  -5   30.46    2.36
  -4  10   5   28.92    2.62
  -4 -10   5   29.32    2.94
   4  10  -5   23.70    2.87
  -4  10   5   27.27    2.59
   4 -10  -5   26.45    2.51
   4  10  -5   26.13    2.54
  -4 -10   5   31.23    2.85
  -3 -10   5   21.40    2.60
  -3 -10   5   16.87    2.39
  -3  10   5   18.99    2.12
  -3  10   5   19.64    2.14
   3 -10  -5   20.94    2.41
   3  10  -5   20.22    2.63
   3  10  -5   19.92    2.27
  -3  10   5   21.96    2.07
  -3 -10   5   19.46    2.50
  -2 -10   5   34.58    3.16
   2  10  -5   32.64    2.77
   2 -10  -5   31.18    3.02
  -2  10   5   36.50    2.86
   2  10  -5   35.61    2.94
  -2 -10   5   37.25    3.45
   2  10  -5   35.27    3.39
  -2  10   5   35.89    2.83
  -2 -10   5   36.04    3.05
  -2  10   5   39.15    2.96
  -1  10   5 1929.24   37.07
  -1 -10   5 1925.13   39.11
  -1 -10   5 1871.00   39.54
  -1  10   5 1921.79   39.00
   1  10  -5 1849.02   38.04
   1  10  -5 1974.86   39.09
  -1  10   5 2008.02   38.94
   1 -10  -5 1896.66   39.32
  -1  10   5 1922.75   38.84
   1  10  -5 1868.55   39.43
   0 -10   5  265.44    7.45
   0  10  -5  272.20    8.25
   0  10   5  257.30    6.93
   0  10   5  269.67    7.96
   0 -10   5  271.23    7.98
   0  10  -5  279.67    8.16
   0  10   5  261.99    7.85
   0 -10   5  267.23    8.21
   0  10  -5  269.38    8.08
   0  10  -5  265.14    7.31
   0 -10  -5  268.71    8.18
   0  10   5  266.67    7.98
   1 -10   5   85.05    3.92
  -1  10  -5   93.40    4.34
  -1  10  -5   86.64    3.59
   1 -10   5   86.33    4.50
  -1  10  -5   85.77    4.27
  -1 -10  -5   81.18    4.51
  -1 -10  -5   85.67    4.26
   1  10   5   93.77    4.34
  -1  10  -5   92.54    4.45
   1  10   5   91.75    4.43
   1  10   5   94.47    4.43
  -2  10  -5    4.84    1.75
   2  10   5   -0.27    0.83
  -2 -10  -5   -0.91    1.59
  -2 -10  -5   -0.17    1.29
  -2  10  -5   -0.68    1.42
  -2 -10  -5    0.91    1.54
   2  10   5    2.13    1.71
   2 -10   5    1.13    1.47
   2 -10   5    0.47    1.72
  -2  10  -5    1.66    1.47
   3 -10   5  198.56    6.83
  -3  10  -5  189.82    6.51
   3  10   5  194.06    6.89
  -3 -10  -5  184.82    7.17
  -3  10  -5  199.12    6.39
  -3 -10  -5  196.36    7.00
   3  10   5  191.91    7.10
  -3 -10  -5  194.84    6.93
   3 -10   5  195.57    6.01
  -3  10  -5  181.02    6.59
   4 -10   5   21.23    2.19
  -4  10  -5   21.83    2.39
  -4 -10  -5   14.30    2.70
   4  10   5   16.02    2.63
   4 -10   5   14.12    2.38
  -4 -10  -5   14.41    2.47
  -4  10  -5   18.54    2.44
  -5  10  -5   66.42    3.89
  -5 -10  -5   60.84    4.48
   5 -10   5   68.04    4.09
  -5 -10  -5   64.64    4.46
   5  10   5   64.38    4.62
  -5  10  -5   68.79    4.03
   5 -10   5   69.69    3.59
   6 -10   5   92.22    4.75
   6  10   5   95.62    5.47
  -6  10  -5   85.25    4.27
  -6 -10  -5   86.22    5.24
  -6  10  -5   86.31    4.57
  -6 -10  -5   89.28    5.08
   7  10   5   -0.65    2.37
  -7  10  -5    1.64    1.86
  -7 -10  -5    1.55    2.43
   7 -10   5    0.61    1.87
  -7  10  -5    1.33    1.93
  -8  10  -5   14.64    2.58
  -8 -10  -5   12.59    3.36
   8  10   5   11.08    3.10
  -8  10  -5   12.48    2.53
   8 -10   5   12.93    2.61
   9 -10   5    1.49    1.98
   9  10   5   -3.75    2.47
  -9  10  -5   -0.70    1.80
  -9  10  -5    2.32    2.02
 -10  10  -5    6.81    2.24
  10  10   5    0.14    2.72
 -10  10  -5    4.57    2.17
 -10  11   5    8.89    1.43
  10  11  -5    3.09    2.75
 -10 -11   5    8.29    3.31
  -9  11   5    1.57    1.33
   9  11  -5   -0.20    2.40
  -9 -11   5   -2.03    2.41
  -9  11   5    1.32    1.45
   8 -11  -5   19.78    2.23
  -8  11   5   15.42    2.00
  -8 -11   5   14.84    3.13
  -8  11   5   16.69    2.03
   8  11  -5   16.91    3.22
  -7  11   5   13.77    2.13
  -7  11   5   15.50    2.08
  -7 -11   5   11.37    2.78
   7  11  -5   15.18    3.07
   7 -11  -5   14.66    2.33
  -6  11   5    2.64    1.59
   6  11  -5    4.37    1.96
  -6  11   5    3.52    1.53
  -6 -11   5   -2.13    2.02
   6  11  -5    0.48    2.47
   6 -11  -5    5.05    1.90
  -6 -11   5    0.59    2.11
  -5  11   5  146.98    5.44
   5  11  -5  149.98    6.04
  -5  11   5  151.96    5.57
  -5 -11   5  148.60    6.28
   5  11  -5  147.94    6.60
  -5 -11   5  146.32    6.49
   5 -11  -5  150.07    5.68
   4 -11  -5   -0.37    1.42
  -4  11   5    0.21    1.34
  -4 -11   5   -2.18    1.74
   4  11  -5    0.62    1.85
  -4 -11   5    4.74    2.34
   4  11  -5   -2.70    1.84
  -4  11   5    0.59    1.48
   4 -11  -5   -1.54    1.66
   3 -11  -5   28.59    2.77
  -3 -11   5   34.38    3.22
  -3  11   5   29.59    2.77
  -3  11   5   29.92    2.55
  -3 -11   5   31.79    2.92
  -3 -11   5   32.16    3.18
   3  11  -5   28.94    2.69
  -3  11   5   31.47    2.76
   3  11  -5   33.04    3.25
  -2 -11   5   94.58    4.85
  -2 -11   5   92.16    4.87
   2  11  -5   92.63    5.03
   2 -11  -5   94.24    4.77
   2  11  -5  102.05    4.85
  -2  11   5   97.36    4.52
   2  11  -5   96.03    4.41
  -2  11   5   94.35    4.52
  -2 -11   5   94.27    5.09
  -2  11   5   91.75    4.49
  -1 -11   5   10.53    2.21
   1  11  -5    4.91    1.99
  -1  11   5    7.22    1.95
   1 -11  -5    7.59    2.21
  -1  11   5    4.59    1.79
   1  11  -5    9.61    1.98
   1  11  -5    6.26    2.28
  -1  11   5    8.08    1.92
   0 -11  -5   16.11    2.58
   0 -11   5   11.49    2.40
   0  11   5   11.83    2.15
   0  11  -5   14.42    2.05
   0  11  -5   14.13    2.12
   0  11   5   17.23    2.27
   0 -11   5   13.77    2.10
   0  11   5   11.54    1.99
   0  11  -5   16.04    2.35
   0  11   5   14.23    1.80
   0 -11   5   12.10    2.11
   0  11  -5   12.80    2.16
   1  11   5   25.42    2.72
  -1  11  -5   23.11    2.22
  -1  11  -5   21.74    2.57
   1 -11   5   24.82    2.40
  -1  11  -5   21.78    2.53
  -1  11  -5   20.51    2.37
   1  11   5   22.42    2.24
  -1 -11  -5   23.77    2.61
  -1 -11  -5   21.44    2.87
   1  11   5   23.90    2.62
   1 -11   5   22.48    2.83
   1  11   5   26.40    2.77
  -2  11  -5  103.36    4.77
  -2  11  -5  104.88    4.85
   2  11   5   78.98    4.53
  -2  11  -5  105.30    4.88
  -2 -11  -5  100.85    5.36
   2 -11   5  101.27    5.01
   2 -11   5  102.92    4.39
   2  11   5  104.92    5.20
   3  11   5   14.24    2.47
  -3 -11  -5   15.06    2.90
  -3  11  -5   17.21    2.30
   3 -11   5   19.23    2.28
  -3 -11  -5   16.43    2.65
  -3  11  -5   17.53    2.38
  -3  11  -5   13.18    2.32
   3 -11   5   18.25    2.51
  -4  11  -5   -0.48    1.68
   4 -11   5    2.21    1.96
  -4 -11  -5   -1.26    1.94
  -4 -11  -5   -4.03    1.97
   4 -11   5    0.11    1.52
   4  11   5   -3.35    1.78
  -4  11  -5    0.78    1.57
   5 -11   5   -0.71    1.88
   5  11   5   -0.37    2.07
  -5 -11  -5   -1.69    1.91
  -5  11  -5    3.72    1.81
  -5 -11  -5   -2.51    2.05
   5 -11   5    1.41    1.62
  -5  11  -5   -0.79    1.65
  -6 -11  -5   43.63    4.10
  -6  11  -5   47.84    3.64
   6  11   5   48.67    4.58
  -6 -11  -5   44.88    4.12
  -6  11  -5   44.58    3.67
   6 -11   5   53.10    3.99
   7  11   5    7.32    2.90
  -7  11  -5    5.05    2.19
   7 -11   5   10.79    2.54
  -7  11  -5    7.61    2.33
   8  11   5   10.43    3.10
  -8  11  -5   12.93    2.61
  -8  11  -5   17.05    2.67
   8 -11   5   16.05    2.70
   9 -11   5   -0.63    1.87
  -9  11  -5   -0.20    1.91
  -9  11  -5   -1.33    2.00
   9  11   5   -3.48    2.54
  -9  12   5    1.65    1.59
   9  12  -5    1.77    2.67
  -9 -12   5    0.97    2.63
  -9  12   5    1.11    1.45
   8 -12  -5   -2.35    1.64
  -8  12   5   -1.57    1.53
  -8  12   5   -2.24    1.42
  -8 -12   5   -1.79    2.49
   8  12  -5   -0.71    2.53
  -7  12   5   -1.26    1.60
  -7 -12   5   -0.31    2.37
  -7  12   5   -2.21    1.47
   7  12  -5    0.23    2.65
   7 -12  -5   -0.22    1.89
   6 -12  -5    1.54    1.89
  -6 -12   5   -0.16    2.15
  -6  12   5    2.07    1.61
   6  12  -5   -6.15    1.96
  -6 -12   5   -0.63    2.23
  -6  12   5   -1.22    1.46
  -5 -12   5  111.44    5.93
  -5  12   5  112.96    4.95
   5  12  -5  102.37    5.85
  -5  12   5  103.19    4.78
   5 -12  -5  110.96    5.14
  -5 -12   5  110.49    5.70
   5  12  -5  104.49    5.37
  -4 -12   5    1.00    2.10
   4  12  -5    0.68    2.12
  -4  12   5    3.56    1.67
  -4 -12   5   -1.56    1.77
   4 -12  -5   -2.11    1.80
  -4  12   5   -0.09    1.41
   4  12  -5    1.01    1.82
  -3  12   5   -0.65    1.55
   3  12  -5   -0.40    1.89
  -3 -12   5   -0.25    2.07
   3 -12  -5   -0.83    1.99
   3  12  -5    2.99    2.16
  -3  12   5   -0.06    1.52
  -3  12   5    0.28    1.52
  -3 -12   5    2.76    1.84
   2 -12  -5  596.93   15.13
   2  12  -5  585.27   14.49
   2  12  -5  613.15   15.63
  -2 -12   5  601.89   15.58
  -2  12   5  610.34   14.61
  -2  12   5  607.83   15.05
  -2 -12   5  619.61   15.48
  -2  12   5  619.97   15.05
  -1  12   5    6.42    2.18
  -1  12   5    2.96    1.74
  -1 -12   5    9.85    2.55
   1  12  -5    7.75    2.09
   1  12  -5    5.90    1.85
  -1  12   5    5.49    1.52
   1  12  -5    5.51    2.24
   1 -12  -5    4.66    2.28
  -1  12   5    3.80    2.10
   0  12  -5  376.22    9.81
   0  12   5  386.85   10.87
   0  12   5  373.85    9.41
   0  12   5  401.20   10.88
   0  12   5  368.58   10.62
   0  12  -5  406.19   11.28
   0 -12   5  371.65   10.87
   0  12  -5  354.40   10.54
   0 -12  -5  368.01   10.93
   1 -12   5    6.25    1.98
   1  12   5    5.07    1.84
  -1  12  -5    7.25    2.11
  -1  12  -5    7.15    1.78
  -1  12  -5    8.88    2.31
  -1 -12  -5    9.39    2.70
   1 -12   5    7.55    2.43
   1  12   5    8.68    2.20
  -1  12  -5    5.79    2.17
   1  12   5    6.12    2.16
  -2  12  -5   75.26    4.37
  -2  12  -5   73.82    4.41
  -2 -12  -5   73.74    5.02
   2 -12   5   79.07    4.79
   2  12   5   70.54    4.71
  -2  12  -5   79.15    4.52
   2 -12   5   80.35    4.09
   3  12   5    1.28    1.96
   3 -12   5    0.40    1.84
   3 -12   5    2.90    1.83
  -3  12  -5   -1.38    1.55
  -3  12  -5    1.82    1.91
  -3  12  -5    0.88    1.59
  -3 -12  -5    1.46    2.36
  -4  12  -5   -1.46    1.58
  -4 -12  -5   -2.62    2.13
   4 -12   5    0.27    1.70
  -4  12  -5    1.56    1.74
   4  12   5    0.48    2.06
   4 -12   5    0.29    1.97
  -4  12  -5   -5.09    1.70
   5  12   5   16.62    3.11
   5 -12   5   15.23    2.32
  -5 -12  -5   14.83    3.08
  -5  12  -5   12.53    2.45
   5 -12   5   12.78    2.50
  -5  12  -5   12.27    2.52
  -6  12  -5    3.56    2.08
  -6 -12  -5    1.03    2.28
  -6  12  -5   -0.01    1.93
   6  12   5    2.03    2.44
   6 -12   5    3.60    2.27
  -7  12  -5   67.47    4.49
   7 -12   5   62.49    4.68
  -7  12  -5   71.49    4.60
   7  12   5   72.65    5.48
   8  12   5   10.45    3.43
  -8  12  -5   10.12    2.55
  -8  12  -5   10.01    2.55
   8 -12   5   10.18    2.73
  -9  12  -5    3.77    2.26
   9  12   5    1.40    3.00
   9 -12   5    4.01    2.38
  -9  12  -5    2.62    2.38
  -9  13   5    5.67    1.77
  -9  13   5    2.75    1.82
   9  13  -5    1.02    2.87
   8  13  -5   -1.25    2.87
  -8  13   5    4.37    1.88
  -8  13   5    2.32    1.78
   8 -13  -5    3.85    2.10
  -7  13   5    4.36    1.95
   7 -13  -5    5.86    2.27
  -7  13   5    5.80    1.97
   7  13  -5    0.05    2.83
  -6  13   5   64.37    3.96
   6 -13  -5   57.54    4.21
   6  13  -5   66.81    5.20
  -6 -13   5   66.51    5.09
  -6  13   5   57.58    3.86
  -5 -13   5    2.01    2.56
   5  13  -5    0.76    2.47
  -5  13   5    1.97    1.82
   5 -13  -5    2.37    2.05
  -5  13   5    0.05    1.68
  -4  13   5  212.84    7.43
  -4  13   5  218.41    7.47
   4 -13  -5  192.24    7.32
   4  13  -5  202.88    8.24
  -4 -13   5  215.50    8.31
   4  13  -5  210.00    7.49
   3  13  -5  279.57    8.80
  -3 -13   5  278.77    9.59
  -3  13   5  282.17    8.89
   3 -13  -5  284.14    9.03
  -3  13   5  287.56    8.36
  -3  13   5  284.77    8.94
   3  13  -5  290.59    9.68
  -2  13   5   38.40    3.63
   2  13  -5   49.85    3.65
   2 -13  -5   40.41    3.68
  -2 -13   5   41.98    3.95
  -2  13   5   44.88    3.75
   2  13  -5   50.09    4.40
  -2  13   5   38.62    3.49
  -1 -13   5  130.79    6.33
   1  13  -5  134.40    5.38
  -1  13   5  131.35    6.02
   1  13  -5  124.88    6.10
   1 -13  -5  119.66    6.10
  -1  13   5  117.53    5.82
  -1  13   5  134.42    6.02
  -1  13   5  128.92    4.43
   0 -13  -5   49.57    4.53
   0  13  -5   53.31    4.28
   0  13   5   44.43    4.06
   0  13   5   47.93    3.18
   0  13  -5   48.89    4.27
   0  13  -5   57.92    3.68
   0  13   5   58.23    4.09
   0 -13   5   49.30    4.10
  -1  13  -5   24.39    2.93
   1  13   5   19.85    2.90
   1  13   5   22.27    3.09
  -1  13  -5   21.44    2.97
   1  13   5   18.42    2.32
   1 -13   5   17.26    2.96
  -1  13  -5   23.30    2.40
  -1 -13  -5   20.18    3.34
  -2  13  -5   -1.88    1.84
   2 -13   5   -1.99    1.69
   2 -13   5   -0.54    2.17
  -2  13  -5   -2.95    1.85
   2  13   5   -0.27    1.70
  -2 -13  -5    1.00    2.45
  -2  13  -5    0.69    1.74
   2  13   5   -1.68    1.97
  -3  13  -5   51.17    3.90
   3 -13   5   56.22    3.92
  -3  13  -5   49.01    4.05
   3  13   5   46.31    4.35
   3 -13   5   45.03    4.11
  -3  13  -5   46.34    3.88
  -3 -13  -5   45.20    4.22
  -4  13  -5    0.94    1.87
   4 -13   5    1.31    1.87
  -4  13  -5    2.31    1.98
   4 -13   5    4.28    2.26
  -4 -13  -5   -3.54    2.21
   4  13   5    2.01    2.26
  -5 -13  -5   -2.70    2.29
  -5  13  -5    1.53    2.16
  -5  13  -5    0.43    1.92
   5 -13   5   -3.06    1.92
   5  13   5   -4.12    2.06
  -6 -13  -5    9.56    2.83
   6 -13   5   11.39    2.77
   6  13   5   14.03    3.21
  -6  13  -5    9.62    2.44
  -6  13  -5    6.97    2.38
  -7  13  -5   35.64    3.62
   7 -13   5   31.35    3.68
   7  13   5   39.95    4.40
  -7  13  -5   37.58    3.60
   8 -13   5   13.60    3.01
  -8  13  -5   16.67    2.92
  -8  13  -5   13.74    2.88
   8  13   5   10.58    3.81
   9  13   5   13.73    3.91
  -9  13  -5    9.16    2.76
  -9  13  -5    6.77    2.45
   9 -13   5   11.26    2.87
  -8  14   5   -1.09    1.76
  -8  14   5    0.02    1.85
   8  14  -5   -5.80    2.74
   8 -14  -5   -0.19    2.27
  -7  14   5    1.97    1.91
   7  14  -5    0.84    2.76
   7 -14  -5   -0.84    1.97
  -7  14   5   -1.41    1.65
   6  14  -5    2.33    2.93
  -6 -14   5    6.91    2.69
  -6  14   5    7.73    2.25
   6 -14  -5   10.68    2.72
  -6  14   5    4.29    2.08
   5  14  -5  100.07    6.30
   5 -14  -5  101.69    5.44
  -5  14   5  102.92    5.34
  -5  14   5  110.08    5.44
  -5 -14   5  102.34    6.22
   4  14  -5   -3.52    2.41
  -4  14   5   -0.90    1.70
  -4 -14   5   -0.93    2.39
   4 -14  -5   -3.18    2.15
   4  14  -5   -0.92    2.20
  -4  14   5    1.17    2.02
  -3  14   5   76.59    4.68
   3  14  -5   67.03    4.47
  -3 -14   5   71.60    5.20
   3  14  -5   69.41    5.22
   3 -14  -5   70.46    4.78
  -3  14   5   72.80    4.60
  -2 -14   5  340.91   11.00
   2  14  -5  329.73   10.89
   2  14  -5  349.51   10.01
   2 -14  -5  330.51   10.52
  -2  14   5  341.60   10.55
  -2  14   5  350.26   10.54
  -2  14   5  336.05    9.95
  -1  14   5  187.78    7.38
   1  14  -5  163.66    7.16
  -1  14   5  172.52    5.32
   1  14  -5  178.85    6.48
  -1  14   5  176.06    7.12
   1 -14  -5  171.72    7.40
  -1 -14   5  167.96    7.41
   0  14   5   -3.07    1.96
   0  14   5    0.82    2.15
   0  14  -5    0.71    2.20
   0 -14   5    0.84    2.34
   0 -14  -5   -6.08    2.26
   0  14  -5    3.75    1.82
   0  14   5    0.10    1.63
   1 -14   5   -1.02    2.22
  -1  14  -5   -2.45    1.84
   1  14   5   -1.84    1.98
  -1 -14  -5   -2.86    2.43
   1  14   5   -0.81    1.53
  -1  14  -5    1.45    2.17
  -1  14  -5    1.19    1.78
  -2  14  -5    9.47    2.70
   2  14   5   10.11    2.44
   2 -14   5   10.34    2.92
  -2 -14  -5   10.82    3.13
   2  14   5    6.98    2.61
  -2  14  -5    5.42    2.66
  -3  14  -5   -2.16    1.98
  -3  14  -5   -1.73    1.88
   3  14   5   -0.87    1.90
   3 -14   5   -1.16    2.36
  -3 -14  -5    1.24    2.68
   4  14   5   27.51    3.74
  -4  14  -5   40.06    3.77
   4 -14   5   31.67    3.78
  -4 -14  -5   35.08    4.10
   5  14   5   28.57    3.88
  -5 -14  -5   29.49    4.18
   5 -14   5   34.83    3.80
  -5  14  -5   30.50    3.48
  -5  14  -5   35.39    3.70
   6  14   5   -0.36    2.66
   6 -14   5    1.89    2.62
  -6  14  -5   -1.21    2.01
  -6  14  -5    1.39    2.32
  -6 -14  -5   -0.41    2.81
   7  14   5   -2.44    2.76
  -7  14  -5    1.95    2.26
  -7  14  -5    1.42    2.19
   7 -14   5    1.08    2.52
  -8  14  -5    2.35    2.53
  -8  14  -5    2.82    2.60
   8 -14   5    3.11    2.85
   8  14   5   11.24    3.86
  -8  15   5   21.05    2.86
  -8  15   5   20.19    3.02
   8  15  -5   24.73    4.25
   8 -15  -5   24.01    3.30
   7 -15  -5    1.89    2.47
  -7  15   5    1.01    1.88
   7  15  -5   -1.10    3.15
  -7  15   5    1.75    2.01
   6 -15  -5    9.92    2.96
  -6  15   5    6.75    2.35
  -6  15   5    5.54    2.36
   6  15  -5    4.84    3.13
  -6 -15   5    7.57    2.76
   5  15  -5   47.51    4.84
  -5  15   5   54.27    4.42
  -5  15   5   46.93    4.24
   5 -15  -5   54.12    4.66
  -5 -15   5   55.51    5.08
  -4  15   5   -2.55    1.90
   4 -15  -5   -0.63    2.50
  -4 -15   5   -0.02    2.64
   4  15  -5    0.46    2.65
  -4  15   5   -0.91    1.85
   3 -15  -5    2.64    2.55
   3  15  -5    7.92    2.70
  -3  15   5    1.88    2.24
  -3 -15   5    3.14    2.75
   3  15  -5    0.37    2.27
   2  15  -5   28.27    3.62
  -2 -15   5   28.25    3.55
  -2  15   5   20.40    3.06
  -2  15   5   25.27    2.96
   2 -15  -5   24.33    3.51
   2  15  -5   21.66    2.94
  -1  15   5    2.37    2.21
   1  15  -5   -1.00    2.12
  -1 -15   5   -1.62    2.34
   1 -15  -5   -4.65    2.23
  -1  15   5   -0.42    2.11
   1  15  -5    0.14    2.02
   0  15  -5    7.58    2.55
   0  15   5    6.12    2.05
   0  15  -5   12.62    2.39
   0 -15  -5    8.94    3.08
   0  15   5   12.17    2.78
   0 -15   5   10.76    2.85
   1  15   5    5.27    2.62
   1  15   5   10.85    2.24
  -1 -15  -5    7.23    3.10
  -1  15  -5   13.08    2.20
   1 -15   5   11.28    3.12
  -1  15  -5   18.03    3.06
  -2 -15  -5   -4.84    2.55
   2  15   5   -3.23    2.16
  -2  15  -5   -1.24    2.37
  -2  15  -5   -0.37    1.96
   2  15   5   -2.05    1.83
   2 -15   5    2.21    2.58
   3 -15   5   15.70    3.16
  -3  15  -5   17.66    3.07
   3  15   5   19.90    2.82
  -3  15  -5   11.23    2.84
  -3 -15  -5   10.43    3.35
   3  15   5   21.24    3.43
  -4 -15  -5   10.58    3.28
  -4  15  -5    8.67    2.66
   4 -15   5   11.52    2.99
   4  15   5    3.69    2.70
   5  15   5    2.65    2.88
   5 -15   5    7.62    2.78
  -5 -15  -5    6.65    3.08
  -5  15  -5    8.50    2.74
  -6  15  -5   16.89    3.18
  -6 -15  -5   21.38    3.81
   6  15   5   22.76    3.98
   6 -15   5   27.06    3.76
   7 -15   5    1.09    2.68
  -7  15  -5    2.72    2.49
   7  15   5    1.29    3.18
   8  15   5   25.22    4.75
   8 -15   5   24.27    3.92
  -8  15  -5   24.67    3.47
   7 -16  -5    0.89    2.60
   7  16  -5   -4.96    2.95
  -7  16   5   -4.49    1.82
  -7  16   5    0.62    2.23
  -6  16   5    4.38    2.62
   6 -16  -5    1.43    2.83
   6  16  -5    4.16    3.16
  -6  16   5    3.76    2.23
   5 -16  -5    3.12    2.80
   5  16  -5    3.80    3.26
  -5 -16   5    1.46    3.14
  -5  16   5    2.94    2.23
  -5  16   5   -1.23    2.02
   4 -16  -5   10.83    3.15
  -4  16   5    3.11    2.26
  -4 -16   5    6.75    3.15
   4  16  -5    3.95    3.05
   3 -16  -5   93.07    5.78
  -3  16   5   94.39    5.59
  -3 -16   5   94.11    6.24
   3  16  -5   99.17    6.40
  -2 -16   5   -1.13    2.55
  -2  16   5    2.89    2.36
  -2  16   5    3.03    2.32
   2  16  -5    0.14    2.08
   2  16  -5    3.75    2.74
   2 -16  -5   -3.39    2.52
  -1  16   5  208.09    8.18
   1  16  -5  205.89    8.47
   1  16  -5  212.90    7.58
  -1 -16   5  187.66    8.27
   1 -16  -5  209.03    8.75
   0 -16  -5    3.38    2.92
   0  16  -5    0.89    1.95
   0  16  -5    0.27    2.24
   0  16   5    0.92    2.24
   0 -16   5    6.88    2.91
   1  16   5   52.99    3.88
   1 -16   5   47.86    4.62
   1  16   5   50.84    4.79
  -1 -16  -5   57.89    5.29
  -1  16  -5   61.09    4.84
  -2  16  -5    8.35    2.85
   2 -16   5    8.48    3.09
   2  16   5    5.79    2.67
  -2 -16  -5    9.64    3.36
   2  16   5    8.99    2.33
  -3 -16  -5   10.43    3.41
   3 -16   5    4.93    2.83
   3  16   5    2.61    2.31
   3  16   5    2.44    2.61
  -4  16  -5    6.19    2.70
   4  16   5    7.23    3.01
   4 -16   5    7.25    3.02
  -4 -16  -5    6.03    3.18
  -5 -16  -5   10.34    3.42
   5  16   5    9.63    3.39
  -5  16  -5   11.44    2.97
   5 -16   5    8.06    3.26
  -6  16  -5    8.30    2.81
   6  16   5    8.46    3.51
  -6 -16  -5    9.13    3.61
   6 -16   5   13.02    3.47
  -7  16  -5   -1.01    2.47
   7 -16   5   -0.99    2.99
   7  16   5    0.12    3.26
  -6  17   5   -0.19    2.24
   6 -17  -5    1.58    2.74
   6  17  -5    5.09    3.54
   5  17  -5    7.69    3.53
  -5 -17   5   13.23    3.76
   5 -17  -5    7.17    3.09
  -5  17   5    6.45    2.63
   4 -17  -5    5.14    3.22
  -4 -17   5    0.65    2.93
   4  17  -5    1.81    3.10
  -4  17   5   -0.24    2.09
  -3 -17   5    4.54    3.27
  -3  17   5    6.81    2.82
   3 -17  -5    3.93    3.03
   3  17  -5    5.40    3.02
   2  17  -5   -0.02    2.51
   2 -17  -5    1.62    3.08
  -2 -17   5    1.36    2.94
   2  17  -5    5.03    2.61
  -1 -17   5    0.24    2.89
   1  17  -5    2.19    2.29
  -1  17   5    4.41    2.61
   1 -17  -5    1.42    2.84
   1  17  -5    3.80    2.66
   0  17  -5    8.75    3.01
   0 -17  -5   12.74    3.48
   0  17   5    7.94    2.65
   0 -17   5   11.73    3.47
  -1 -17  -5   -1.40    3.01
   1 -17   5    0.25    2.91
  -1  17  -5    0.54    2.50
   1  17   5   -2.20    2.22
  -2  17  -5    4.32    2.61
   2  17   5   -0.56    2.41
   2  17   5    0.23    1.96
  -2 -17  -5    1.04    3.12
   2 -17   5    2.02    2.97
   3 -17   5    1.93    3.01
   3  17   5    1.43    2.67
  -3 -17  -5   -0.58    3.14
   4 -17   5   -0.19    3.09
   4  17   5   -2.29    2.49
  -4 -17  -5   -2.51    2.99
  -5  17  -5   -1.04    2.51
   5  17   5   -1.81    2.89
  -5 -17  -5   -2.11    3.09
   5 -17   5    1.12    3.04
   6 -17   5   -4.94    2.89
  -6 -17  -5   -6.34    2.96
  -6  17  -5    2.64    2.62
   6  17   5    0.12    3.26
   6  18  -5    0.76    3.59
  -6  18   5    1.23    2.59
   6 -18  -5    1.38    3.20
  -5  18   5   36.55    4.13
  -5 -18   5   40.78    4.93
   5 -18  -5   46.28    4.75
   5  18  -5   46.17    5.55
  -4  18   5    0.76    2.49
   4  18  -5    1.33    3.11
  -4 -18   5    1.73    3.46
   4 -18  -5    1.10    3.20
   3 -18  -5   11.21    3.86
   3  18  -5    6.72    3.43
  -3 -18   5    6.38    3.48
  -2 -18   5   16.49    4.08
   2 -18  -5   29.95    4.37
   2  18  -5   12.24    3.29
  -1 -18   5   -2.87    2.99
   1 -18  -5    4.66    3.44
  -1  18   5   -0.22    2.21
   1  18  -5    8.04    2.92
   0 -18  -5   35.93    4.76
   0  18   5   46.88    4.44
   0  18  -5   40.35    4.41
   0 -18   5   43.27    4.99
  -1 -18  -5   31.56    4.74
   1  18   5   34.65    4.21
   1 -18   5   36.45    4.71
  -1  18  -5   30.94    4.22
  -2 -18  -5   19.58    4.30
   2  18   5   17.38    3.59
   2 -18   5   28.86    4.50
  -2  18  -5   24.82    3.74
   3  18   5   -2.72    2.56
   3 -18   5    0.97    3.11
  -3 -18  -5   -6.85    3.10
   4  18   5   -2.45    2.79
   4 -18   5   -1.78    3.28
  -4 -18  -5   -2.91    3.30
   5 -18   5   13.79    3.99
  -5 -18  -5   10.01    3.91
   5  18   5   14.40    3.95
   5 -19  -5    4.35    3.41
   5  19  -5    5.32    3.72
  -5 -19   5    0.41    3.44
  -5  19   5    0.41    2.72
   4 -19  -5   32.72    4.62
   4  19  -5   19.52    4.39
  -4 -19   5   17.25    4.29
  -3 -19   5    3.77    3.78
   3  19  -5    5.51    3.44
   3 -19  -5    8.58    3.63
  -2 -19   5    5.72    3.80
   2 -19  -5   -1.45    3.43
   2  19  -5    4.32    3.10
  -1 -19   5   -0.31    3.26
   1  19  -5    0.40    2.77
   1 -19  -5   -3.44    3.20
   0  19  -5    2.79    2.98
   0  19   5    3.37    2.78
   0 -19  -5    0.26    3.43
   0 -19   5    2.18    3.49
   1 -19   5    2.65    3.53
   1  19   5    0.87    2.85
  -1 -19  -5   -4.96    3.07
  -1  19  -5   -0.02    2.61
   2 -19   5   -3.59    3.13
  -2 -19  -5   -5.47    3.39
   2  19   5   -0.67    2.72
   3  19   5   -2.13    2.71
  -3 -19  -5   -0.85    3.71
   3 -19   5   -0.05    3.37
   4 -19   5    0.08    3.60
   4  19   5   -2.72    2.86
  -4 -19  -5    0.94    3.63
   3 -20  -5    4.96    3.68
  -3 -20   5    7.72    4.02
   3  20  -5    3.50    3.42
  -2 -20   5   18.93    4.55
   2  20  -5   13.07    4.15
   2 -20  -5   14.82    4.58
  -1 -20   5    6.12    3.82
   1  20  -5   -0.06    2.94
   1 -20  -5   -0.17    3.60
   0 -20   5   -3.63    3.37
   0  20   5    4.78    2.90
   0  20  -5   -0.36    3.05
   0 -20  -5    1.28    3.80
  -1 -20  -5   33.09    5.31
   1 -20   5   27.62    4.89
  -1  20  -5   38.31    4.71
   1  20   5   39.78    4.95
  -2 -20  -5    0.13    3.84
   2  20   5    3.44    3.12
   2 -20   5   -2.46    3.79
  -3 -20  -5    1.99    3.89
   3  20   5    4.66    3.31
   3 -20   5   -0.88    3.94
   0 -21   5   10.37    4.28
   0 -21  -5   16.13    4.64
   0  21  -5   15.54    3.90
 -10   0   6   -0.12    1.13
  -9   0   6   12.73    1.47
   9   0  -6   14.43    1.46
  -9   0   6   11.59    1.47
   8   0  -6    1.44    1.06
  -8   0   6    0.87    0.99
  -8   0   6    1.44    1.03
  -7   0   6   21.94    1.71
   7   0  -6   27.49    1.87
  -7   0   6   23.58    1.69
   6   0  -6  467.22    9.98
   6   0  -6  482.57   10.06
  -6   0   6  460.63    9.99
  -6   0   6  456.51    9.94
   5   0  -6    2.76    0.85
   5   0  -6    3.43    0.84
  -5   0   6    3.17    0.78
  -4   0   6  224.11    5.34
   4   0  -6  231.05    5.42
   4   0  -6  234.59    5.45
   3   0  -6  132.32    3.52
  -3   0   6  128.07    3.43
  -2   0   6 2122.67   40.77
   2   0  -6 2112.25   40.20
  -2   0   6 2081.23   40.34
   2   0  -6 2086.75   40.87
  -1   0   6  720.52   14.58
   1   0  -6  709.20   14.29
  -1   0   6  729.05   14.73
  -1   0   6  710.64   14.13
   0   0   6 2106.54   40.45
   0   0  -6 2143.81   40.80
   0   0   6 2096.34   40.82
   0   0   6 2150.09   41.46
  -1   0  -6  828.13   16.64
   1   0   6  800.57   16.81
  -2   0  -6   22.30    1.61
   2   0   6   20.84    1.82
  -3   0  -6  139.67    4.37
  -3   0  -6  140.87    4.29
   3   0   6  141.81    4.42
  -4   0  -6   92.35    3.41
  -4   0  -6   90.59    3.43
   4   0   6   86.33    3.50
  -5   0  -6  162.24    5.06
  -5   0  -6  165.62    4.87
   5   0   6  166.47    5.16
  -6   0  -6   80.45    3.30
  -6   0  -6   75.45    3.61
   6   0   6   76.62    3.69
  -7   0  -6  142.08    5.23
   7   0   6  140.31    5.26
   8   0   6   29.17    2.52
  -8   0  -6   26.35    2.52
  -9   0  -6    0.93    1.52
   9   0   6   -0.91    1.66
  10   0   6   35.57    3.31
 -10   0  -6   39.71    3.48
 -11   0  -6   -0.95    1.98
  11   0   6   -1.20    1.94
 -10  -1   6   -0.99    1.37
 -10  -1   6   -0.88    1.28
  -9  -1   6   12.28    1.71
  -9  -1   6   11.89    1.66
   9   1  -6   12.14    1.68
  -8  -1   6   65.49    2.89
   8   1  -6   64.95    2.96
  -8   1   6   64.85    2.38
  -8  -1   6   68.72    2.96
   7  -1  -6    8.85    1.07
  -7  -1   6    4.03    1.26
  -7   1   6    5.47    1.02
  -7  -1   6    4.40    1.31
   7   1  -6    5.23    1.37
  -6  -1   6    2.20    1.01
   6   1  -6    0.48    1.05
   6   1  -6    3.19    1.04
   6  -1  -6    3.00    0.86
   6  -1  -6    2.35    0.83
  -6  -1   6    2.74    1.04
  -6   1   6    2.43    0.78
   5   1  -6   29.85    2.02
  -5  -1   6   24.82    1.68
   5  -1  -6   27.71    1.53
  -5   1   6   26.01    1.40
   5   1  -6   25.72    1.80
   5  -1  -6   28.35    1.48
  -5  -1   6   27.67    1.80
   4   1  -6   55.71    2.23
  -4  -1   6   50.20    2.20
  -4   1   6   51.50    1.88
   4  -1  -6   51.48    1.94
   4  -1  -6   57.92    2.00
  -4  -1   6   48.92    1.60
  -4  -1   6   53.16    2.15
  -3   1   6  267.50    5.99
  -3  -1   6  289.77    6.60
  -3   1   6  291.61    6.38
  -3  -1   6  292.88    6.37
   3   1  -6  291.12    6.66
   3  -1  -6  292.74    6.40
   2   1  -6  271.62    5.97
  -2  -1   6  270.89    6.30
   2   1  -6  276.07    6.40
   2  -1  -6  266.70    5.74
  -2   1   6  276.93    6.08
  -2  -1   6  269.33    6.25
  -2   1   6  275.07    6.18
  -1  -1   6  167.96    4.31
  -1   1   6  163.44    4.20
   1   1  -6  162.53    4.07
  -1  -1   6  167.29    4.29
  -1  -1   6  167.15    3.93
   1  -1  -6  162.33    3.97
   1   1  -6  165.77    4.35
  -1   1   6  166.98    4.23
  -1   1   6  162.07    3.74
   0   1  -6   98.06    2.94
   0  -1   6  106.73    3.22
   0   1   6  100.65    3.06
   0  -1   6  103.25    2.97
   0  -1  -6  102.62    3.08
   0   1   6   98.09    2.87
   0  -1   6  103.83    3.09
   0   1  -6  103.72    3.11
   0   1   6   99.72    3.08
  -1   1  -6 1029.33   20.27
   1  -1   6  954.71   20.12
   1   1   6 1034.37   20.60
   1  -1   6 1019.85   20.57
  -1  -1  -6 1010.65   20.24
   2   1   6 2680.07   51.74
  -2  -1  -6 2682.82   51.86
  -2  -1  -6 2715.14   52.64
   2  -1   6 2698.52   52.66
  -2   1  -6 2696.86   51.82
   2   1   6 2747.87   52.73
   3   1   6  400.40    9.47
  -3  -1  -6  407.89    9.44
  -3  -1  -6  407.01    9.38
   3  -1   6  410.32    9.46
  -3   1  -6  401.32    9.28
[truncated: 1,529,787 more chars]
