# Supplementary material for: Crystal structure and mol­ecular Hirshfeld surface analysis of acenaphthene derivatives obeying the chlorine–methyl exchange rule
Source: Acta Crystallogr E Crystallogr Commun. 2019 Sep 12;75(Pt 10):1456–62. doi: 10.1107/S2056989019012428 (PMC6775734; doi:10.1107/S2056989019012428)
Supplement: Supplementary file 2 [file e-75-01456-Isup2.hkl]

data_I                                                                          
_shelx_title ' MDUSRINISPRK10 in P2(1)/c'                                       
_shelx_refln_list_code          4                                               
_shelx_F_calc_maximum      201.32                                               
_exptl_crystal_F_000      1184.00                                               
_reflns_d_resolution_high  0.7316                                               
                                                                                
loop_                                                                           
 _space_group_symop_operation_xyz                                               
 'x, y, z'                                                                      
 '-x, y+1/2, -z+1/2'                                                            
 '-x, -y, -z'                                                                   
 'x, -y-1/2, z-1/2'                                                             
                                                                                
_cell_length_a     8.6710                                                       
_cell_length_b    15.6756                                                       
_cell_length_c    20.2284                                                       
_cell_angle_alpha  90.000                                                       
_cell_angle_beta   93.036                                                       
_cell_angle_gamma  90.000                                                       
                                                                                
_shelx_F_squared_multiplier     1.000                                           
                                                                                
loop_                                                                           
 _refln_index_h                                                                 
 _refln_index_k                                                                 
 _refln_index_l                                                                 
 _refln_F_squared_calc                                                          
 _refln_F_squared_meas                                                          
 _refln_F_squared_sigma                                                         
 _refln_observed_status                                                         
   1   0   0        853.50        639.38         8.28 o                         
   2   0   0      11295.27      11492.36       132.51 o                         
   3   0   0       2630.86       2679.19        27.52 o                         
   4   0   0       2759.08       3140.61        31.41 o                         
   5   0   0        311.57        362.65         5.55 o                         
   6   0   0        218.97        212.56         4.66 o                         
   7   0   0        363.32        318.13         8.57 o                         
   8   0   0        276.68        261.80         8.31 o                         
   9   0   0          6.00          0.31         3.56 o                         
  10   0   0         29.71         24.10         4.41 o                         
  11   0   0          4.31         -5.51         5.51 o                         
   1   1   0      10112.35       9743.33       141.98 o                         
   2   1   0       9760.59       9718.52        76.25 o                         
   3   1   0        586.87        604.94         5.03 o                         
   4   1   0          0.30         -0.77         0.77 o                         
   5   1   0         16.60         26.85         1.99 o                         
   6   1   0        190.89        177.56         4.28 o                         
   7   1   0        759.54        734.78         9.08 o                         
   8   1   0          1.13         -2.16         2.31 o                         
   9   1   0        420.40        383.82         8.09 o                         
  10   1   0          6.21         11.27         4.94 o                         
  11   1   0         22.83         28.57         4.86 o                         
   0   2   0       6405.66       5743.72       124.29 o                         
   1   2   0      14244.27      14829.71        83.41 o                         
   2   2   0        627.73        679.83         6.04 o                         
   3   2   0       5447.66       5408.30        43.66 o                         
   4   2   0        823.62        879.16         8.43 o                         
   5   2   0       1290.81       1397.14        14.02 o                         
   6   2   0         90.23         79.52         2.81 o                         
   7   2   0         75.41         63.66         2.73 o                         
   8   2   0        531.78        470.23         7.34 o                         
   9   2   0         80.97         64.20         4.73 o                         
  10   2   0         18.61         11.94         3.52 o                         
  11   2   0          1.16          4.74         4.04 o                         
   1   3   0        526.19        525.72         4.03 o                         
   2   3   0      10066.22      10013.31        73.06 o                         
   3   3   0       1293.05       1313.26        10.99 o                         
   4   3   0         24.92          8.07         2.47 o                         
   5   3   0       1597.96       1652.88        14.99 o                         
   6   3   0        294.34        291.13         5.02 o                         
   7   3   0         18.52         21.36         3.92 o                         
   8   3   0       1115.84       1022.49        12.25 o                         
   9   3   0        232.29        237.67         6.04 o                         
  10   3   0         30.44         22.00         3.72 o                         
  11   3   0          4.91          4.04         3.43 o                         
   0   4   0      40528.03      39819.88       318.36 o                         
   1   4   0      24433.11      24702.99       142.50 o                         
   2   4   0       5255.63       5406.58        35.56 o                         
   3   4   0        938.69       1004.55         9.11 o                         
   4   4   0       3533.28       3635.84        28.09 o                         
   5   4   0         78.59         81.38         2.83 o                         
   6   4   0          7.59          0.59         1.44 o                         
   7   4   0         21.80         17.50         2.14 o                         
   8   4   0        180.25        178.38         4.83 o                         
   9   4   0        122.77        116.64         4.33 o                         
  10   4   0          1.67         -3.03         3.03 o                         
  11   4   0         63.86         64.10         4.54 o                         
   1   5   0        802.29        911.63         6.82 o                         
   2   5   0         18.34         22.52         1.27 o                         
   3   5   0        207.55        183.71         3.45 o                         
   4   5   0          2.58         -1.42         1.42 o                         
   5   5   0          7.99          3.33         2.05 o                         
   6   5   0        532.36        529.31         6.48 o                         
   7   5   0        886.90        845.65        10.92 o                         
   8   5   0        154.88        171.80         4.90 o                         
   9   5   0        487.26        498.00         9.77 o                         
  10   5   0         12.50          3.07         3.28 o                         
  11   5   0          0.08          0.24         5.71 o                         
   0   6   0      13622.71      14180.29       110.84 o                         
   1   6   0       6650.41       6514.12        51.50 o                         
   2   6   0       1663.13       1787.01        12.79 o                         
   3   6   0        166.83        130.40         2.68 o                         
   4   6   0        583.03        582.51         7.83 o                         
   5   6   0          6.64          3.92         1.55 o                         
   6   6   0         29.53         28.89         3.86 o                         
   7   6   0        258.21        253.83         5.30 o                         
   8   6   0         16.58         18.52         2.36 o                         
   9   6   0         25.32         24.82         3.03 o                         
  10   6   0         72.50         68.41         4.08 o                         
  11   6   0         18.56         11.61         6.53 o                         
   1   7   0       1319.51       1497.45        10.75 o                         
   2   7   0       2231.26       2500.87        17.42 o                         
   3   7   0        138.18        125.36         2.89 o                         
   4   7   0       1145.89       1147.76        10.50 o                         
   5   7   0         22.43         19.41         2.12 o                         
   6   7   0          2.27          1.74         2.20 o                         
   7   7   0        240.72        254.39         5.56 o                         
   8   7   0         16.39         11.46         2.62 o                         
   9   7   0          2.48         -2.62         2.62 o                         
  10   7   0         95.04        105.15         4.59 o                         
  11   7   0          6.87         -5.53         6.10 o                         
   0   8   0        831.28        934.10        10.71 o                         
   1   8   0       1601.12       1655.10        11.49 o                         
   2   8   0       3645.11       3848.50        25.80 o                         
   3   8   0        224.40        230.69         3.97 o                         
   4   8   0        984.74        934.12         9.44 o                         
   5   8   0          0.11         -0.32         1.72 o                         
   6   8   0        221.95        232.11         5.26 o                         
   7   8   0          4.51          1.53         4.97 o                         
   8   8   0          4.19          1.78         2.52 o                         
   9   8   0          5.92          1.65         2.98 o                         
  10   8   0          9.48          8.48         3.15 o                         
   1   9   0         61.17         35.04         1.85 o                         
   2   9   0          6.67          2.82         1.54 o                         
   3   9   0        699.15        699.76         9.81 o                         
   4   9   0        732.97        723.59         8.26 o                         
   5   9   0        881.16        843.09         9.28 o                         
   6   9   0         10.47         10.06         2.27 o                         
   7   9   0         47.98         53.17         4.24 o                         
   8   9   0         88.78         80.20         4.01 o                         
   9   9   0         25.93         26.21         4.19 o                         
  10   9   0        116.59        121.24         7.34 o                         
   0  10   0       2472.63       2450.04        25.65 o                         
   1  10   0          8.63         16.11         1.72 o                         
   2  10   0         11.06          6.29         1.55 o                         
   3  10   0         20.70         17.84         2.17 o                         
   4  10   0        193.62        242.80         4.70 o                         
   5  10   0        103.85         91.47         3.52 o                         
   6  10   0          0.63         -2.47         2.47 o                         
   7  10   0         29.19         16.89         3.37 o                         
   8  10   0         55.02         62.68         4.30 o                         
   9  10   0        155.40        168.93         7.02 o                         
  10  10   0          0.18         -3.95         3.95 o                         
   1  11   0        111.02        109.85         3.42 o                         
   2  11   0         11.10          7.92         1.92 o                         
   3  11   0         66.91         65.17         2.90 o                         
   4  11   0        591.91        570.60         7.37 o                         
   5  11   0        105.99        112.57         4.27 o                         
   6  11   0        426.15        459.85         8.74 o                         
   7  11   0         52.47         50.53         4.23 o                         
   8  11   0        262.33        283.77         8.15 o                         
   9  11   0          0.18         -0.94         3.92 o                         
  10  11   0         16.80         17.82         4.42 o                         
   0  12   0        191.82        175.94         6.35 o                         
   1  12   0        477.23        467.48         6.19 o                         
   2  12   0         91.04         83.52         3.06 o                         
   3  12   0        551.42        542.55         7.56 o                         
   4  12   0        458.93        470.90         8.04 o                         
   5  12   0        456.82        482.90         9.22 o                         
   6  12   0          0.12         -2.98         2.98 o                         
   7  12   0          0.19         -3.47         3.47 o                         
   8  12   0          8.18         16.30         4.19 o                         
   9  12   0          4.25         -0.30         8.49 o                         
   1  13   0         24.12         12.92         2.62 o                         
   2  13   0        214.90        184.55         4.54 o                         
   3  13   0         94.79        100.77         5.74 o                         
   4  13   0         63.17         52.73         3.85 o                         
   5  13   0          0.43         -2.47         3.57 o                         
   6  13   0         33.39         28.69         4.27 o                         
   7  13   0         71.61         65.88         5.63 o                         
   8  13   0          5.17         16.34         4.49 o                         
   9  13   0          1.89          0.73         4.76 o                         
   0  14   0         18.08         -3.68         3.68 o                         
   1  14   0          1.24         -2.77         2.77 o                         
   2  14   0        276.16        236.56         5.86 o                         
   3  14   0        809.37        819.41        10.79 o                         
   4  14   0        154.76        163.21         5.76 o                         
   5  14   0        334.33        348.24         9.48 o                         
   6  14   0          2.47         -3.82         3.82 o                         
   7  14   0          6.34          2.03         4.48 o                         
   8  14   0         55.71         67.42         6.05 o                         
   1  15   0         90.76         70.03         4.28 o                         
   2  15   0          0.17         -3.38         3.38 o                         
   3  15   0          0.01         -0.56         3.88 o                         
   4  15   0         17.39         20.36         4.73 o                         
   5  15   0         85.21         94.83         6.14 o                         
   6  15   0        132.73        132.54         7.00 o                         
   7  15   0         24.31         21.12         5.29 o                         
   8  15   0          9.65         14.62         5.26 o                         
   0  16   0         74.33         57.26         6.38 o                         
   1  16   0         77.22         77.01         5.77 o                         
   2  16   0         29.57         17.19         4.21 o                         
   3  16   0          2.35         -4.26         4.40 o                         
   4  16   0          0.00          9.82         6.22 o                         
   5  16   0          2.92         -4.33         5.02 o                         
   6  16   0         11.19          9.81         4.94 o                         
   7  16   0         17.21         13.15         5.57 o                         
   1  17   0          3.78         -4.16         4.16 o                         
   2  17   0         91.62         87.10         6.31 o                         
   3  17   0         14.74          6.66         5.70 o                         
   4  17   0         18.86         28.25         6.36 o                         
   5  17   0         54.08         48.34         7.19 o                         
   6  17   0          0.98         -1.41         5.72 o                         
   7  17   0         37.56         49.63         9.34 o                         
   0  18   0          3.42         10.01         8.13 o                         
   1  18   0          2.19         -5.99         5.99 o                         
   2  18   0          5.47         11.58         5.66 o                         
   3  18   0          8.53         10.75         7.42 o                         
   4  18   0        122.32        129.33        10.69 o                         
   5  18   0          2.50          3.83         6.54 o                         
   6  18   0          8.63          4.53         6.64 o                         
   1  19   0         22.67         16.53         6.30 o                         
   2  19   0        116.53        102.63        10.13 o                         
   3  19   0          3.80          9.33         7.64 o                         
   4  19   0         61.00         84.28        10.02 o                         
   5  19   0         27.23         36.11         9.30 o                         
   0  20   0        157.95        164.05        13.98 o                         
   1  20   0          4.25         11.34         7.99 o                         
   2  20   0          0.28         -3.45         7.53 o                         
   3  20   0         12.66         15.86         8.24 o                         
   4  20   0         39.20         66.63        10.37 o                         
   1  21   0          1.54          0.47         7.90 o                         
   2  21   0         14.80         23.49         9.07 o                         
 -11   1   1          0.41         -3.10         3.65 o                         
 -10   1   1          2.46         -1.00         2.89 o                         
  -9   1   1        116.32        120.59         4.68 o                         
  -8   1   1         18.89         14.00         2.26 o                         
  -7   1   1        285.45        295.03         5.48 o                         
  -6   1   1        970.12        985.07         8.88 o                         
  -5   1   1        117.15        166.25         2.39 o                         
  -4   1   1       3598.30       3595.44        31.01 o                         
  -3   1   1         68.69         70.84         2.19 o                         
  -2   1   1        776.49        794.18         8.89 o                         
  -1   1   1       7151.20       7241.53       118.94 o                         
   1   1   1      21464.71      20316.99       192.97 o                         
   2   1   1       5272.51       5512.21        44.17 o                         
   3   1   1        322.88        282.29         3.71 o                         
   4   1   1        820.80        973.07        10.11 o                         
   5   1   1        212.42        168.14         5.64 o                         
   6   1   1        295.01        239.59         5.62 o                         
   7   1   1          1.66         -0.06         2.05 o                         
   8   1   1          5.18         -0.60         2.34 o                         
   9   1   1          0.04         -0.89         2.63 o                         
  10   1   1         35.35         40.35         3.54 o                         
  11   1   1          2.73          6.65         4.77 o                         
 -11   2   1          0.01         -2.56         3.84 o                         
 -10   2   1         14.16         10.42         3.21 o                         
  -9   2   1        131.00        142.96         4.80 o                         
  -8   2   1        646.88        648.68         8.65 o                         
  -7   2   1        865.85        875.85        10.11 o                         
  -6   2   1        507.67        487.04         6.33 o                         
  -5   2   1          0.88          7.42         1.45 o                         
  -4   2   1        309.40        320.69         6.24 o                         
  -3   2   1       1097.86       1143.42        12.81 o                         
  -2   2   1      14663.04      14606.42       110.75 o                         
  -1   2   1        216.38        239.00         2.82 o                         
   0   2   1       6710.80       6965.48        41.05 o                         
   1   2   1       1800.57       1772.85        10.99 o                         
   2   2   1       9703.71       9655.04        76.16 o                         
   3   2   1       1109.25       1120.63        10.31 o                         
   4   2   1         84.21         48.01         1.81 o                         
   5   2   1        618.67        557.02         7.13 o                         
   6   2   1          0.28         -1.66         1.66 o                         
   7   2   1        101.50        107.29         3.79 o                         
   8   2   1          0.99         -2.40         2.40 o                         
   9   2   1         44.55         49.13         3.48 o                         
  10   2   1          3.21         -1.04         3.19 o                         
  11   2   1          4.00          0.20         3.60 o                         
 -11   3   1         31.14         28.02         5.62 o                         
 -10   3   1         28.43         26.56         7.56 o                         
  -9   3   1          2.29         -0.60         2.56 o                         
  -8   3   1         14.08         14.70         2.97 o                         
  -7   3   1         64.93         53.44         2.62 o                         
  -6   3   1         65.10         81.73         3.18 o                         
  -5   3   1        114.61        152.00         3.03 o                         
  -4   3   1         84.76         54.30         2.13 o                         
  -3   3   1       1421.16       1552.46        12.66 o                         
  -2   3   1        129.90        162.68         2.48 o                         
  -1   3   1        669.88        709.68         5.08 o                         
   0   3   1        452.59        499.32         3.62 o                         
   1   3   1        796.94        804.51         5.65 o                         
   2   3   1        608.08        609.87        10.09 o                         
   3   3   1       2425.82       2616.33        20.43 o                         
   4   3   1       8030.64       8398.00        66.76 o                         
   5   3   1         13.95         11.48         1.71 o                         
   6   3   1        217.72        215.36         4.62 o                         
   7   3   1         65.67         56.19         2.84 o                         
   8   3   1          0.00         -1.00         2.68 o                         
   9   3   1         25.94         26.95         3.13 o                         
  10   3   1          4.33         -2.18         3.23 o                         
  11   3   1          1.19         -2.54         3.47 o                         
 -11   4   1          5.42         -2.05         5.14 o                         
 -10   4   1          0.24         -3.91         3.91 o                         
  -9   4   1         16.64         14.80         2.98 o                         
  -8   4   1        861.32        834.26        10.46 o                         
  -7   4   1         67.30         73.56         3.02 o                         
  -6   4   1        589.96        619.31         6.54 o                         
  -5   4   1        867.41        940.41         8.80 o                         
  -4   4   1        631.39        640.46         6.87 o                         
  -3   4   1       3113.90       3348.73        24.06 o                         
  -2   4   1       7353.37       7460.55        51.36 o                         
  -1   4   1        624.04        697.48         5.25 o                         
   0   4   1        293.66        304.21         2.70 o                         
   1   4   1         50.12         41.54         1.86 o                         
   2   4   1        198.52        186.85         2.76 o                         
   3   4   1         87.21         92.04         2.80 o                         
   4   4   1        331.27        246.37         4.12 o                         
   5   4   1        117.18        119.83         3.14 o                         
   6   4   1        380.82        416.83         5.52 o                         
   7   4   1         50.41         48.13         2.93 o                         
   8   4   1         55.07         64.70         3.31 o                         
   9   4   1         39.28         41.40         3.39 o                         
  10   4   1          3.84          5.75         5.26 o                         
  11   4   1         37.27         42.08         4.69 o                         
 -11   5   1          0.51         -5.06         5.06 o                         
 -10   5   1         56.48         63.73         5.78 o                         
  -9   5   1          1.00         -1.44         4.02 o                         
  -8   5   1         32.83         39.13         2.61 o                         
  -7   5   1        103.40         88.79         5.69 o                         
  -6   5   1        288.93        281.23         5.22 o                         
  -5   5   1       3169.81       3308.33        24.35 o                         
  -4   5   1       1219.77       1280.91        10.72 o                         
  -3   5   1         83.91         54.64         2.04 o                         
  -2   5   1       2516.85       2851.61        18.74 o                         
  -1   5   1      12051.71      12724.76        70.32 o                         
   0   5   1       3094.01       3195.00        16.91 o                         
   1   5   1        280.24        257.54         3.56 o                         
   2   5   1       1422.35       1457.03        10.54 o                         
   3   5   1         39.28         49.83         2.06 o                         
   4   5   1       2227.72       2217.22        20.15 o                         
   5   5   1        349.69        385.66         5.37 o                         
   6   5   1        135.05        102.38         3.58 o                         
   7   5   1        549.39        493.99         8.13 o                         
   8   5   1         33.12         24.94         2.85 o                         
   9   5   1          5.69          2.90         2.62 o                         
  10   5   1          1.12         -3.61         3.61 o                         
  11   5   1         93.17        101.22         6.06 o                         
 -11   6   1          7.23         -3.31         5.95 o                         
 -10   6   1         44.76         38.16         5.69 o                         
  -9   6   1         32.68         30.65         2.94 o                         
  -8   6   1        143.11        116.80         3.80 o                         
  -7   6   1         52.63         53.48         3.91 o                         
  -6   6   1         16.65         19.04         2.65 o                         
  -5   6   1         91.33         94.15         2.74 o                         
  -4   6   1         18.91         22.69         2.89 o                         
  -3   6   1          3.77          8.09         1.23 o                         
  -2   6   1       1535.04       1584.79        11.56 o                         
  -1   6   1        155.57        185.04         5.02 o                         
   0   6   1       6253.30       7112.91        38.72 o                         
   1   6   1       4977.66       5219.99        33.04 o                         
   2   6   1       1446.31       1544.94        11.42 o                         
   3   6   1       2697.70       2706.34        19.30 o                         
   4   6   1         75.39         95.53         5.26 o                         
   5   6   1         95.38         91.87         3.11 o                         
   6   6   1       1498.79       1450.34        15.08 o                         
   7   6   1         20.74         14.05         2.92 o                         
   8   6   1          7.21          1.20         2.78 o                         
   9   6   1        130.10        118.19         4.76 o                         
  10   6   1          0.37         -2.90         2.90 o                         
  11   6   1          0.85         -3.01         4.45 o                         
 -11   7   1          1.02         -4.97         4.97 o                         
 -10   7   1          1.15          2.63         5.08 o                         
  -9   7   1         15.72         14.27         2.84 o                         
  -8   7   1        154.13        148.38         4.41 o                         
  -7   7   1         19.87         17.95         2.44 o                         
  -6   7   1         93.39         86.95         3.44 o                         
  -5   7   1        593.84        648.37         7.87 o                         
  -4   7   1       1227.88       1244.91        11.03 o                         
  -3   7   1         52.47         74.90         2.29 o                         
  -2   7   1         81.61        151.23         3.52 o                         
  -1   7   1       1231.49       1435.71        10.42 o                         
   0   7   1      16257.16      17467.06        92.47 o                         
   1   7   1       4122.84       4537.74        30.23 o                         
   2   7   1         51.95         35.33         1.82 o                         
   3   7   1       1827.63       1908.21        14.68 o                         
   4   7   1        298.73        354.57         5.11 o                         
   5   7   1        218.43        220.96         4.67 o                         
   6   7   1        490.41        482.06         7.12 o                         
   7   7   1         58.62         61.40         3.44 o                         
   8   7   1         67.21         82.49         3.68 o                         
   9   7   1          9.90          3.17         2.48 o                         
  10   7   1         67.68         64.95         4.20 o                         
  11   7   1          0.17         -3.36         3.36 o                         
 -10   8   1          0.19         -2.28         2.63 o                         
  -9   8   1         90.47         91.13         5.46 o                         
  -8   8   1          0.39         -1.07         2.41 o                         
  -7   8   1        263.15        286.79         6.05 o                         
  -6   8   1          0.03         -2.51         2.51 o                         
  -5   8   1         32.66         29.19         2.06 o                         
  -4   8   1          5.98          3.14         1.27 o                         
  -3   8   1         12.34          6.32         1.57 o                         
  -2   8   1        281.80        304.75         4.13 o                         
  -1   8   1         50.49         70.73         2.13 o                         
   0   8   1         58.38        117.19         4.63 o                         
   1   8   1        171.82        184.38         3.09 o                         
   2   8   1          3.63         -1.37         1.37 o                         
   3   8   1        178.77        212.20         3.95 o                         
   4   8   1        122.79        134.55         3.57 o                         
   5   8   1         21.97         23.31         2.23 o                         
   6   8   1        134.64        155.28         4.69 o                         
   7   8   1         98.07        110.93         4.53 o                         
   8   8   1         36.30         28.54         3.07 o                         
   9   8   1         59.79         51.07         3.52 o                         
  10   8   1         11.15          3.61         3.42 o                         
 -10   9   1         33.88         42.52         3.98 o                         
  -9   9   1          1.27         -3.04         3.04 o                         
  -8   9   1          5.02          1.15         2.60 o                         
  -7   9   1          0.72          0.08         2.52 o                         
  -6   9   1          6.01         -0.05         2.10 o                         
  -5   9   1         61.46         58.00         2.85 o                         
  -4   9   1        123.10        126.56         3.34 o                         
  -3   9   1         87.26         92.82         3.04 o                         
  -2   9   1        147.62        110.82         2.96 o                         
  -1   9   1       3801.06       4075.33        26.14 o                         
   0   9   1       1245.50       1348.17        10.63 o                         
   1   9   1          0.17         -1.22         1.22 o                         
   2   9   1        478.23        510.98         7.67 o                         
   3   9   1        171.98        187.89         5.84 o                         
   4   9   1          1.98         -1.66         1.66 o                         
   5   9   1        198.97        172.19         4.50 o                         
   6   9   1        324.95        338.84         5.85 o                         
   7   9   1        136.51        127.02         4.89 o                         
   8   9   1         69.46         71.61         4.05 o                         
   9   9   1         24.19         16.38         3.42 o                         
  10   9   1         36.02         32.88         5.50 o                         
 -10  10   1        124.61        149.06         6.26 o                         
  -9  10   1         37.50         38.27         5.37 o                         
  -8  10   1          4.06          0.20         3.06 o                         
  -7  10   1        130.25        133.10         5.04 o                         
  -6  10   1         59.28         40.57         3.32 o                         
  -5  10   1          4.46         -2.25         2.25 o                         
  -4  10   1         48.06         40.31         2.47 o                         
  -3  10   1        256.40        243.06         5.22 o                         
  -2  10   1        392.44        374.15         5.11 o                         
  -1  10   1         55.77         66.64         4.75 o                         
   0  10   1        941.90       1014.88         9.48 o                         
   1  10   1        151.07        126.69         3.06 o                         
   2  10   1       1107.36       1124.33         9.95 o                         
   3  10   1        189.12        176.37         4.28 o                         
   4  10   1        374.66        375.97         6.76 o                         
   5  10   1        297.15        317.46         6.99 o                         
   6  10   1         40.03         31.85         3.17 o                         
   7  10   1        107.83         93.47         4.77 o                         
   8  10   1          5.87         -1.07         3.34 o                         
   9  10   1          0.21         -1.52         3.38 o                         
  10  10   1          2.53          0.13         3.97 o                         
 -10  11   1         58.94         63.99         5.14 o                         
  -9  11   1         35.97         36.13         4.80 o                         
  -8  11   1         10.47         10.41         3.58 o                         
  -7  11   1         82.58         70.77         4.55 o                         
  -6  11   1        331.38        334.75         9.27 o                         
  -5  11   1         61.18         52.10         3.39 o                         
  -4  11   1         23.25         21.10         2.41 o                         
  -3  11   1          3.11         -1.97         1.97 o                         
  -2  11   1        174.81        157.33         5.43 o                         
  -1  11   1        439.25        442.20         5.72 o                         
   0  11   1        149.45        174.44         4.06 o                         
   1  11   1          2.82         -0.26         1.55 o                         
   2  11   1          4.93          3.17         1.56 o                         
   3  11   1          1.01         -1.98         1.98 o                         
   4  11   1         57.70         63.35         3.18 o                         
   5  11   1         25.89         10.54         2.74 o                         
   6  11   1         87.56         78.43         4.38 o                         
   7  11   1         91.11         97.63         6.19 o                         
   8  11   1        236.50        242.31         8.41 o                         
   9  11   1          0.10          0.79         3.63 o                         
  10  11   1         35.99         41.65         9.33 o                         
  -9  12   1          5.68          3.18         4.49 o                         
  -8  12   1          2.48          0.42         3.53 o                         
  -7  12   1         29.79         22.46         3.99 o                         
  -6  12   1         61.73         37.90         3.92 o                         
  -5  12   1         32.72         31.32         3.73 o                         
  -4  12   1         17.11         13.93         2.73 o                         
  -3  12   1          4.10         -1.86         2.31 o                         
  -2  12   1        324.02        302.74         5.02 o                         
  -1  12   1          1.58          0.39         1.94 o                         
   0  12   1        494.02        531.77         6.99 o                         
   1  12   1         27.13         14.11         2.20 o                         
   2  12   1        725.88        749.25        12.96 o                         
   3  12   1        234.24        212.99         5.13 o                         
   4  12   1        189.34        181.02         5.60 o                         
   5  12   1         69.63         66.62         3.98 o                         
   6  12   1         11.14          5.48         3.30 o                         
   7  12   1          4.79          5.61         3.67 o                         
   8  12   1          5.73         13.53         4.35 o                         
   9  12   1          1.39         -3.87         3.87 o                         
  -9  13   1         26.27         29.72         7.62 o                         
  -8  13   1          0.69         -3.92         3.92 o                         
  -7  13   1         53.00         68.31         7.97 o                         
  -6  13   1         35.23         26.75         4.14 o                         
  -5  13   1         87.76         88.33         5.43 o                         
  -4  13   1        302.10        311.58         7.03 o                         
  -3  13   1        649.59        648.68         9.15 o                         
  -2  13   1         26.10         22.21         2.66 o                         
  -1  13   1        382.30        391.74         6.54 o                         
   0  13   1        240.29        246.91         5.82 o                         
   1  13   1         63.11         64.36         3.35 o                         
   2  13   1        125.21        133.32         4.08 o                         
   3  13   1         37.49         31.60         3.22 o                         
   4  13   1        113.63        126.18         5.30 o                         
   5  13   1         17.38         22.30         4.76 o                         
   6  13   1          3.04          1.72         3.75 o                         
   7  13   1          0.35          0.50         4.75 o                         
   8  13   1         42.44         52.41         5.45 o                         
   9  13   1          9.09          7.15         4.61 o                         
  -8  14   1         70.31         69.68         5.99 o                         
  -7  14   1         51.70         42.37         5.22 o                         
  -6  14   1         12.38         10.13         4.26 o                         
  -5  14   1         26.45         19.02         4.43 o                         
  -4  14   1        193.85        189.71         6.25 o                         
  -3  14   1          2.87         -2.83         2.83 o                         
  -2  14   1         74.35         45.75         3.97 o                         
  -1  14   1         12.42         10.80         3.15 o                         
   0  14   1         15.85         12.09         2.98 o                         
   1  14   1         22.86         13.61         3.30 o                         
   2  14   1        115.30        112.17         4.28 o                         
   3  14   1         22.41         23.50         4.92 o                         
   4  14   1         51.17         51.66         4.15 o                         
   5  14   1         92.73         91.21         5.74 o                         
   6  14   1         20.40         28.85         4.68 o                         
   7  14   1         25.11         29.63         4.98 o                         
   8  14   1         21.08         24.28         5.15 o                         
  -8  15   1         12.60          3.89         5.70 o                         
  -7  15   1         26.59         21.28         5.14 o                         
  -6  15   1         87.32        100.97         6.34 o                         
  -5  15   1          1.62         -4.05         4.05 o                         
  -4  15   1        206.38        197.33         8.41 o                         
  -3  15   1         92.85        115.98         6.38 o                         
  -2  15   1         72.25         60.63         4.81 o                         
  -1  15   1        198.66        175.62         5.76 o                         
   0  15   1         25.45         14.55         3.73 o                         
   1  15   1         48.43         49.91         3.92 o                         
   2  15   1          4.45         -1.39         5.34 o                         
   3  15   1         22.15         14.46         3.88 o                         
   4  15   1        127.08        118.47         6.52 o                         
   5  15   1         45.14         42.00         5.31 o                         
   6  15   1        140.98        128.96         6.88 o                         
   7  15   1         16.04         12.86         5.77 o                         
   8  15   1         14.84         12.47         5.27 o                         
  -7  16   1          7.05          3.16         5.02 o                         
  -6  16   1          5.09          1.08         4.67 o                         
  -5  16   1         35.81         30.17         6.28 o                         
  -4  16   1          0.03         -3.33         5.17 o                         
  -3  16   1        180.37        145.42         7.16 o                         
  -2  16   1         17.14         14.83         4.11 o                         
  -1  16   1         10.22          6.93         4.32 o                         
   0  16   1         16.16          9.88         3.63 o                         
   1  16   1         41.18         46.29         5.15 o                         
   2  16   1        231.22        240.48         7.97 o                         
   3  16   1        332.58        340.28        10.20 o                         
   4  16   1         47.11         52.78         6.35 o                         
   5  16   1         70.60         73.40         6.97 o                         
   6  16   1          0.45          0.54         5.29 o                         
   7  16   1          0.28          2.76         5.08 o                         
  -7  17   1          8.71         -0.06         6.59 o                         
  -6  17   1          0.05         -0.08         5.55 o                         
  -5  17   1          5.25          8.10         8.56 o                         
  -4  17   1         71.00         67.45         7.16 o                         
  -3  17   1        109.27        128.83         8.23 o                         
  -2  17   1        178.13        161.50         7.60 o                         
  -1  17   1          1.71         -4.11         4.11 o                         
   0  17   1         17.95         21.35         5.48 o                         
   1  17   1        173.22        204.82         8.41 o                         
   2  17   1          1.55          4.28         4.58 o                         
   3  17   1         95.48        103.96         9.25 o                         
   4  17   1          0.43         -3.06         5.42 o                         
   5  17   1         13.29         -0.98         5.64 o                         
   6  17   1          2.20         -0.24         5.78 o                         
   7  17   1          9.96          9.14         7.63 o                         
  -6  18   1         13.55         15.10         7.01 o                         
  -5  18   1         12.89         14.14         6.42 o                         
  -4  18   1        118.93        111.18         8.53 o                         
  -3  18   1          0.55         10.39         7.12 o                         
  -2  18   1         48.02         69.57         7.28 o                         
  -1  18   1         14.97         14.45         5.83 o                         
   0  18   1          5.32         11.23         6.06 o                         
   1  18   1          9.62          7.06         6.24 o                         
   2  18   1         96.36         77.17         7.39 o                         
   3  18   1         81.84         75.18         9.14 o                         
   4  18   1         99.75        127.63        10.72 o                         
   5  18   1         38.07         59.77         7.68 o                         
   6  18   1          0.01         -5.76         5.76 o                         
  -5  19   1          0.69         10.02         8.10 o                         
  -4  19   1         28.03         50.72         9.12 o                         
  -3  19   1         36.90         53.08         8.85 o                         
  -2  19   1         31.81         35.28         8.38 o                         
  -1  19   1          0.02         -5.57         5.57 o                         
   0  19   1          5.96         -5.54         5.67 o                         
   1  19   1         68.44         82.99         9.88 o                         
   2  19   1         10.81         -1.31         8.00 o                         
   3  19   1          2.38          0.37         7.61 o                         
   4  19   1         75.45         82.67        10.81 o                         
   5  19   1          0.31         -5.28         7.94 o                         
  -4  20   1         37.72         38.79         9.27 o                         
  -3  20   1         22.49         20.65         8.51 o                         
  -2  20   1         37.16         24.80        16.10 o                         
  -1  20   1          3.81          1.65         7.50 o                         
   0  20   1        113.22        139.59         9.43 o                         
   1  20   1        143.47        139.36        11.52 o                         
   2  20   1          1.75          1.67         7.82 o                         
   3  20   1         13.10          5.33         8.28 o                         
   4  20   1         29.66         49.12         9.32 o                         
  -2  21   1        167.01        192.82        13.43 o                         
  -1  21   1          0.20         -2.71         8.15 o                         
   0  21   1         49.76         59.11         8.44 o                         
   1  21   1         18.98         39.96         9.18 o                         
   2  21   1          0.28          7.72         8.39 o                         
 -11   0   2          2.26         -4.41         4.81 o                         
 -10   0   2        178.35        191.43        10.61 o                         
  -9   0   2        121.30        111.72         9.44 o                         
  -8   0   2        172.48        176.53         5.48 o                         
  -7   0   2        159.58        131.96         4.77 o                         
  -6   0   2        448.07        423.05         6.19 o                         
  -5   0   2         36.56         16.84         1.46 o                         
  -4   0   2         90.13        117.91         2.50 o                         
  -3   0   2       1036.74       1195.02        14.88 o                         
  -2   0   2      16136.97      16923.03       178.28 o                         
  -1   0   2       4129.48       4056.31        37.34 o                         
   1   0   2      14673.82      14029.03       158.59 o                         
   2   0   2        185.64        239.97         4.44 o                         
   3   0   2        181.24        193.34         4.17 o                         
   4   0   2      10802.80      10953.70       148.94 o                         
   5   0   2       6978.94       6852.43        94.91 o                         
   6   0   2       4349.40       4470.94        64.07 o                         
   7   0   2        226.64        220.96         7.95 o                         
   8   0   2        129.70        121.98         6.96 o                         
   9   0   2          5.76          4.46         4.45 o                         
  10   0   2         63.33         69.93         5.93 o                         
  11   0   2          0.48         -4.04         6.04 o                         
 -11   1   2          0.00          1.03         3.36 o                         
 -10   1   2          3.18          7.09         2.99 o                         
  -9   1   2        166.88        150.38         4.80 o                         
  -8   1   2         99.72         64.25         3.21 o                         
  -7   1   2        110.92         96.88         3.34 o                         
  -6   1   2         11.39          3.44         1.39 o                         
  -5   1   2         59.84        100.74         1.95 o                         
  -4   1   2       1218.34       1367.73        23.86 o                         
  -3   1   2       2830.40       2820.97        34.41 o                         
  -2   1   2          2.85          1.39         0.84 o                         
  -1   1   2       1590.56       1743.90        11.96 o                         
   0   1   2        453.36        371.93         5.46 o                         
   1   1   2       1069.85       1036.00         7.88 o                         
   2   1   2       2065.31       1983.64        16.70 o                         
   3   1   2       4895.08       5086.83        40.81 o                         
   4   1   2         50.80         41.59         1.59 o                         
   5   1   2        190.59        179.87         4.48 o                         
   6   1   2        489.72        487.50         7.85 o                         
   7   1   2        292.35        279.45         6.17 o                         
   8   1   2          0.12         -2.50         2.50 o                         
   9   1   2         39.38         40.14         3.52 o                         
  10   1   2          6.60          6.98         3.02 o                         
  11   1   2          9.05          8.54         3.93 o                         
 -11   2   2         29.99         33.13         7.43 o                         
 -10   2   2         52.97         53.45         5.49 o                         
  -9   2   2         61.39         60.22         3.56 o                         
  -8   2   2         64.87         52.53         2.62 o                         
  -7   2   2        873.26        825.40        12.66 o                         
  -6   2   2         24.89         17.76         2.75 o                         
  -5   2   2        132.77        169.01         4.84 o                         
  -4   2   2        136.25        117.05         4.43 o                         
  -3   2   2        270.60        322.91         5.05 o                         
  -2   2   2       9838.26       9936.49        80.28 o                         
  -1   2   2       1565.83       1468.76         9.72 o                         
   0   2   2      23927.50      23114.19       142.13 o                         
   1   2   2        923.98        916.77         7.02 o                         
   2   2   2      26418.28      25841.06       201.83 o                         
   3   2   2       1638.61       1605.49        14.26 o                         
   4   2   2       2332.02       2446.86        21.01 o                         
   5   2   2       2154.75       2288.62        20.06 o                         
   6   2   2        639.89        682.35         8.90 o                         
   7   2   2        182.29        173.60         5.14 o                         
   8   2   2        754.89        643.34        10.84 o                         
   9   2   2          0.05          0.30         2.74 o                         
  10   2   2          5.67          0.32         2.85 o                         
  11   2   2          4.29          3.35         5.52 o                         
 -11   3   2         15.28         11.02         6.77 o                         
 -10   3   2         37.50         22.83         4.30 o                         
  -9   3   2          3.26          6.16         5.67 o                         
  -8   3   2          0.17         -3.28         3.28 o                         
  -7   3   2          0.09         -2.90         2.90 o                         
  -6   3   2        721.73        731.83        12.37 o                         
  -5   3   2       2771.44       2909.78        35.57 o                         
  -4   3   2         27.21         48.54         2.45 o                         
  -3   3   2        132.13        142.45         2.04 o                         
  -2   3   2       3354.33       3466.59        24.57 o                         
  -1   3   2      28508.78      28660.79       159.23 o                         
   0   3   2         47.31         49.53         1.11 o                         
   1   3   2        602.20        627.36         4.97 o                         
   2   3   2      12822.45      13133.45        95.00 o                         
   3   3   2        248.01        268.91         4.14 o                         
   4   3   2        204.53        248.97         7.00 o                         
   5   3   2        297.74        307.73         4.94 o                         
   6   3   2          3.25          6.96         1.81 o                         
   7   3   2          0.08         -0.70         2.16 o                         
   8   3   2        211.73        204.71         8.24 o                         
   9   3   2        191.74        194.56         9.37 o                         
  10   3   2         24.77         27.06         4.19 o                         
  11   3   2          0.81         -4.24         4.24 o                         
 -11   4   2         13.73         13.75         9.63 o                         
 -10   4   2         24.74         19.21         4.45 o                         
  -9   4   2          7.60         -0.20         3.95 o                         
  -8   4   2        136.05        117.10         6.19 o                         
  -7   4   2        152.99        151.21         6.54 o                         
  -6   4   2         32.46         25.63         2.28 o                         
  -5   4   2        193.93        198.10         3.12 o                         
  -4   4   2       1794.83       1740.68        13.38 o                         
  -3   4   2          3.08         -0.90         0.90 o                         
  -2   4   2        596.23        638.65         5.54 o                         
  -1   4   2      12764.11      13160.35        82.72 o                         
   0   4   2      33683.89      33075.89       175.76 o                         
   1   4   2        210.78        216.82         2.43 o                         
   2   4   2        196.54        222.60         3.03 o                         
   3   4   2       3328.58       3427.97        28.93 o                         
   4   4   2       2584.66       2527.06        22.32 o                         
   5   4   2         21.42         25.79         2.12 o                         
   6   4   2         34.23         48.55         2.33 o                         
   7   4   2        366.18        376.59         6.99 o                         
   8   4   2          3.80          1.42         2.43 o                         
   9   4   2          0.06         -2.80         3.41 o                         
  10   4   2         24.65         28.20         4.34 o                         
  11   4   2          0.30         -3.87         3.87 o                         
 -11   5   2          5.28          6.09        11.75 o                         
 -10   5   2          5.28          4.59         4.40 o                         
  -9   5   2        456.81        441.67        11.68 o                         
  -8   5   2        125.73        121.54         6.49 o                         
  -7   5   2          0.06         -0.81         1.52 o                         
  -6   5   2          0.39          1.99         1.32 o                         
  -5   5   2        336.98        366.41         5.69 o                         
  -4   5   2       1067.11       1047.02         9.44 o                         
  -3   5   2       1983.36       2066.34        14.85 o                         
  -2   5   2       4732.43       4768.99        31.73 o                         
  -1   5   2        789.48        743.28         6.20 o                         
   0   5   2       7131.74       7439.81        40.16 o                         
   1   5   2        669.33        636.77         5.58 o                         
   2   5   2        289.41        314.66         3.90 o                         
   3   5   2          3.80          4.23         1.59 o                         
   4   5   2        499.22        571.59         8.32 o                         
   5   5   2         20.14         29.95         2.30 o                         
   6   5   2          7.28         12.65         2.28 o                         
   7   5   2         73.33         68.56         3.65 o                         
   8   5   2          9.82         13.09         2.80 o                         
   9   5   2        100.01         99.35         4.76 o                         
  10   5   2          0.04         -3.97         3.97 o                         
  11   5   2         32.23         38.40         5.00 o                         
 -11   6   2         54.71         67.23         6.66 o                         
 -10   6   2         37.11         34.94         5.65 o                         
  -9   6   2         41.02         48.97         5.77 o                         
  -8   6   2        109.64        125.05         3.49 o                         
  -7   6   2        128.65        120.94         3.56 o                         
  -6   6   2         11.07         16.60         2.05 o                         
  -5   6   2        132.76        130.37         3.06 o                         
  -4   6   2        111.68        154.74         3.34 o                         
  -3   6   2        192.20        199.15         5.20 o                         
  -2   6   2         66.27         90.82         2.25 o                         
  -1   6   2        133.14        123.73         2.62 o                         
   0   6   2       1640.94       1910.09        11.40 o                         
   1   6   2        900.13        821.09         6.67 o                         
   2   6   2          3.83         -1.11         1.11 o                         
   3   6   2          2.41          3.56         1.48 o                         
   4   6   2       6712.47       7297.02        59.63 o                         
   5   6   2       1351.03       1330.21        14.04 o                         
   6   6   2        449.43        464.35         7.55 o                         
   7   6   2        695.75        635.11         9.96 o                         
   8   6   2         17.59         13.80         3.61 o                         
   9   6   2         28.49         27.98         3.35 o                         
  10   6   2          3.88         -2.24         3.77 o                         
  11   6   2         16.35         18.29         3.82 o                         
 -11   7   2         19.51         15.44         5.53 o                         
 -10   7   2         31.20         32.07         6.08 o                         
  -9   7   2          4.13         -0.72         4.67 o                         
  -8   7   2         19.58         21.57         2.47 o                         
  -7   7   2         13.87          9.49         2.62 o                         
  -6   7   2        776.56        768.25         8.81 o                         
  -5   7   2        138.89        150.14         3.85 o                         
  -4   7   2        110.10        109.71         2.75 o                         
  -3   7   2        444.23        477.28         5.29 o                         
  -2   7   2         38.58         53.67         1.86 o                         
  -1   7   2       3613.91       3803.09        23.87 o                         
   0   7   2       1921.63       2016.33        13.85 o                         
   1   7   2        280.22        323.89         4.03 o                         
   2   7   2        999.14        984.62         8.45 o                         
   3   7   2        131.47        126.21         3.09 o                         
   4   7   2        248.57        260.83         4.49 o                         
   5   7   2        116.31        116.31         3.71 o                         
   6   7   2         63.82         62.11         3.20 o                         
   7   7   2          5.75          3.29         3.60 o                         
   8   7   2          0.63         -0.11         3.64 o                         
   9   7   2         48.98         57.24         3.61 o                         
  10   7   2         12.93          6.21         3.59 o                         
  11   7   2         13.46         11.74         4.02 o                         
 -10   8   2         20.69         21.37         6.12 o                         
  -9   8   2          0.04          0.24         2.65 o                         
  -8   8   2        142.79        144.18         4.50 o                         
  -7   8   2          0.22         -1.82         2.26 o                         
  -6   8   2         62.99         52.52         2.98 o                         
  -5   8   2        204.84        199.14         3.90 o                         
  -4   8   2        739.25        690.55         7.59 o                         
  -3   8   2         86.09         76.31         2.46 o                         
  -2   8   2        280.21        326.73         4.30 o                         
  -1   8   2       7163.03       7456.30        46.95 o                         
   0   8   2        756.23        796.96         6.53 o                         
   1   8   2          3.09         -0.84         1.10 o                         
   2   8   2        473.28        400.18         5.14 o                         
   3   8   2        826.23        889.71         8.67 o                         
   4   8   2          5.35          4.59         1.85 o                         
   5   8   2         33.89         32.19         2.36 o                         
   6   8   2       1209.01       1168.76        16.15 o                         
   7   8   2        458.85        456.85         8.23 o                         
   8   8   2         30.22         24.30         3.22 o                         
   9   8   2         77.69         82.51         4.12 o                         
  10   8   2         53.33         63.79         5.31 o                         
 -10   9   2         37.42         26.75         3.27 o                         
  -9   9   2        107.83        111.59         5.22 o                         
  -8   9   2         44.06         39.03         3.16 o                         
  -7   9   2         71.53         90.53         3.97 o                         
  -6   9   2         80.92         80.33         3.14 o                         
  -5   9   2        576.22        601.95         7.46 o                         
  -4   9   2          0.08         -1.51         1.63 o                         
  -3   9   2        862.91        872.45         8.68 o                         
  -2   9   2        817.68        767.46         7.28 o                         
  -1   9   2       2731.28       2969.71        19.91 o                         
   0   9   2        169.49        191.82         3.99 o                         
   1   9   2          2.18          4.62         1.36 o                         
   2   9   2        129.07        133.91         3.85 o                         
   3   9   2       1419.45       1490.11        12.95 o                         
   4   9   2         30.82         33.33         2.46 o                         
   5   9   2        712.79        723.52         8.71 o                         
   6   9   2         30.65         19.53         2.60 o                         
   7   9   2         33.26         39.04         4.07 o                         
   8   9   2        161.07        180.04         6.32 o                         
   9   9   2         54.60         60.84         5.02 o                         
  10   9   2         97.60         93.69         6.52 o                         
 -10  10   2          4.95          0.14         4.52 o                         
  -9  10   2         79.96         76.56         5.03 o                         
  -8  10   2          2.22          4.48         3.00 o                         
  -7  10   2          0.84         -1.05         2.71 o                         
  -6  10   2        524.19        504.36         8.06 o                         
  -5  10   2        323.06        294.15         6.10 o                         
  -4  10   2         92.52         88.17         3.11 o                         
  -3  10   2        594.31        615.42         7.31 o                         
  -2  10   2          0.16         -1.32         1.32 o                         
  -1  10   2          1.19          2.13         1.63 o                         
   0  10   2       1124.86       1106.24         9.58 o                         
   1  10   2        205.97        179.12         3.51 o                         
   2  10   2         52.50         33.70         2.18 o                         
   3  10   2        871.50        914.21        10.23 o                         
   4  10   2         24.11         24.61         2.38 o                         
   5  10   2          5.39          9.04         2.44 o                         
   6  10   2         43.92         39.33         3.43 o                         
   7  10   2         14.34         11.59         3.57 o                         
   8  10   2          1.10          1.51         3.66 o                         
   9  10   2         42.00         52.13         4.66 o                         
  10  10   2         33.14         42.11         5.11 o                         
 -10  11   2          1.20         -3.59         3.59 o                         
  -9  11   2          0.23         -3.67         3.67 o                         
  -8  11   2         60.52         68.51         4.46 o                         
  -7  11   2         29.12         25.06         3.70 o                         
  -6  11   2        148.92        141.34         5.36 o                         
  -5  11   2         77.98         62.46         3.67 o                         
  -4  11   2          3.88          0.38         2.13 o                         
  -3  11   2        852.91        849.71         8.83 o                         
  -2  11   2       4885.97       5080.67        34.45 o                         
  -1  11   2        130.44        122.99         3.54 o                         
   0  11   2        891.70        889.44         8.99 o                         
   1  11   2          0.42         -1.58         1.58 o                         
   2  11   2          1.43         -1.14         1.49 o                         
   3  11   2         40.05         28.94         2.64 o                         
   4  11   2        124.09        118.78         3.99 o                         
   5  11   2        119.44        140.25         4.77 o                         
   6  11   2          2.21         -2.88         2.88 o                         
   7  11   2          3.24          3.94         3.43 o                         
   8  11   2          1.41          7.60         4.08 o                         
   9  11   2          6.51          3.04         3.80 o                         
  10  11   2         48.15         42.11         5.72 o                         
  -9  12   2         62.07         61.73         5.46 o                         
  -8  12   2          2.38          8.88         3.53 o                         
  -7  12   2          2.51         -3.40         3.40 o                         
  -6  12   2         16.35          9.59         3.48 o                         
  -5  12   2          1.60          8.68         3.73 o                         
  -4  12   2        190.65        204.97         5.34 o                         
  -3  12   2        433.74        439.72         6.83 o                         
  -2  12   2         29.57         41.55         4.57 o                         
  -1  12   2         56.58         78.83         3.67 o                         
   0  12   2        585.76        595.35         7.42 o                         
   1  12   2       1025.63       1056.57        10.40 o                         
   2  12   2         14.81         10.86         1.95 o                         
   3  12   2         33.06         21.10         2.86 o                         
   4  12   2         44.03         47.66         3.36 o                         
   5  12   2        295.37        301.54         6.92 o                         
   6  12   2          0.20         -3.09         3.09 o                         
   7  12   2        119.95        116.91         8.69 o                         
   8  12   2        154.12        163.44        11.14 o                         
   9  12   2          0.39          2.62         4.19 o                         
  -9  13   2         17.58         10.40         8.65 o                         
  -8  13   2          0.88         -2.95         3.96 o                         
  -7  13   2         10.12         -2.37         3.94 o                         
  -6  13   2          7.11          1.00         3.71 o                         
  -5  13   2         95.57        102.08         5.14 o                         
  -4  13   2          0.04         -2.83         2.83 o                         
  -3  13   2        295.71        290.99         6.32 o                         
  -2  13   2         13.71         12.01         3.06 o                         
  -1  13   2         26.72         21.89         2.76 o                         
   0  13   2        315.21        289.71         6.24 o                         
   1  13   2        252.27        268.68         5.75 o                         
   2  13   2         10.67         -1.10         2.38 o                         
   3  13   2        124.34        108.14         4.30 o                         
   4  13   2         36.32         45.42         4.18 o                         
   5  13   2         62.33         67.07         5.10 o                         
   6  13   2         14.57          3.97         3.86 o                         
   7  13   2         35.21         39.39         5.22 o                         
   8  13   2          0.75          0.24         4.30 o                         
   9  13   2          7.79         11.45         5.85 o                         
  -8  14   2         25.63         35.52         7.21 o                         
  -7  14   2          0.46         -6.15         6.15 o                         
  -6  14   2         66.66         63.45         5.39 o                         
  -5  14   2          3.89          1.98         3.88 o                         
  -4  14   2        363.82        385.32         8.14 o                         
  -3  14   2        228.65        232.42         6.69 o                         
  -2  14   2         32.23         20.36         3.55 o                         
  -1  14   2         13.22          5.48         3.07 o                         
   0  14   2        242.38        235.50         5.99 o                         
   1  14   2       1297.91       1195.89        14.16 o                         
   2  14   2        337.83        309.26         6.85 o                         
   3  14   2        486.79        490.82         8.78 o                         
   4  14   2        306.09        327.37         7.66 o                         
   5  14   2          0.48         -2.24         3.80 o                         
   6  14   2         93.76        111.04         9.57 o                         
   7  14   2        141.64        158.64         7.82 o                         
   8  14   2          7.10          9.01         4.88 o                         
  -8  15   2          7.14         -0.99         4.85 o                         
  -7  15   2          1.75          0.91         6.11 o                         
  -6  15   2         55.09         62.92         5.67 o                         
  -5  15   2          0.43         -0.65         4.14 o                         
  -4  15   2        311.15        295.25         9.24 o                         
  -3  15   2          9.50         -3.94         3.94 o                         
  -2  15   2         53.53         75.99         5.00 o                         
  -1  15   2        287.03        307.50         7.21 o                         
   0  15   2        493.40        451.53         9.14 o                         
   1  15   2         35.79         58.71         4.08 o                         
   2  15   2         59.00         69.89         4.92 o                         
   3  15   2         25.09         29.52         4.15 o                         
   4  15   2          0.25         -0.49         4.88 o                         
   5  15   2          3.21          5.42         4.35 o                         
   6  15   2         60.79         62.84         6.02 o                         
   7  15   2         48.24         49.86         6.22 o                         
   8  15   2          2.24          3.65         5.07 o                         
  -7  16   2         27.71         36.84         5.90 o                         
  -6  16   2          0.07          0.97         4.53 o                         
  -5  16   2          0.15          3.02         5.43 o                         
  -4  16   2         49.51         51.23         6.42 o                         
  -3  16   2         45.44         40.46         5.26 o                         
  -2  16   2          5.89         -3.77         3.77 o                         
  -1  16   2          4.53          1.97         4.11 o                         
   0  16   2          3.25         11.50         3.76 o                         
   1  16   2        114.70        111.98         6.38 o                         
   2  16   2         22.71         21.18         7.90 o                         
   3  16   2         18.93         32.55         5.14 o                         
   4  16   2          0.87          1.05         5.14 o                         
   5  16   2          0.01         -5.18         5.18 o                         
   6  16   2         58.26         61.13         9.18 o                         
   7  16   2          0.00          3.17         6.23 o                         
  -7  17   2          4.88         -5.30         6.42 o                         
  -6  17   2          3.59          2.46         6.32 o                         
  -5  17   2        215.09        232.15        10.54 o                         
  -4  17   2          8.08          3.43         7.56 o                         
  -3  17   2         25.72         22.47         6.01 o                         
  -2  17   2         30.57         35.51         5.35 o                         
  -1  17   2        291.46        274.26         9.33 o                         
   0  17   2          6.20          9.44         5.33 o                         
   1  17   2        145.23        183.60         8.56 o                         
   2  17   2          0.18         -4.39         4.49 o                         
   3  17   2         17.15          9.34         7.14 o                         
   4  17   2         17.62         27.25         6.33 o                         
   5  17   2          5.19          4.07         5.81 o                         
   6  17   2         23.20         17.56         6.18 o                         
   7  17   2          0.26          1.80         6.76 o                         
  -6  18   2         23.39         24.69         7.80 o                         
  -5  18   2        129.48        154.31         9.55 o                         
  -4  18   2          1.26         -4.91         5.83 o                         
  -3  18   2         25.77         17.84         7.41 o                         
  -2  18   2          1.65         -5.41         5.41 o                         
  -1  18   2         40.20         41.39         6.51 o                         
   0  18   2          5.67          4.87         5.53 o                         
   1  18   2          6.89          0.55         5.67 o                         
   2  18   2         92.95         88.56         7.56 o                         
   3  18   2         34.88         29.23         8.01 o                         
   4  18   2         65.83         57.19         8.94 o                         
   5  18   2         11.90          4.44         6.31 o                         
   6  18   2          5.88         -3.11         6.30 o                         
  -5  19   2         26.59         58.40         9.43 o                         
  -4  19   2         51.27         57.83         9.52 o                         
  -3  19   2         75.30         76.61         9.62 o                         
  -2  19   2         18.55         22.79         7.98 o                         
  -1  19   2         18.91          3.15         5.92 o                         
   0  19   2        288.43        298.80        12.50 o                         
   1  19   2         15.04         20.57         6.58 o                         
   2  19   2          8.22          3.20         8.60 o                         
   3  19   2         23.46         14.40         8.17 o                         
   4  19   2          0.00          9.14        15.15 o                         
   5  19   2          5.11         -0.88         7.85 o                         
  -4  20   2          7.25         19.12         8.69 o                         
  -3  20   2          0.88         -0.41         8.08 o                         
  -2  20   2         22.64         27.19         8.68 o                         
  -1  20   2         11.14         18.10        11.38 o                         
   0  20   2         54.18         37.94         7.26 o                         
   1  20   2         45.67         56.20         7.93 o                         
   2  20   2         36.99         46.23         9.31 o                         
   3  20   2         33.96         55.84        10.80 o                         
   4  20   2          0.12          8.40         8.24 o                         
  -2  21   2          8.90         -7.74         8.27 o                         
  -1  21   2          3.74          1.67         8.41 o                         
   0  21   2         10.81         12.98         6.87 o                         
   1  21   2         32.27         18.94         8.78 o                         
   2  21   2         38.06         26.33         9.15 o                         
 -11   1   3         40.23         26.52         6.61 o                         
 -10   1   3        118.12        120.49         6.04 o                         
  -9   1   3         64.47         56.88         3.32 o                         
  -8   1   3          0.01         -1.75         1.75 o                         
  -7   1   3        494.51        513.69         5.97 o                         
  -6   1   3         22.62         24.95         1.22 o                         
  -5   1   3       1250.33       1337.19        22.82 o                         
  -4   1   3        844.96        855.83        19.16 o                         
  -3   1   3        697.33        713.65         9.23 o                         
  -2   1   3      11775.05      11882.69        82.52 o                         
  -1   1   3        967.26       1055.81         7.97 o                         
   0   1   3      13485.75      12962.29        88.87 o                         
   1   1   3         64.98         57.56         1.56 o                         
   2   1   3        351.62        279.84         4.13 o                         
   3   1   3        444.33        431.22         5.14 o                         
   4   1   3        171.55        190.27         3.80 o                         
   5   1   3       1049.90       1071.04        10.52 o                         
   6   1   3        248.37        240.18         5.63 o                         
   7   1   3         70.63         67.82         3.55 o                         
   8   1   3        311.09        305.88         7.31 o                         
   9   1   3         68.57         48.63         3.89 o                         
  10   1   3          0.02         -2.92         2.92 o                         
  11   1   3          3.23          6.48         6.37 o                         
 -11   2   3         27.15         39.94         7.51 o                         
 -10   2   3         55.83         50.49         8.98 o                         
  -9   2   3        279.32        250.42         7.65 o                         
  -8   2   3          2.91         -2.70         2.70 o                         
  -7   2   3          4.73         -2.70         2.70 o                         
  -6   2   3         18.65         17.93         2.65 o                         
  -5   2   3         23.80         23.99         2.45 o                         
  -4   2   3        904.40        910.41        12.71 o                         
  -3   2   3      11564.62      11561.75       110.99 o                         
  -2   2   3      17480.17      17562.25       138.34 o                         
  -1   2   3       4176.60       4348.77        25.87 o                         
   0   2   3       4800.61       4938.77        32.19 o                         
   1   2   3        281.32        285.07         3.39 o                         
   2   2   3       5236.85       5256.25        42.27 o                         
   3   2   3        377.32        341.33         4.69 o                         
   4   2   3         47.89         74.43         2.62 o                         
   5   2   3         45.24         50.21         2.49 o                         
   6   2   3        272.15        250.64         5.11 o                         
   7   2   3         23.40         26.48         2.97 o                         
   8   2   3         15.85          9.11         3.95 o                         
   9   2   3        118.78        107.00         5.11 o                         
  10   2   3         80.33         77.50         6.42 o                         
  11   2   3         40.31         42.74         5.03 o                         
 -11   3   3          6.91          8.73         6.73 o                         
 -10   3   3         23.72         29.21         4.41 o                         
  -9   3   3         40.18         35.71         4.48 o                         
  -8   3   3          1.19         -3.11         3.11 o                         
  -7   3   3        603.51        576.55        11.05 o                         
  -6   3   3        168.84        164.49         5.72 o                         
  -5   3   3        260.25        232.02         6.21 o                         
  -4   3   3        173.67        182.85         4.38 o                         
  -3   3   3          0.40         -0.21         1.00 o                         
  -2   3   3         22.11         26.84         1.29 o                         
  -1   3   3       2520.34       2664.36        16.37 o                         
   0   3   3       9175.09       9276.38        74.52 o                         
   1   3   3         29.03         29.38         1.04 o                         
   2   3   3        352.33        326.95         4.25 o                         
   3   3   3       2458.21       2567.49        22.18 o                         
   4   3   3         59.44        106.21         3.61 o                         
   5   3   3       1717.68       1690.43        16.05 o                         
   6   3   3         37.79         35.04         3.09 o                         
   7   3   3        673.30        586.89        10.59 o                         
   8   3   3         44.56         36.65         4.53 o                         
   9   3   3         49.87         46.69         3.99 o                         
  10   3   3          3.33          5.67         3.19 o                         
  11   3   3          4.21         -3.74         4.01 o                         
 -11   4   3          1.35         -4.77         4.77 o                         
 -10   4   3         92.98         93.84         6.16 o                         
  -9   4   3         68.29         61.25         7.34 o                         
  -8   4   3        289.71        269.73         8.64 o                         
  -7   4   3        153.37        142.04         6.21 o                         
  -6   4   3       1391.99       1326.40        19.53 o                         
  -5   4   3        475.69        457.46         6.43 o                         
  -4   4   3        634.76        619.81         5.78 o                         
  -3   4   3         35.62         28.49         1.30 o                         
  -2   4   3       9094.33       9325.57        63.79 o                         
  -1   4   3      12775.05      12941.07        71.55 o                         
   0   4   3       2577.55       2611.81        15.03 o                         
   1   4   3        297.85        280.20         3.76 o                         
   2   4   3        697.37        745.16         7.00 o                         
   3   4   3       1318.22       1480.81        14.15 o                         
   4   4   3        268.03        274.82         5.02 o                         
   5   4   3        252.42        227.40         4.75 o                         
   6   4   3        441.86        382.58         6.29 o                         
   7   4   3         14.43         11.90         3.30 o                         
   8   4   3        104.01         98.27         4.75 o                         
   9   4   3         24.67         20.21         3.39 o                         
  10   4   3        115.05        119.62         5.56 o                         
  11   4   3          9.11          1.56         4.30 o                         
 -11   5   3         28.91         37.66         5.41 o                         
 -10   5   3          4.81          2.36         4.23 o                         
  -9   5   3         74.49         64.21         5.70 o                         
  -8   5   3          3.81          0.72         3.86 o                         
  -7   5   3          6.47          2.14         3.40 o                         
  -6   5   3        609.91        631.02         6.21 o                         
  -5   5   3         19.57         17.85         2.48 o                         
  -4   5   3          8.70         -0.68         1.67 o                         
  -3   5   3          0.00          0.98         0.98 o                         
  -2   5   3       1448.87       1581.41        11.80 o                         
  -1   5   3       7272.26       7460.83        43.92 o                         
   0   5   3        324.40        313.22         3.33 o                         
   1   5   3       5156.86       5238.81        33.01 o                         
   2   5   3       1863.00       1798.80        12.81 o                         
   3   5   3        875.67        839.93         9.53 o                         
   4   5   3       1110.15       1119.67        12.08 o                         
   5   5   3        205.01        216.80         4.87 o                         
   6   5   3        328.57        308.39         6.00 o                         
   7   5   3          6.38          2.18         2.62 o                         
   8   5   3        136.48        110.79         5.24 o                         
   9   5   3        138.55        157.12         6.15 o                         
  10   5   3          1.18         -3.09         3.78 o                         
  11   5   3        108.58        123.76         7.44 o                         
 -11   6   3         27.05         28.17         8.78 o                         
 -10   6   3         31.99         34.97         5.44 o                         
  -9   6   3         34.72         35.93         5.34 o                         
  -8   6   3          0.19         -3.73         3.73 o                         
  -7   6   3        219.53        206.94         4.20 o                         
  -6   6   3        283.48        263.84         4.44 o                         
  -5   6   3        216.53        251.37         3.94 o                         
  -4   6   3         22.73         16.79         1.62 o                         
  -3   6   3       1798.73       1984.48        15.60 o                         
  -2   6   3        719.63        678.65         5.84 o                         
  -1   6   3       4636.65       5048.37        30.60 o                         
   0   6   3       1434.10       1614.65        11.15 o                         
   1   6   3        487.40        477.90         4.71 o                         
   2   6   3       4866.28       4955.39        31.83 o                         
   3   6   3         87.19        116.11         3.07 o                         
   4   6   3        143.34        122.48         4.13 o                         
   5   6   3        287.08        248.58         5.41 o                         
   6   6   3        311.86        268.73         5.95 o                         
   7   6   3        391.74        394.70         8.33 o                         
   8   6   3          2.53          6.22         2.97 o                         
   9   6   3         15.57         16.46         4.02 o                         
  10   6   3         27.69         25.10         4.86 o                         
  11   6   3         41.45         48.88         6.90 o                         
 -11   7   3          6.89         14.94         5.63 o                         
 -10   7   3         17.78         15.96         5.28 o                         
  -9   7   3        121.44        125.11         7.45 o                         
  -8   7   3        231.88        227.15         8.25 o                         
  -7   7   3          5.72          0.34         2.20 o                         
  -6   7   3        343.74        304.09         5.25 o                         
  -5   7   3          7.39          2.09         1.64 o                         
  -4   7   3        200.64        196.45         5.52 o                         
  -3   7   3         42.66         46.20         1.97 o                         
  -2   7   3        862.51        833.39         7.08 o                         
  -1   7   3       1068.01       1158.94         8.93 o                         
   0   7   3       4998.58       5417.96        30.34 o                         
   1   7   3       1064.88       1075.35         8.53 o                         
   2   7   3       2201.46       2119.42        15.39 o                         
   3   7   3          6.97          1.84         1.46 o                         
   4   7   3        885.25        824.87         8.71 o                         
   5   7   3          0.71          1.65         1.96 o                         
   6   7   3        463.40        473.61         8.05 o                         
   7   7   3        955.17        960.46        13.51 o                         
   8   7   3        154.59        139.89         5.55 o                         
   9   7   3         14.45         16.46         3.68 o                         
  10   7   3          0.08         -3.68         3.68 o                         
  11   7   3          0.25         -4.04         4.04 o                         
 -10   8   3          0.77         -2.73         5.15 o                         
  -9   8   3         59.38         61.49         5.14 o                         
  -8   8   3         38.37         43.75         2.85 o                         
  -7   8   3        268.20        250.05         5.48 o                         
  -6   8   3         57.92         55.21         3.17 o                         
  -5   8   3         52.13         49.63         2.29 o                         
  -4   8   3         36.79         33.89         1.81 o                         
  -3   8   3        469.09        418.99         5.27 o                         
  -2   8   3       3724.92       3887.82        24.82 o                         
  -1   8   3       1014.28       1089.08        10.79 o                         
   0   8   3        939.72        956.33         7.73 o                         
   1   8   3        686.39        799.97         7.54 o                         
   2   8   3       3569.09       3832.02        27.32 o                         
   3   8   3        154.40        185.71         4.00 o                         
   4   8   3          3.23          3.23         1.88 o                         
   5   8   3         42.54         47.78         2.68 o                         
   6   8   3        258.81        265.66         5.91 o                         
   7   8   3        108.08        108.04         4.66 o                         
   8   8   3         80.31         60.90         3.97 o                         
   9   8   3        111.70        106.40         5.15 o                         
  10   8   3         57.46         64.44         7.94 o                         
 -10   9   3          2.25         -8.45         8.45 o                         
  -9   9   3         99.55        103.99         4.84 o                         
  -8   9   3         76.73         83.77         3.80 o                         
  -7   9   3        100.94         96.82         4.22 o                         
  -6   9   3         19.32         20.45         2.71 o                         
  -5   9   3         49.20         46.70         2.67 o                         
  -4   9   3        235.84        240.12         4.69 o                         
  -3   9   3        291.38        321.20         4.66 o                         
  -2   9   3        115.44        134.96         3.28 o                         
  -1   9   3         56.67         56.35         2.46 o                         
   0   9   3       2759.38       2971.29        19.08 o                         
   1   9   3        132.47        141.47         3.23 o                         
   2   9   3        678.85        738.46         8.10 o                         
   3   9   3       1644.36       1662.82        14.21 o                         
   4   9   3         79.54         72.58         3.08 o                         
   5   9   3          7.74         -0.52         2.25 o                         
   6   9   3         92.02        107.47         3.85 o                         
   7   9   3         74.21         78.64         5.12 o                         
   8   9   3         31.80         28.17         3.95 o                         
   9   9   3         12.25         10.28         3.68 o                         
  10   9   3          8.34          9.15         4.65 o                         
 -10  10   3         65.43         65.92         4.18 o                         
  -9  10   3          0.20          0.69         3.38 o                         
  -8  10   3          0.13         -1.68         2.92 o                         
  -7  10   3        162.57        178.57         6.02 o                         
  -6  10   3        159.01        145.58         4.95 o                         
  -5  10   3       2935.27       2880.88        23.52 o                         
  -4  10   3        256.89        251.21         4.70 o                         
  -3  10   3          8.83          7.67         1.89 o                         
  -2  10   3        229.62        251.45         4.64 o                         
  -1  10   3       4022.28       4277.28        29.02 o                         
   0  10   3        115.85        132.84         3.39 o                         
   1  10   3       1091.82       1103.41         9.13 o                         
   2  10   3        162.87        170.69         3.81 o                         
   3  10   3        420.20        414.51         6.28 o                         
   4  10   3        312.57        297.20         5.41 o                         
   5  10   3        151.46        137.32         4.31 o                         
   6  10   3          1.03         -2.82         2.82 o                         
   7  10   3          9.80          4.32         4.74 o                         
   8  10   3         80.23         88.36         5.25 o                         
   9  10   3        131.56        148.49         6.52 o                         
  10  10   3         52.09         51.28         5.94 o                         
 -10  11   3         16.40         17.08         3.76 o                         
  -9  11   3         62.48         71.43         5.10 o                         
  -8  11   3          1.93         -2.19         4.07 o                         
  -7  11   3          0.00         -2.91         3.02 o                         
  -6  11   3         17.73         22.51         3.51 o                         
  -5  11   3        630.99        651.95         9.21 o                         
  -4  11   3         18.41         17.04         2.50 o                         
  -3  11   3        173.98        166.26         4.25 o                         
  -2  11   3          1.17         -2.11         2.11 o                         
  -1  11   3        462.56        437.98         6.08 o                         
   0  11   3         47.95         55.84         2.66 o                         
   1  11   3        205.27        204.04         4.06 o                         
   2  11   3          7.87          1.28         1.70 o                         
   3  11   3        133.08        113.92         4.47 o                         
   4  11   3        326.50        328.93         6.18 o                         
   5  11   3          6.32         -2.68         2.68 o                         
   6  11   3          6.86         -3.05         3.05 o                         
   7  11   3        158.42        165.15         6.68 o                         
   8  11   3        444.11        485.84        16.37 o                         
   9  11   3          5.86          3.79         4.12 o                         
  10  11   3          0.02         -5.04         5.04 o                         
  -9  12   3         20.50         26.94         4.77 o                         
  -8  12   3          8.11         10.50         3.67 o                         
  -7  12   3        428.35        475.55         9.88 o                         
  -6  12   3        944.41        944.74        13.13 o                         
  -5  12   3          1.79          1.79         3.01 o                         
  -4  12   3          0.12         -1.90         2.40 o                         
  -3  12   3        422.10        413.35         6.61 o                         
  -2  12   3        458.62        461.76         6.60 o                         
  -1  12   3        545.13        516.83         6.83 o                         
   0  12   3        704.76        671.29         7.99 o                         
   1  12   3        551.33        527.74         6.66 o                         
   2  12   3        289.87        286.04         5.40 o                         
   3  12   3         10.72          7.19         2.72 o                         
   4  12   3        221.61        225.18         6.48 o                         
   5  12   3          1.68         -3.07         3.07 o                         
   6  12   3         72.30         80.38         5.18 o                         
   7  12   3         51.41         71.70         5.71 o                         
   8  12   3         53.51         57.44         5.67 o                         
   9  12   3          1.88          2.05         4.29 o                         
  -9  13   3         12.99          3.74         4.63 o                         
  -8  13   3        108.43        114.51         7.92 o                         
  -7  13   3          7.56          8.16         4.10 o                         
  -6  13   3          0.02         -3.49         3.49 o                         
  -5  13   3        223.21        239.21         7.89 o                         
  -4  13   3         69.79         92.42         4.41 o                         
  -3  13   3         71.00         79.40         4.84 o                         
  -2  13   3        115.87        105.66         3.46 o                         
  -1  13   3         95.18         90.70         3.91 o                         
   0  13   3         50.98         54.93         3.50 o                         
   1  13   3        786.80        783.86         8.92 o                         
   2  13   3        715.88        724.60         8.88 o                         
   3  13   3        427.75        418.52         8.11 o                         
   4  13   3        207.25        233.51         7.19 o                         
   5  13   3        176.66        172.73         7.12 o                         
   6  13   3          4.44          1.22         3.80 o                         
   7  13   3         72.38         75.30         6.09 o                         
   8  13   3         26.34         24.53         5.10 o                         
   9  13   3          0.06          1.81         6.10 o                         
  -8  14   3         85.72        103.81         6.45 o                         
  -7  14   3          3.38          9.01         4.32 o                         
  -6  14   3        104.45        106.32         6.03 o                         
  -5  14   3        192.86        164.13         7.12 o                         
  -4  14   3        249.87        241.66         6.86 o                         
  -3  14   3          1.69         -2.98         2.98 o                         
  -2  14   3         58.52         52.68         4.10 o                         
  -1  14   3        286.87        294.42         6.91 o                         
   0  14   3        315.68        320.83         8.65 o                         
   1  14   3          2.28         -3.00         3.00 o                         
   2  14   3          0.07         -1.59         2.96 o                         
   3  14   3         12.85         11.53         3.44 o                         
   4  14   3         50.83         51.49         4.58 o                         
   5  14   3          7.19          2.94         4.12 o                         
   6  14   3         79.14         69.32         5.70 o                         
   7  14   3         11.62          7.05         4.88 o                         
   8  14   3          0.32          3.78         4.94 o                         
  -8  15   3         53.99         56.06         7.46 o                         
  -7  15   3         30.71         38.22         5.52 o                         
  -6  15   3         26.81         23.64         5.15 o                         
  -5  15   3          3.85          2.65         4.23 o                         
  -4  15   3         36.05         38.88         5.06 o                         
  -3  15   3          6.39         -4.00         4.00 o                         
  -2  15   3          5.08         -1.30         3.53 o                         
  -1  15   3         30.48         37.24         4.26 o                         
   0  15   3          8.79          2.26         3.43 o                         
   1  15   3        115.97        130.56         5.64 o                         
   2  15   3        411.41        393.49         9.42 o                         
   3  15   3         56.57         46.01         4.68 o                         
   4  15   3        177.79        202.05         9.20 o                         
   5  15   3          0.53         -4.71         4.71 o                         
   6  15   3          5.01          1.48         4.48 o                         
   7  15   3         38.24         33.45         6.27 o                         
   8  15   3         89.54         88.09         7.33 o                         
  -7  16   3         24.29         20.89         5.71 o                         
  -6  16   3         48.54         68.44         5.96 o                         
  -5  16   3        729.60        783.06        17.56 o                         
  -4  16   3         12.47          2.87         5.15 o                         
  -3  16   3         77.64         68.44         5.89 o                         
  -2  16   3        138.08        116.08         5.90 o                         
  -1  16   3        179.34        166.05         7.32 o                         
   0  16   3         49.73         44.78         4.40 o                         
   1  16   3        156.19        161.49         8.06 o                         
   2  16   3         56.46         59.09         6.47 o                         
   3  16   3         35.90         38.67         6.65 o                         
   4  16   3         64.06         63.11         9.02 o                         
   5  16   3        102.51         94.65         7.65 o                         
   6  16   3         17.48         10.63         6.15 o                         
   7  16   3         24.74         29.07         7.21 o                         
  -7  17   3          0.36         -4.46         6.31 o                         
  -6  17   3          9.88         13.89         7.19 o                         
  -5  17   3         14.87         21.54         6.07 o                         
  -4  17   3         41.75         48.41         6.85 o                         
  -3  17   3          2.16          2.51         5.45 o                         
  -2  17   3         45.89         32.95         9.51 o                         
  -1  17   3          9.57         11.83         4.79 o                         
   0  17   3          3.86          4.05         5.25 o                         
   1  17   3        128.73        144.52         7.17 o                         
   2  17   3         72.59         72.09         6.17 o                         
   3  17   3         12.10          7.65         8.14 o                         
   4  17   3         93.17         84.86         7.71 o                         
   5  17   3         55.22         59.69         7.29 o                         
   6  17   3          5.51          0.25         5.80 o                         
   7  17   3         53.47         46.27        12.85 o                         
  -6  18   3         79.06         97.60         9.52 o                         
  -5  18   3         20.31         18.99         6.72 o                         
  -4  18   3        181.43        163.68         9.37 o                         
  -3  18   3          2.23         -0.29         6.98 o                         
  -2  18   3          4.73          4.16         5.73 o                         
  -1  18   3          1.12         -0.17         5.30 o                         
   0  18   3         29.16         16.67         6.18 o                         
   1  18   3         43.46         31.54         6.58 o                         
   2  18   3          2.40          0.93         4.87 o                         
   3  18   3          0.09         -4.02         6.93 o                         
   4  18   3         60.88         58.24         9.04 o                         
   5  18   3         19.23          0.57         7.70 o                         
   6  18   3          2.58         -5.24         5.99 o                         
  -5  19   3          3.31         14.52        16.46 o                         
  -4  19   3         21.59          9.22         9.51 o                         
  -3  19   3         38.19         23.01         8.29 o                         
  -2  19   3          2.39         -7.22         7.22 o                         
  -1  19   3         11.81          9.90         6.04 o                         
   0  19   3         72.07         86.29         8.18 o                         
   1  19   3         16.87         26.89         6.84 o                         
   2  19   3          3.35         -7.02         7.02 o                         
   3  19   3         59.75         42.89        11.29 o                         
   4  19   3          4.91          9.73         8.07 o                         
   5  19   3         27.30         32.87        10.37 o                         
  -4  20   3         59.00         84.59        10.43 o                         
  -3  20   3         41.83         46.58        17.07 o                         
  -2  20   3          4.67          6.20         8.15 o                         
  -1  20   3          1.36         -6.65         7.31 o                         
   0  20   3         22.90         35.60         7.77 o                         
   1  20   3         94.34         90.50         8.82 o                         
   2  20   3          2.73         -0.42         7.58 o                         
   3  20   3         77.09         96.85        10.92 o                         
  -1  21   3          0.09         -8.49         8.49 o                         
   0  21   3          3.26         -6.23         6.23 o                         
   1  21   3         30.87         48.19         9.44 o                         
 -11   0   4         25.96         40.96         5.75 o                         
 -10   0   4         13.38         11.18         4.86 o                         
  -9   0   4         22.24         15.66         2.87 o                         
  -8   0   4          0.05         -2.19         2.19 o                         
  -7   0   4         43.70         32.11         2.54 o                         
  -6   0   4        251.73        273.25         6.61 o                         
  -5   0   4        144.62        154.59         3.22 o                         
  -4   0   4       2557.89       2428.39        24.76 o                         
  -3   0   4       1195.29       1062.01        19.16 o                         
  -2   0   4       9440.32       9480.47       105.77 o                         
  -1   0   4        666.57        702.55         8.32 o                         
   0   0   4       8018.07       7775.44        74.75 o                         
   1   0   4       2653.20       2650.38        31.07 o                         
   2   0   4       2050.25       2008.74        30.10 o                         
   3   0   4       3799.30       4143.24        48.11 o                         
   4   0   4         28.42         59.14         3.03 o                         
   5   0   4          0.31          5.09         2.07 o                         
   6   0   4          1.63         -2.34         2.34 o                         
   7   0   4         43.93         40.07         5.61 o                         
   8   0   4        474.87        431.78        12.53 o                         
   9   0   4        120.37        148.67         8.40 o                         
  10   0   4        153.89        190.23         9.61 o                         
  11   0   4          3.51         -0.12         4.87 o                         
 -11   1   4         46.19         61.81         7.43 o                         
 -10   1   4         23.47         17.05         5.92 o                         
  -9   1   4          2.17          2.15         3.35 o                         
  -8   1   4         15.33         11.73         2.08 o                         
  -7   1   4        227.36        211.37         5.62 o                         
  -6   1   4          1.25          0.16         1.17 o                         
  -5   1   4        416.91        408.38         7.96 o                         
  -4   1   4       2802.22       2967.33        26.07 o                         
  -3   1   4        100.97         89.94         3.09 o                         
  -2   1   4        173.75        187.33         6.50 o                         
  -1   1   4       3245.56       3330.91        23.35 o                         
   0   1   4        214.19        208.15         2.70 o                         
   1   1   4       3365.36       3083.10        27.77 o                         
   2   1   4        409.86        437.96         5.76 o                         
   3   1   4       1156.85       1203.59        11.49 o                         
   4   1   4         20.12         24.35         1.69 o                         
   5   1   4        425.91        345.12        10.53 o                         
   6   1   4        135.21        108.13         3.85 o                         
   7   1   4          9.48          3.76         2.67 o                         
   8   1   4        102.92        115.19         5.21 o                         
   9   1   4         33.64         36.22         4.16 o                         
  10   1   4          2.46          1.76         3.19 o                         
  11   1   4          4.21          0.78         4.68 o                         
 -11   2   4          0.06         -2.16         6.00 o                         
 -10   2   4         11.21          6.00         3.61 o                         
  -9   2   4         75.64         73.99         4.79 o                         
  -8   2   4          3.78         -0.87         2.90 o                         
  -7   2   4         40.07         32.57         3.40 o                         
  -6   2   4          4.85          0.18         2.24 o                         
  -5   2   4        340.41        302.34         6.44 o                         
  -4   2   4        797.24        889.02        12.66 o                         
  -3   2   4       2179.24       2109.58        17.90 o                         
  -2   2   4       1926.53       2024.23        17.17 o                         
  -1   2   4      17069.38      17045.33       108.77 o                         
   0   2   4      10486.93      10386.87        66.41 o                         
   1   2   4         29.39         16.98         1.04 o                         
   2   2   4        198.57        235.90         3.80 o                         
   3   2   4          1.61          0.48         1.39 o                         
   4   2   4         62.00         58.82         2.25 o                         
   5   2   4        318.45        338.19         5.90 o                         
   6   2   4          8.87          8.30         2.16 o                         
   7   2   4        374.44        375.32         8.86 o                         
   8   2   4        656.28        624.44        10.87 o                         
   9   2   4          2.72          3.66         3.01 o                         
  10   2   4         23.07         19.37         3.63 o                         
  11   2   4          5.15          3.31         4.34 o                         
 -11   3   4          6.19          8.08         6.73 o                         
 -10   3   4        125.74        151.59         7.50 o                         
  -9   3   4        186.43        195.75         8.15 o                         
  -8   3   4        443.32        462.65        10.16 o                         
  -7   3   4        119.23         92.92         4.89 o                         
  -6   3   4        151.48        139.96         5.43 o                         
  -5   3   4        406.37        542.94         9.81 o                         
  -4   3   4         24.61         29.89         1.70 o                         
  -3   3   4         76.92         86.21         2.74 o                         
  -2   3   4        230.74        206.91         3.08 o                         
  -1   3   4       7520.38       7519.74        42.17 o                         
   0   3   4        190.82        171.38         2.35 o                         
   1   3   4        106.31         92.06         2.09 o                         
   2   3   4        881.19        860.08         9.00 o                         
   3   3   4        701.94        724.01         8.19 o                         
   4   3   4       2333.34       2212.29        21.89 o                         
   5   3   4        284.32        274.53         5.50 o                         
   6   3   4       1819.43       1813.24        19.17 o                         
   7   3   4        719.47        675.07        11.09 o                         
   8   3   4         21.61         10.16         3.06 o                         
   9   3   4         14.35          9.61         3.28 o                         
  10   3   4         18.58         25.06         4.95 o                         
  11   3   4         21.63         24.66         5.09 o                         
 -11   4   4          5.73          4.20         5.31 o                         
 -10   4   4          0.91         -3.79         3.79 o                         
  -9   4   4         39.68         42.44         4.81 o                         
  -8   4   4          5.38         -3.58         3.58 o                         
  -7   4   4         73.07         94.44         8.63 o                         
  -6   4   4         25.46         20.49         5.02 o                         
  -5   4   4         25.56         38.50         1.61 o                         
  -4   4   4        760.65        684.67         6.27 o                         
  -3   4   4       2730.02       2854.82        20.86 o                         
  -2   4   4        105.61        111.95         2.02 o                         
  -1   4   4       7835.50       8253.21        44.33 o                         
   0   4   4        906.58        892.82         7.05 o                         
   1   4   4         92.20         73.64         1.92 o                         
   2   4   4         98.24         71.54         2.17 o                         
   3   4   4        114.62         93.01         3.07 o                         
   4   4   4       1009.91       1009.38        11.04 o                         
   5   4   4        299.92        278.82         5.34 o                         
   6   4   4         16.85         26.04         2.76 o                         
   7   4   4        612.02        544.13         9.98 o                         
   8   4   4          9.65          9.08         3.14 o                         
   9   4   4          0.90         -1.31         3.09 o                         
  10   4   4         21.60         16.85         3.66 o                         
  11   4   4         74.26         83.65         6.47 o                         
 -11   5   4         18.15         15.35         5.06 o                         
 -10   5   4         93.42         75.93         5.99 o                         
  -9   5   4         21.96         22.17         4.59 o                         
  -8   5   4        110.45         93.48         5.79 o                         
  -7   5   4         12.89         15.71         3.80 o                         
  -6   5   4         56.17         50.45         2.34 o                         
  -5   5   4          3.57          4.88         1.25 o                         
  -4   5   4        993.27       1069.03         9.27 o                         
  -3   5   4         29.62         16.98         2.16 o                         
  -2   5   4       1459.02       1475.72        10.64 o                         
  -1   5   4         10.23          9.48         1.25 o                         
   0   5   4        989.54       1080.43         8.04 o                         
   1   5   4       3315.95       3311.75        19.84 o                         
   2   5   4         18.74          6.87         1.26 o                         
   3   5   4          0.39          0.19         1.57 o                         
   4   5   4       1976.91       2029.50        19.30 o                         
   5   5   4        175.48        198.06         4.89 o                         
   6   5   4        289.83        277.69         6.02 o                         
   7   5   4         41.59         38.40         3.68 o                         
   8   5   4        146.79        164.82         6.41 o                         
   9   5   4          4.41          3.48         3.25 o                         
  10   5   4          0.01         -0.81         3.28 o                         
  11   5   4         21.59         33.80         8.43 o                         
 -11   6   4          9.50          0.32         4.76 o                         
 -10   6   4          1.78         -3.54         4.47 o                         
  -9   6   4          0.08         -5.71         5.71 o                         
  -8   6   4          9.60          2.43         3.98 o                         
  -7   6   4        145.57        129.26         3.36 o                         
  -6   6   4          9.36          2.86         1.65 o                         
  -5   6   4        162.69        157.78         3.31 o                         
  -4   6   4        850.84        907.49         8.57 o                         
  -3   6   4       3887.63       4066.60        29.52 o                         
  -2   6   4        125.98         95.34         2.35 o                         
  -1   6   4         49.50         73.41         1.96 o                         
   0   6   4        258.42        266.25         3.34 o                         
   1   6   4        123.53        107.46         2.46 o                         
   2   6   4         94.51         96.98         2.57 o                         
   3   6   4       2477.13       2583.23        21.67 o                         
   4   6   4        267.67        247.30         5.37 o                         
   5   6   4         25.15         27.75         2.64 o                         
   6   6   4         25.61         16.25         3.60 o                         
   7   6   4         62.87         48.25         6.03 o                         
   8   6   4        172.76        211.74         7.13 o                         
   9   6   4         16.50         13.41         3.68 o                         
  10   6   4         15.74         12.50         4.51 o                         
  11   6   4         72.13        101.27         8.10 o                         
 -11   7   4          1.80         -4.84         4.84 o                         
 -10   7   4         64.70         52.36         6.18 o                         
  -9   7   4         20.97         16.91         5.03 o                         
  -8   7   4         31.43         40.36         3.55 o                         
  -7   7   4        133.68        140.74         4.98 o                         
  -6   7   4          2.54         -3.19         3.19 o                         
  -5   7   4        263.13        295.44         5.48 o                         
  -4   7   4          5.79          4.48         1.49 o                         
  -3   7   4       2119.86       2255.88        15.91 o                         
  -2   7   4       2625.88       2843.02        18.60 o                         
  -1   7   4       1359.58       1514.64        11.03 o                         
   0   7   4         78.65         49.92         1.73 o                         
   1   7   4        410.49        409.23         4.64 o                         
   2   7   4         40.70         57.98         2.31 o                         
   3   7   4         46.14         41.28         2.23 o                         
   4   7   4          1.00         -1.61         1.74 o                         
   5   7   4         65.01         59.55         3.35 o                         
   6   7   4         13.65          7.22         2.84 o                         
   7   7   4        106.12        106.68         7.31 o                         
   8   7   4          3.02          1.56         3.92 o                         
   9   7   4          5.17          7.53         4.15 o                         
  10   7   4         88.11         62.07        11.22 o                         
 -10   8   4          7.99          3.24         7.97 o                         
  -9   8   4          0.01         -4.47         4.47 o                         
  -8   8   4         67.34         74.76         3.90 o                         
  -7   8   4          5.72          1.61         2.17 o                         
  -6   8   4         37.65         28.61         5.44 o                         
  -5   8   4        200.17        188.72         3.88 o                         
  -4   8   4          3.69          0.47         1.42 o                         
  -3   8   4         41.37         35.98         1.92 o                         
  -2   8   4       3841.33       4091.32        27.45 o                         
  -1   8   4          1.62         -1.12         1.12 o                         
   0   8   4       4626.44       4610.50        27.67 o                         
   1   8   4        223.71        195.91         3.65 o                         
   2   8   4         67.85         59.74         2.55 o                         
   3   8   4        429.26        404.03         5.74 o                         
   4   8   4        196.50        179.72         4.39 o                         
   5   8   4          0.68          0.41         1.99 o                         
   6   8   4         76.67         80.46         3.46 o                         
   7   8   4        341.20        366.23         7.77 o                         
   8   8   4          0.63          5.01         3.17 o                         
   9   8   4          1.75         -3.96         3.96 o                         
  10   8   4          0.90         -4.35         4.35 o                         
 -10   9   4          0.41         -3.06        13.57 o                         
  -9   9   4        297.24        339.90         9.54 o                         
  -8   9   4         37.74         34.26         2.94 o                         
  -7   9   4         23.61         32.17         2.96 o                         
  -6   9   4        119.91        109.11         4.00 o                         
  -5   9   4        165.24        180.35         4.45 o                         
  -4   9   4         21.74         19.04         1.68 o                         
  -3   9   4         11.32          1.17         1.63 o                         
  -2   9   4          0.85         -1.58         1.58 o                         
  -1   9   4        302.76        292.17         4.44 o                         
   0   9   4         74.02         47.30         2.09 o                         
   1   9   4        107.81        114.14         2.98 o                         
   2   9   4       1702.90       1735.45        14.66 o                         
   3   9   4       2148.90       2243.25        18.02 o                         
   4   9   4        299.82        313.22         5.78 o                         
   5   9   4        467.88        452.84         7.03 o                         
   6   9   4         21.53         21.64         3.12 o                         
   7   9   4         28.18         45.35         4.20 o                         
   8   9   4         67.28         58.39         4.71 o                         
   9   9   4         73.97         75.92         5.32 o                         
  10   9   4         72.26         64.19         6.22 o                         
 -10  10   4          0.01        -10.38        10.38 o                         
  -9  10   4         18.34         28.77         4.35 o                         
  -8  10   4         37.59         34.45         3.47 o                         
  -7  10   4          8.86         10.03         2.83 o                         
  -6  10   4        566.27        570.32         8.57 o                         
  -5  10   4        329.89        309.45         6.01 o                         
  -4  10   4         40.86         42.28         2.46 o                         
  -3  10   4         78.69         81.16         2.89 o                         
  -2  10   4         91.91         91.85         3.02 o                         
  -1  10   4       1095.39       1027.03        11.43 o                         
   0  10   4          1.71         -1.50         1.50 o                         
   1  10   4         62.08         51.87         2.30 o                         
   2  10   4        498.22        512.98         7.89 o                         
   3  10   4       1845.09       1949.54        15.70 o                         
   4  10   4        778.86        798.30         9.98 o                         
   5  10   4        144.13        154.44         6.63 o                         
   6  10   4          0.01         -2.71         2.71 o                         
   7  10   4          5.46          3.86         3.53 o                         
   8  10   4         29.52         24.60         4.38 o                         
   9  10   4          6.62          3.74         4.11 o                         
  10  10   4          8.37          9.54         5.15 o                         
 -10  11   4         10.93         11.22         3.45 o                         
  -9  11   4         10.00          2.99         4.19 o                         
  -8  11   4         15.84          5.19         6.66 o                         
  -7  11   4          6.99         -3.38         3.69 o                         
  -6  11   4         93.10         96.63         4.51 o                         
  -5  11   4        125.41        118.05         4.17 o                         
  -4  11   4        653.52        673.35         8.27 o                         
  -3  11   4         85.33         81.87         3.42 o                         
  -2  11   4        409.07        456.86         6.53 o                         
  -1  11   4        295.19        334.23         5.43 o                         
   0  11   4        147.85        126.53         3.60 o                         
   1  11   4         65.92         70.22         2.65 o                         
   2  11   4       1747.34       1735.95        15.89 o                         
   3  11   4         34.63         33.77         2.92 o                         
   4  11   4        442.13        471.38         7.42 o                         
   5  11   4        195.38        203.31         5.88 o                         
   6  11   4        116.00        104.69         5.10 o                         
   7  11   4          0.09          0.31         3.60 o                         
   8  11   4         11.16         15.01         4.76 o                         
   9  11   4          0.82         -2.66         4.20 o                         
  -9  12   4         42.81         48.42         4.85 o                         
  -8  12   4         10.11          9.29         5.99 o                         
  -7  12   4          0.08         -2.23         3.40 o                         
  -6  12   4         29.42         28.82         5.34 o                         
  -5  12   4         79.27         91.55         4.38 o                         
  -4  12   4          3.06          0.60         2.55 o                         
  -3  12   4        383.89        410.49         7.06 o                         
  -2  12   4        242.63        255.09         6.10 o                         
  -1  12   4        109.67        123.54         3.93 o                         
   0  12   4         10.07         10.70         2.44 o                         
   1  12   4        554.12        565.87         8.83 o                         
   2  12   4        593.94        602.43         9.70 o                         
   3  12   4         66.26         73.10         3.91 o                         
   4  12   4         42.94         36.53         3.43 o                         
   5  12   4         72.22         66.80         4.34 o                         
   6  12   4         10.75          7.24         3.93 o                         
   7  12   4          2.01          3.75         4.52 o                         
   8  12   4         48.55         56.35         5.79 o                         
   9  12   4         32.06         40.50         5.35 o                         
  -9  13   4         20.32         16.34         4.83 o                         
  -8  13   4         46.25         36.49         6.83 o                         
  -7  13   4          0.25         -0.09         4.55 o                         
  -6  13   4          7.95         -1.35         3.60 o                         
  -5  13   4        248.73        234.03         7.84 o                         
  -4  13   4         17.82         13.87         3.22 o                         
  -3  13   4          1.31         -2.98         2.98 o                         
  -2  13   4         53.84         44.45         3.77 o                         
  -1  13   4        281.16        256.10         6.43 o                         
   0  13   4        509.53        479.72         7.81 o                         
   1  13   4        108.14        115.39         4.38 o                         
   2  13   4        491.31        489.71         7.36 o                         
   3  13   4        248.65        242.11         6.62 o                         
   4  13   4         40.14         36.92         4.04 o                         
   5  13   4        369.16        364.08         9.74 o                         
   6  13   4         35.14         24.24         4.62 o                         
   7  13   4         20.31         23.93         7.87 o                         
   8  13   4         31.45         16.55         5.34 o                         
   9  13   4          5.08         -1.76         5.80 o                         
  -8  14   4          2.32          1.20         4.45 o                         
  -7  14   4          6.36         13.17         4.59 o                         
  -6  14   4         89.66        106.61         6.13 o                         
  -5  14   4         69.12         76.71         5.62 o                         
  -4  14   4        216.61        200.49         7.05 o                         
  -3  14   4          3.80          6.58         4.04 o                         
  -2  14   4        205.19        197.35         6.33 o                         
  -1  14   4        192.88        198.82         6.06 o                         
   0  14   4        108.49         96.07         4.51 o                         
   1  14   4          0.53         -2.57         2.97 o                         
   2  14   4        931.34        949.26        12.22 o                         
   3  14   4         72.70         75.75         4.94 o                         
   4  14   4        114.16        110.52         6.27 o                         
   5  14   4         27.59         24.97         4.63 o                         
   6  14   4        140.24        129.12         6.85 o                         
   7  14   4         39.52         32.62         5.56 o                         
   8  14   4         15.04         11.13         5.44 o                         
  -8  15   4         15.23         13.07         5.21 o                         
  -7  15   4          2.15         -1.18         4.54 o                         
  -6  15   4          4.11          8.09         4.37 o                         
  -5  15   4         48.70         53.88         5.43 o                         
  -4  15   4         72.54         81.68         5.86 o                         
  -3  15   4         27.99         37.91         5.18 o                         
  -2  15   4        282.68        279.12         7.97 o                         
  -1  15   4          5.30          3.22         3.55 o                         
   0  15   4        111.10        106.91         5.22 o                         
   1  15   4        333.48        338.47         8.29 o                         
   2  15   4          0.14         -3.13         3.90 o                         
   3  15   4        342.66        390.48         9.41 o                         
   4  15   4         34.31         24.17         6.13 o                         
   5  15   4          0.15          0.69         5.08 o                         
   6  15   4          0.19         -5.17         5.17 o                         
   7  15   4         12.34          8.83         6.51 o                         
   8  15   4          0.09         -5.44         5.44 o                         
  -7  16   4        114.13        117.08         7.55 o                         
  -6  16   4         11.69         24.61         5.06 o                         
  -5  16   4         30.75         38.81         5.45 o                         
  -4  16   4         18.62         26.72         5.71 o                         
  -3  16   4         24.73         26.23         7.19 o                         
  -2  16   4          1.65          4.42         3.98 o                         
  -1  16   4         26.54         31.09         5.24 o                         
   0  16   4         22.23         27.26         4.67 o                         
   1  16   4          2.20          8.02         4.40 o                         
   2  16   4        138.76        153.16         7.12 o                         
   3  16   4          2.69         -0.05         4.42 o                         
   4  16   4         45.31         54.25         9.03 o                         
   5  16   4         29.16         14.50         5.98 o                         
   6  16   4         14.89         13.97         6.73 o                         
   7  16   4          4.46          5.31         6.54 o                         
  -7  17   4         33.18         37.44         7.34 o                         
  -6  17   4         53.57         59.37         8.27 o                         
  -5  17   4          0.65         -0.27         7.82 o                         
  -4  17   4         56.55         53.96         6.78 o                         
  -3  17   4        128.47        150.84         8.95 o                         
  -2  17   4         82.43         81.18        11.49 o                         
  -1  17   4         16.25         29.99         5.17 o                         
   0  17   4          9.94         12.58         5.56 o                         
   1  17   4        180.33        175.41         9.10 o                         
   2  17   4         84.38         86.64         6.30 o                         
   3  17   4          0.96         -4.99         6.58 o                         
   4  17   4        158.63        175.01        12.21 o                         
   5  17   4         42.66         35.54         6.78 o                         
   6  17   4          0.11         -4.91         5.78 o                         
  -6  18   4          0.60         18.35         7.45 o                         
  -5  18   4          1.21          1.52         6.28 o                         
  -4  18   4         60.50         58.02         7.33 o                         
  -3  18   4          4.56         -6.90         6.90 o                         
  -2  18   4         76.38         67.13         8.98 o                         
  -1  18   4         21.54         26.46         6.16 o                         
   0  18   4         90.28         87.39        10.28 o                         
   1  18   4        135.60        149.98         9.09 o                         
   2  18   4         27.72         18.58         6.47 o                         
   3  18   4         10.47         -7.16         7.16 o                         
   4  18   4         54.50         47.57         8.74 o                         
   5  18   4          3.24          9.27         7.62 o                         
   6  18   4          8.30         -2.29         6.65 o                         
  -5  19   4        148.38        179.62        10.34 o                         
  -4  19   4         28.89         37.46         9.10 o                         
  -3  19   4          5.23          0.96         7.83 o                         
  -2  19   4          8.20          1.16         7.37 o                         
  -1  19   4         30.76         29.25         8.18 o                         
   0  19   4         75.82         67.16         9.63 o                         
   1  19   4          6.74         13.24         6.38 o                         
   2  19   4         70.84         57.59         9.24 o                         
   3  19   4          6.34         -7.37         7.37 o                         
   4  19   4         36.95         41.86        16.31 o                         
   5  19   4         25.55         37.87         8.91 o                         
  -3  20   4         11.17         -1.29         9.70 o                         
  -2  20   4          5.89         -7.46         7.46 o                         
  -1  20   4          5.76         -1.69         7.59 o                         
   0  20   4          5.59         -6.06         6.06 o                         
   1  20   4         20.70         11.76         6.94 o                         
   2  20   4          5.64          7.54         8.03 o                         
   3  20   4         41.60         62.92         9.93 o                         
  -1  21   4          7.55         -3.53         8.60 o                         
   0  21   4          0.02         -7.68         7.68 o                         
   1  21   4          4.51          3.02         8.45 o                         
 -11   1   5          0.11         -1.80         5.26 o                         
 -10   1   5         17.67         13.87         4.21 o                         
  -9   1   5        141.87        144.60         6.53 o                         
  -8   1   5        127.61        127.78         3.42 o                         
  -7   1   5        887.46        868.21        11.13 o                         
  -6   1   5         85.13         80.16         2.04 o                         
  -5   1   5        949.64        975.01         8.56 o                         
  -4   1   5         18.69         28.37         1.29 o                         
  -3   1   5        229.45        253.25         3.42 o                         
  -2   1   5      14714.56      14826.48       107.92 o                         
  -1   1   5       5726.12       5694.87        36.95 o                         
   0   1   5       1817.00       1802.20        13.46 o                         
   1   1   5       6145.87       5963.00        52.28 o                         
   2   1   5         13.28         15.83         1.42 o                         
   3   1   5       5320.62       5437.27        48.58 o                         
   4   1   5       1471.20       1550.89        14.74 o                         
   5   1   5        571.89        556.67         7.17 o                         
   6   1   5        121.18        127.95         4.36 o                         
   7   1   5        217.65        204.88         6.40 o                         
   8   1   5        139.28        150.41         6.09 o                         
   9   1   5         29.54         25.55         3.71 o                         
  10   1   5          4.93          4.44         3.46 o                         
  11   1   5         33.78         31.10         4.45 o                         
 -11   2   5          1.77          4.90         6.08 o                         
 -10   2   5        109.30        110.84         5.59 o                         
  -9   2   5        184.31        192.62         6.88 o                         
  -8   2   5         52.48         37.60         4.11 o                         
  -7   2   5          5.63          5.69         2.80 o                         
  -6   2   5        656.50        658.57        11.04 o                         
  -5   2   5        967.52        973.87        14.09 o                         
  -4   2   5       2684.59       2866.78        26.22 o                         
  -3   2   5        172.37        200.47         3.18 o                         
  -2   2   5       4863.45       4832.94        38.84 o                         
  -1   2   5       1387.44       1460.14        10.52 o                         
   0   2   5       3524.49       3523.64        24.39 o                         
   1   2   5       8841.95       8494.46        62.12 o                         
   2   2   5       9978.87       9780.78        77.31 o                         
   3   2   5       5877.97       5897.97        52.57 o                         
   4   2   5       1747.81       1782.51        16.84 o                         
   5   2   5        126.59        134.76         3.67 o                         
   6   2   5          9.47          3.10         1.90 o                         
   7   2   5         79.50         73.45         4.29 o                         
   8   2   5         26.21         44.41         4.00 o                         
   9   2   5          0.00         -3.04         3.04 o                         
  10   2   5         28.27         20.00         3.94 o                         
  11   2   5          0.26         -4.37         4.37 o                         
 -11   3   5          0.96         -1.97         4.72 o                         
 -10   3   5          0.60         -3.63         3.67 o                         
  -9   3   5         59.16         60.85         4.94 o                         
  -8   3   5         84.18         67.88         4.74 o                         
  -7   3   5        195.03        195.37         6.63 o                         
  -6   3   5       1272.12       1285.79        18.54 o                         
  -5   3   5       1384.98       1375.80        19.13 o                         
  -4   3   5          2.91          1.70         1.20 o                         
  -3   3   5        950.64        934.47         9.23 o                         
  -2   3   5        147.64        135.53         2.05 o                         
  -1   3   5          0.36         -0.19         0.87 o                         
   0   3   5       3446.63       3312.10        22.49 o                         
   1   3   5       1736.09       1813.39        14.08 o                         
   2   3   5       2278.11       2429.21        21.34 o                         
   3   3   5         38.45         54.88         4.79 o                         
   4   3   5       1054.86       1095.19        12.75 o                         
   5   3   5         39.94         43.69         2.39 o                         
   6   3   5         36.78         28.13         2.78 o                         
   7   3   5        103.30        114.73         5.34 o                         
   8   3   5        170.13        165.65         6.39 o                         
   9   3   5         55.24         58.54         4.41 o                         
  10   3   5          0.03          0.11         3.45 o                         
  11   3   5          0.97         -2.92         4.69 o                         
 -11   4   5          2.59          3.83         9.55 o                         
 -10   4   5        112.33        116.62         6.54 o                         
  -9   4   5         67.43         65.66         5.29 o                         
  -8   4   5         50.00         40.58         4.87 o                         
  -7   4   5         29.63         23.67         3.73 o                         
  -6   4   5        139.57        131.84         5.97 o                         
  -5   4   5        823.87        865.84         8.22 o                         
  -4   4   5        718.21        707.26         7.14 o                         
  -3   4   5        245.93        222.01         3.62 o                         
  -2   4   5        290.14        304.99         3.91 o                         
  -1   4   5       2995.42       2924.32        17.38 o                         
   0   4   5       4807.02       4818.02        42.08 o                         
   1   4   5       1229.19       1249.20         9.39 o                         
   2   4   5       7075.95       7243.24        53.90 o                         
   3   4   5         20.10         43.84         2.52 o                         
   4   4   5       3222.50       3263.75        31.37 o                         
   5   4   5         47.84         44.26         3.14 o                         
   6   4   5        573.20        543.71         8.87 o                         
   7   4   5        153.72        141.62         5.98 o                         
   8   4   5        195.85        185.60         6.79 o                         
   9   4   5         41.70         43.89         4.19 o                         
  10   4   5         12.56          7.94         3.80 o                         
  11   4   5          0.76         -4.44         4.75 o                         
 -11   5   5         79.82         97.81         6.71 o                         
 -10   5   5         18.42         10.98         4.65 o                         
  -9   5   5          4.33         -1.79         4.18 o                         
  -8   5   5         76.80         76.33         5.61 o                         
  -7   5   5        634.63        610.86        12.67 o                         
  -6   5   5         36.30         31.79         1.59 o                         
  -5   5   5        142.05        118.29         2.72 o                         
  -4   5   5        274.91        327.87         4.32 o                         
  -3   5   5       2701.30       2694.42        21.78 o                         
  -2   5   5        152.07        153.22         2.86 o                         
  -1   5   5       4776.49       4786.44        27.76 o                         
   0   5   5         56.32         32.80         1.50 o                         
   1   5   5         23.24         19.10         1.23 o                         
   2   5   5        230.84        262.93         4.14 o                         
   3   5   5         18.07         17.62         1.96 o                         
   4   5   5       2219.66       2192.98        20.83 o                         
   5   5   5        351.30        346.90         9.19 o                         
   6   5   5          1.19         -0.95         2.65 o                         
   7   5   5          4.18         -2.46         3.11 o                         
   8   5   5        494.72        453.90         9.91 o                         
   9   5   5        187.02        195.11         8.99 o                         
  10   5   5          8.23          9.11         3.75 o                         
  11   5   5         22.20         13.86         5.36 o                         
 -11   6   5         13.93         16.29         5.30 o                         
 -10   6   5         80.09         86.47         6.59 o                         
  -9   6   5         93.37         86.63         7.27 o                         
  -8   6   5          2.67         -0.43         3.97 o                         
  -7   6   5          0.99          0.77         1.87 o                         
  -6   6   5         51.05         52.34         2.40 o                         
  -5   6   5       1264.95       1246.32        10.94 o                         
  -4   6   5        868.59        900.48         9.34 o                         
  -3   6   5       2214.80       2225.75        16.18 o                         
  -2   6   5       1780.11       1769.77        13.66 o                         
  -1   6   5        682.51        723.60         7.12 o                         
   0   6   5       1663.41       1717.68        12.08 o                         
   1   6   5        157.49        139.29         2.71 o                         
   2   6   5        581.19        621.65         6.25 o                         
   3   6   5        368.99        388.08         5.84 o                         
   4   6   5         27.49         31.84         2.66 o                         
   5   6   5         75.00         70.76         3.48 o                         
   6   6   5        358.04        316.96         8.83 o                         
   7   6   5        451.23        485.77        10.38 o                         
   8   6   5         11.05          3.38         3.52 o                         
   9   6   5          0.35          1.87         3.54 o                         
  10   6   5          3.33         -1.71         4.75 o                         
  11   6   5         98.79        131.20         9.68 o                         
 -11   7   5         13.20         16.90         6.88 o                         
 -10   7   5          4.63         -4.64         5.34 o                         
  -9   7   5         31.77         28.77         5.51 o                         
  -8   7   5        165.56        190.76         8.82 o                         
  -7   7   5        141.52        161.20         4.30 o                         
  -6   7   5       2032.42       2034.66        18.03 o                         
  -5   7   5        177.49        197.19         5.64 o                         
  -4   7   5       1179.90       1117.17        10.24 o                         
  -3   7   5        576.26        553.29         5.70 o                         
  -2   7   5       2542.92       2637.62        19.49 o                         
  -1   7   5        446.99        438.94         4.53 o                         
   0   7   5          3.85         10.96         1.43 o                         
   1   7   5         69.15         60.67         2.12 o                         
   2   7   5        597.66        630.00         6.91 o                         
   3   7   5         38.51         44.34         2.37 o                         
   4   7   5       1304.18       1297.55        13.22 o                         
   5   7   5        108.90         92.70         4.00 o                         
   6   7   5         22.61         11.56         2.99 o                         
   7   7   5        833.18        871.96        18.97 o                         
   8   7   5        155.95        135.60         6.27 o                         
   9   7   5         44.86         45.62         6.29 o                         
  10   7   5          1.81          3.88         4.34 o                         
 -10   8   5          1.06         -0.72         5.03 o                         
  -9   8   5          2.07         -4.30         4.81 o                         
  -8   8   5          0.59         -2.87         2.87 o                         
  -7   8   5          1.28         -1.06         2.14 o                         
  -6   8   5        138.22        165.74         4.57 o                         
  -5   8   5         62.30         67.01         2.68 o                         
  -4   8   5         14.03         12.87         1.57 o                         
  -3   8   5          1.76         -1.37         2.00 o                         
  -2   8   5       1215.11       1316.50        11.00 o                         
  -1   8   5       1227.27       1259.88         9.96 o                         
   0   8   5        211.97        170.13         3.31 o                         
   1   8   5        961.68        859.83         7.74 o                         
   2   8   5         91.98         91.51         2.91 o                         
   3   8   5       7951.87       8164.29        54.70 o                         
   4   8   5        415.74        400.68         6.32 o                         
   5   8   5        152.50        148.20         4.29 o                         
   6   8   5        305.50        332.92         7.24 o                         
   7   8   5          9.53          9.49         3.71 o                         
   8   8   5         21.73         23.08         4.88 o                         
   9   8   5          0.66          0.61         3.75 o                         
  10   8   5          8.00          1.72         4.29 o                         
 -10   9   5         18.35         24.68        11.73 o                         
  -9   9   5          7.37          0.54         6.24 o                         
  -8   9   5         24.69         23.09         3.18 o                         
  -7   9   5         54.57         44.22         3.78 o                         
  -6   9   5          0.58         -2.28         2.28 o                         
  -5   9   5        846.53        887.94         9.61 o                         
  -4   9   5          0.71         -1.42         1.42 o                         
  -3   9   5         47.56         31.69         2.29 o                         
  -2   9   5         16.01         26.28         2.08 o                         
  -1   9   5       1871.97       1954.12        16.22 o                         
   0   9   5        108.37         96.66         2.63 o                         
   1   9   5       1005.50       1035.86         9.09 o                         
   2   9   5        484.52        477.36         7.72 o                         
   3   9   5         32.43         45.14         2.70 o                         
   4   9   5         67.93         77.75         3.40 o                         
   5   9   5         19.20         25.97         3.63 o                         
   6   9   5         19.04         16.00         2.76 o                         
   7   9   5         27.90         36.52         4.24 o                         
   8   9   5        308.17        301.06         9.20 o                         
   9   9   5         81.71         85.04         5.67 o                         
  10   9   5          0.19         -3.93         3.93 o                         
 -10  10   5          5.32         -7.21         7.48 o                         
  -9  10   5         14.26         14.82         3.48 o                         
  -8  10   5          1.45         -2.75         2.75 o                         
  -7  10   5         29.54         24.73         3.12 o                         
  -6  10   5        385.38        381.12         7.10 o                         
  -5  10   5       1952.73       2067.31        17.13 o                         
  -4  10   5        108.92        115.30         3.61 o                         
  -3  10   5         89.82         81.78         3.16 o                         
  -2  10   5        119.95        144.81         3.90 o                         
  -1  10   5       7585.67       7824.66        50.08 o                         
   0  10   5       1154.00       1091.64         9.22 o                         
   1  10   5        376.46        362.36         5.22 o                         
   2  10   5          3.62          3.04         1.77 o                         
   3  10   5        819.56        786.93         8.66 o                         
   4  10   5         75.58         73.56         4.94 o                         
   5  10   5        282.83        271.80         6.36 o                         
   6  10   5        365.00        362.73         8.07 o                         
   7  10   5          0.51          3.80         3.74 o                         
   8  10   5         55.62         52.94         5.08 o                         
   9  10   5          4.67         -0.01         4.86 o                         
  10  10   5         24.32         16.69         6.88 o                         
 -10  11   5         27.44         31.85         6.04 o                         
  -9  11   5         11.23          2.09         3.46 o                         
  -8  11   5         62.52         69.44         4.32 o                         
  -7  11   5         46.40         58.60         4.37 o                         
  -6  11   5          3.21          9.13         3.43 o                         
  -5  11   5        621.33        607.77         9.20 o                         
  -4  11   5          4.93         -0.84         2.50 o                         
  -3  11   5        136.87        126.30         3.91 o                         
  -2  11   5        421.45        387.77         6.09 o                         
  -1  11   5         22.26         31.20         2.92 o                         
   0  11   5         50.85         56.87         2.53 o                         
   1  11   5        117.75         94.66         2.99 o                         
   2  11   5        420.89        410.67         7.82 o                         
   3  11   5         84.94         68.16         3.54 o                         
   4  11   5          5.37         -2.87         2.87 o                         
   5  11   5          1.57         -0.23         2.83 o                         
   6  11   5        192.21        192.87         6.63 o                         
   7  11   5         27.75         32.17         5.00 o                         
   8  11   5         56.19         60.30         5.74 o                         
   9  11   5          3.37         -4.15         4.15 o                         
  -9  12   5          9.69          5.58         3.79 o                         
  -8  12   5          1.53         -3.21         3.21 o                         
  -7  12   5          2.97         -3.38         3.38 o                         
  -6  12   5          0.53         -2.79         3.51 o                         
  -5  12   5        434.61        441.15         8.23 o                         
  -4  12   5          3.16          1.42         2.73 o                         
  -3  12   5          5.94          1.69         2.55 o                         
  -2  12   5       2591.38       2475.68        21.80 o                         
  -1  12   5         33.52         23.73         2.71 o                         
   0  12   5       1555.11       1544.36        18.77 o                         
   1  12   5         25.92         29.44         2.74 o                         
   2  12   5        313.18        311.41         6.99 o                         
   3  12   5          1.30          3.94         2.80 o                         
   4  12   5          0.59         -3.03         3.03 o                         
   5  12   5         60.58         57.24         4.35 o                         
   6  12   5          4.56          8.16         3.97 o                         
   7  12   5        274.22        279.32         9.73 o                         
   8  12   5         41.91         41.45         5.62 o                         
   9  12   5         16.89         12.42         5.02 o                         
  -9  13   5         14.25         14.37         5.21 o                         
  -8  13   5         13.89         10.69         4.21 o                         
  -7  13   5         25.27         17.49         4.45 o                         
  -6  13   5        229.44        253.36         8.35 o                         
  -5  13   5          2.26          5.65         3.71 o                         
  -4  13   5        828.23        852.16        13.35 o                         
  -3  13   5       1115.75       1158.67        13.90 o                         
  -2  13   5        166.59        177.78         6.90 o                         
  -1  13   5        491.97        523.15         8.18 o                         
   0  13   5        219.01        210.44         6.26 o                         
   1  13   5         93.48         86.17         4.05 o                         
   2  13   5          0.00         -2.72         2.72 o                         
   3  13   5        182.06        199.67         6.25 o                         
   4  13   5          8.24          4.98         3.42 o                         
   5  13   5          2.77         -4.18         4.18 o                         
   6  13   5         33.73         42.33         4.89 o                         
   7  13   5        130.96        147.28         7.72 o                         
   8  13   5         45.56         58.15         6.32 o                         
   9  13   5         44.47         40.89         5.86 o                         
  -8  14   5          1.71         -4.40         4.40 o                         
  -7  14   5          0.02          0.11         4.02 o                         
  -6  14   5         23.59         27.09         4.92 o                         
  -5  14   5        409.27        423.41        10.41 o                         
  -4  14   5          0.50         -3.50         3.50 o                         
  -3  14   5        264.07        291.49         7.99 o                         
  -2  14   5       1330.51       1387.66        16.15 o                         
  -1  14   5        791.55        711.07        10.42 o                         
   0  14   5          7.36         -1.26         3.88 o                         
   1  14   5          0.04         -2.98         2.98 o                         
   2  14   5         53.83         36.60         4.53 o                         
   3  14   5          1.36         -3.83         3.83 o                         
   4  14   5        129.41        139.35         9.40 o                         
   5  14   5        134.87        130.95         6.91 o                         
   6  14   5          4.40          0.87         4.43 o                         
   7  14   5          6.18          2.60         4.90 o                         
   8  14   5         30.38         17.66         6.84 o                         
  -8  15   5         97.82         90.60         6.63 o                         
  -7  15   5          5.93          4.25         4.58 o                         
  -6  15   5         26.76         28.33         4.85 o                         
  -5  15   5        183.43        211.07         8.43 o                         
  -4  15   5          0.58         -3.52         4.05 o                         
  -3  15   5         15.93         12.39         4.51 o                         
  -2  15   5         95.57        100.65         5.39 o                         
  -1  15   5          1.73         -3.40         3.61 o                         
   0  15   5         36.82         41.11         4.24 o                         
   1  15   5         65.32         48.51         6.16 o                         
   2  15   5          0.08         -3.64         3.64 o                         
   3  15   5         54.83         69.34         6.52 o                         
   4  15   5         28.03         35.39         5.87 o                         
   5  15   5         27.28         26.14         5.84 o                         
   6  15   5         72.91         90.59         7.43 o                         
   7  15   5         15.69          7.13         6.46 o                         
   8  15   5         85.02        100.64         9.30 o                         
  -7  16   5          0.01         -6.45         6.45 o                         
  -6  16   5         18.93         14.09         5.40 o                         
  -5  16   5          6.25          7.32         4.65 o                         
  -4  16   5         27.23         24.60         6.20 o                         
  -3  16   5        390.14        387.87        12.19 o                         
  -2  16   5          6.61          3.57         4.27 o                         
  -1  16   5        836.58        837.68        15.00 o                         
   0  16   5          6.78          8.80         4.31 o                         
   1  16   5        237.41        221.03         8.76 o                         
   2  16   5         23.98         33.68         5.10 o                         
   3  16   5         11.81         19.24         6.07 o                         
   4  16   5         21.38         27.21         6.04 o                         
   5  16   5         38.50         40.86         6.62 o                         
   6  16   5         46.94         40.17         6.73 o                         
   7  16   5          0.62         -2.74         6.71 o                         
  -6  17   5          0.62          7.20         6.35 o                         
  -5  17   5         28.16         34.79         6.45 o                         
  -4  17   5          0.20          6.42         5.52 o                         
  -3  17   5         19.02         21.27         6.17 o                         
  -2  17   5         14.15          8.20         5.62 o                         
  -1  17   5          2.81         10.03         4.80 o                         
   0  17   5         40.42         41.77         6.31 o                         
   1  17   5          7.65         -3.09         5.31 o                         
   2  17   5          5.30          5.30         4.57 o                         
   3  17   5          7.92          3.95         6.88 o                         
   4  17   5          0.65         -6.64         6.64 o                         
   5  17   5          0.15         -3.96         5.82 o                         
   6  17   5          2.89         -8.27         8.27 o                         
  -6  18   5          1.62          4.67         7.16 o                         
  -5  18   5        160.98        172.08         9.71 o                         
  -4  18   5          0.01          4.86         6.11 o                         
  -3  18   5         48.46         32.60         8.42 o                         
  -2  18   5         95.94         85.30        21.28 o                         
  -1  18   5          0.02          8.76         9.30 o                         
   0  18   5        160.56        171.76         9.45 o                         
   1  18   5        116.45        136.63         9.07 o                         
   2  18   5        104.13         94.11         9.85 o                         
   3  18   5          0.51         -7.66         7.66 o                         
   4  18   5          0.25         -7.29         7.29 o                         
   5  18   5         52.36         52.53         9.30 o                         
  -5  19   5          4.00          9.95         6.64 o                         
  -4  19   5         74.67        100.85        19.88 o                         
  -3  19   5         18.91         24.37         8.50 o                         
  -2  19   5          1.85         11.52         8.34 o                         
  -1  19   5          3.80         -4.27         7.19 o                         
   0  19   5          4.96          9.13         6.38 o                         
   1  19   5          7.20         -1.72         6.04 o                         
   2  19   5          2.05         -7.16         7.16 o                         
   3  19   5          1.95         -4.49         7.49 o                         
   4  19   5          3.84         -3.03         7.78 o                         
  -3  20   5         15.56         21.54         8.67 o                         
  -2  20   5         68.66         64.63        10.40 o                         
  -1  20   5          0.02          7.12         7.98 o                         
   0  20   5          6.98          2.61         6.59 o                         
   1  20   5        139.14        144.74        10.23 o                         
   2  20   5         14.73          2.35         8.33 o                         
   3  20   5          1.41          8.51         8.66 o                         
   0  21   5         54.23         58.15         9.99 o                         
 -10   0   6          0.02         -0.49         4.61 o                         
  -9   0   6         46.21         53.16         3.45 o                         
  -8   0   6          6.74          5.07         2.42 o                         
  -7   0   6        100.62         99.39         6.09 o                         
  -6   0   6       1849.27       1904.74        20.38 o                         
  -5   0   6         11.70         12.84         1.94 o                         
  -4   0   6        948.62        938.06        12.73 o                         
  -3   0   6        427.38        531.10        10.02 o                         
  -2   0   6       8059.89       8571.26        82.70 o                         
  -1   0   6       2983.14       2926.07        29.43 o                         
   0   0   6       9218.61       8666.36        83.39 o                         
   1   0   6       3383.70       3323.97        56.22 o                         
   2   0   6         83.69         88.47         4.92 o                         
   3   0   6        588.91        574.37        10.27 o                         
   4   0   6        287.49        366.71         8.12 o                         
   5   0   6        652.14        672.35        11.84 o                         
   6   0   6        293.04        317.27         8.29 o                         
   7   0   6        699.07        576.10        15.13 o                         
   8   0   6        105.67        113.55         7.27 o                         
   9   0   6          0.74          0.21         4.57 o                         
  10   0   6        157.82        153.61         9.79 o                         
  11   0   6          2.88         -4.39         5.65 o                         
 -10   1   6          0.93         -3.81         3.82 o                         
  -9   1   6         45.45         49.37         3.96 o                         
  -8   1   6        263.27        268.84         5.63 o                         
  -7   1   6         33.09         26.04         3.62 o                         
  -6   1   6          9.78          9.72         1.43 o                         
  -5   1   6         92.57        110.73         2.53 o                         
  -4   1   6        213.43        214.25         4.09 o                         
  -3   1   6       1203.17       1172.53        12.48 o                         
  -2   1   6       1175.04       1110.90         9.44 o                         
  -1   1   6        745.20        672.99         5.58 o                         
   0   1   6        388.48        415.27         4.14 o                         
   1   1   6       4179.48       4121.61        44.39 o                         
   2   1   6      10771.32      11029.71        87.00 o                         
   3   1   6       1459.13       1653.99        17.16 o                         
   4   1   6        824.59        760.80         8.91 o                         
   5   1   6        197.48        155.88         4.19 o                         
   6   1   6        884.66        841.46        10.10 o                         
   7   1   6        362.93        330.31         8.08 o                         
   8   1   6        158.51        130.71         5.87 o                         
   9   1   6         31.14         30.59         3.97 o                         
  10   1   6         12.86         12.11         3.91 o                         
  11   1   6         13.21         11.03         4.43 o                         
 -11   2   6         40.90         44.98         5.68 o                         
 -10   2   6         28.70         39.43         5.61 o                         
  -9   2   6         42.57         40.22         4.18 o                         
  -8   2   6         10.47          5.88         3.11 o                         
  -7   2   6        347.83        335.21        11.27 o                         
  -6   2   6         17.32         13.23         2.12 o                         
  -5   2   6        227.68        244.76         4.14 o                         
  -4   2   6          0.32         -0.87         1.36 o                         
  -3   2   6        319.29        361.16         4.15 o                         
  -2   2   6        175.97        142.84         2.58 o                         
  -1   2   6          3.61          7.38         0.99 o                         
   0   2   6        276.55        281.61         3.57 o                         
   1   2   6        183.59        189.81         3.33 o                         
   2   2   6        836.85        742.53         8.42 o                         
   3   2   6       2879.70       3077.52        29.29 o                         
   4   2   6        171.36        156.70         4.39 o                         
   5   2   6         92.71         80.58         2.98 o                         
   6   2   6         57.74         69.15         3.16 o                         
   7   2   6          3.92          1.97         3.09 o                         
   8   2   6          8.23          5.96         3.22 o                         
   9   2   6        106.62        110.09         5.52 o                         
  10   2   6          4.28         12.20         3.84 o                         
  11   2   6         71.19         80.42         5.61 o                         
 -11   3   6          2.26         -1.70         9.30 o                         
 -10   3   6          4.23          1.73         6.92 o                         
  -9   3   6          4.45         -2.29         3.45 o                         
  -8   3   6          5.72         -3.37         3.37 o                         
  -7   3   6       1243.51       1232.67        18.57 o                         
  -6   3   6        123.87        109.92         5.67 o                         
  -5   3   6        785.12        745.72         8.74 o                         
  -4   3   6       8425.23       8892.72        70.54 o                         
  -3   3   6       1313.18       1302.87        11.22 o                         
  -2   3   6         42.40         72.85         2.19 o                         
  -1   3   6       1500.91       1505.74        11.20 o                         
   0   3   6        447.62        436.21         4.70 o                         
   1   3   6       1272.18       1397.46        12.34 o                         
   2   3   6        556.60        586.58         7.29 o                         
   3   3   6        707.33        661.81         9.41 o                         
   4   3   6        240.49        222.31         5.29 o                         
   5   3   6         52.69         56.50         2.70 o                         
   6   3   6        123.23        105.11         4.44 o                         
   7   3   6        247.11        205.57         6.96 o                         
   8   3   6         41.88         44.28         4.22 o                         
   9   3   6         50.05         47.12         4.35 o                         
  10   3   6         68.72         71.93         5.30 o                         
  11   3   6         55.13         68.08         5.36 o                         
 -11   4   6          0.43          8.79         8.77 o                         
 -10   4   6          1.61         -3.78         3.78 o                         
  -9   4   6          4.43         -1.39         3.74 o                         
  -8   4   6         37.89         31.74         4.43 o                         
  -7   4   6         30.89         36.37         4.18 o                         
  -6   4   6          2.84          2.37         2.09 o                         
  -5   4   6       1338.73       1280.49        11.39 o                         
  -4   4   6       1161.06       1151.06        10.52 o                         
  -3   4   6       1376.64       1371.89        12.19 o                         
  -2   4   6       4391.03       4637.47        33.03 o                         
  -1   4   6        198.79        178.95         2.76 o                         
   0   4   6       3196.08       3200.73        22.23 o                         
   1   4   6       2906.14       2914.90        19.56 o                         
   2   4   6         70.83         91.64         2.86 o                         
   3   4   6        543.59        520.90         7.99 o                         
   4   4   6        252.74        268.72         5.87 o                         
   5   4   6          6.86          5.20         2.22 o                         
   6   4   6         34.67         19.61         5.28 o                         
   7   4   6        175.84        177.49         6.86 o                         
   8   4   6         62.55         54.56         4.46 o                         
   9   4   6         47.11         50.64         4.55 o                         
  10   4   6         32.45         44.91         4.79 o                         
  11   4   6         28.53         33.74         5.83 o                         
 -11   5   6          6.38         -2.36         4.60 o                         
 -10   5   6          6.76         -0.63         4.21 o                         
  -9   5   6         66.46         61.73         5.56 o                         
  -8   5   6          8.96          9.50         4.04 o                         
  -7   5   6         60.39         64.09         8.27 o                         
  -6   5   6        382.51        367.74         6.40 o                         
  -5   5   6        233.71        223.68         3.65 o                         
  -4   5   6        573.39        552.56         5.99 o                         
  -3   5   6         20.74         31.60         1.62 o                         
  -2   5   6         28.04         35.37         1.65 o                         
  -1   5   6        196.63        183.11         2.79 o                         
   0   5   6       2361.47       2454.46        16.95 o                         
   1   5   6         47.27         42.77         1.64 o                         
   2   5   6         38.10         24.15         2.78 o                         
   3   5   6        200.70        244.11         9.49 o                         
   4   5   6         33.71         44.49         3.95 o                         
   5   5   6        220.09        232.68         6.06 o                         
   6   5   6       1218.85       1153.50        14.91 o                         
   7   5   6        381.17        363.71         9.11 o                         
   8   5   6          1.82          0.15         3.30 o                         
   9   5   6         31.40         31.99         4.37 o                         
  10   5   6         40.23         39.96         4.75 o                         
  11   5   6          0.57         -2.57         6.57 o                         
 -11   6   6          1.79         -4.57         4.57 o                         
 -10   6   6        107.55        102.91         6.90 o                         
  -9   6   6         28.87         20.59         7.25 o                         
  -8   6   6         20.29          6.08         4.16 o                         
  -7   6   6         51.32         50.45         2.76 o                         
  -6   6   6        916.89        935.75         9.73 o                         
  -5   6   6        110.91        106.97         3.04 o                         
  -4   6   6         73.36         68.41         2.90 o                         
  -3   6   6        685.74        698.93         6.41 o                         
  -2   6   6        279.43        240.82         3.87 o                         
  -1   6   6        113.01        120.30         2.62 o                         
   0   6   6        388.88        346.52         4.42 o                         
   1   6   6       2699.95       2806.52        17.69 o                         
   2   6   6         57.70         52.31         2.31 o                         
   3   6   6          0.23         -0.29         1.68 o                         
   4   6   6        146.21        121.92         4.27 o                         
   5   6   6         37.75         34.92         3.21 o                         
   6   6   6         13.04          6.37         3.21 o                         
   7   6   6          0.53         -4.45         4.45 o                         
   8   6   6        105.07        100.47         5.48 o                         
   9   6   6         31.80         30.15         4.50 o                         
  10   6   6          8.32          7.25         4.62 o                         
 -11   7   6          2.36         -6.04         6.04 o                         
 -10   7   6         25.21         18.35         7.89 o                         
  -9   7   6         47.11         40.45         5.75 o                         
  -8   7   6         15.78          7.83         2.84 o                         
  -7   7   6        130.41        133.27         3.93 o                         
  -6   7   6        440.63        405.78         8.92 o                         
  -5   7   6        360.01        379.09         5.92 o                         
  -4   7   6        148.03        139.36         3.34 o                         
  -3   7   6        274.49        274.61         4.38 o                         
  -2   7   6        807.00        833.11         8.19 o                         
  -1   7   6        126.03        135.10         2.93 o                         
   0   7   6         24.53         26.95         1.63 o                         
   1   7   6        152.71        140.72         3.01 o                         
   2   7   6       2228.57       2295.70        17.80 o                         
   3   7   6        125.26         88.45         3.84 o                         
   4   7   6        396.65        388.21         6.61 o                         
   5   7   6        410.26        397.07         6.87 o                         
   6   7   6          8.04          0.19         4.63 o                         
   7   7   6         14.45         19.87         5.09 o                         
   8   7   6         37.98         32.86         4.48 o                         
   9   7   6          0.39         -4.15         4.15 o                         
  10   7   6         17.85         16.69         5.07 o                         
 -10   8   6          5.07          5.20         5.13 o                         
  -9   8   6         12.90         10.38         5.23 o                         
  -8   8   6        168.37        174.00         5.07 o                         
  -7   8   6         31.47         28.88         3.09 o                         
  -6   8   6         62.29         65.27         3.16 o                         
  -5   8   6        191.88        182.61         4.06 o                         
  -4   8   6         57.33         56.68         2.15 o                         
  -3   8   6        710.32        683.80         7.45 o                         
  -2   8   6        966.67       1070.19        10.05 o                         
  -1   8   6        942.90       1030.22         8.64 o                         
   0   8   6       1095.85       1076.53         9.11 o                         
   1   8   6          0.20         -1.38         1.38 o                         
   2   8   6        499.45        469.88         6.22 o                         
   3   8   6       1273.40       1279.94        11.96 o                         
   4   8   6       2018.80       1937.79        17.29 o                         
   5   8   6        866.65        844.42        10.68 o                         
   6   8   6          0.11         -2.91         2.91 o                         
   7   8   6         64.95         61.48         5.86 o                         
   8   8   6         12.27         17.88         4.99 o                         
   9   8   6          0.15         -0.97         4.66 o                         
  10   8   6          2.26          2.09         4.00 o                         
 -10   9   6          2.77          4.94         7.07 o                         
  -9   9   6         17.19         12.62         3.60 o                         
  -8   9   6          3.21          4.17         2.73 o                         
  -7   9   6         73.26         67.19         3.43 o                         
  -6   9   6        219.63        216.35         5.29 o                         
  -5   9   6        100.99        103.80         3.43 o                         
  -4   9   6       1329.51       1351.39        12.17 o                         
  -3   9   6       1259.00       1339.29        12.10 o                         
  -2   9   6        521.06        562.51         6.67 o                         
  -1   9   6         36.18         44.02         2.42 o                         
   0   9   6        214.10        214.80         3.77 o                         
   1   9   6       1124.88       1119.03         9.67 o                         
   2   9   6        151.27        151.96         4.01 o                         
   3   9   6         11.94         20.31         2.31 o                         
   4   9   6        395.19        439.81         7.06 o                         
   5   9   6         19.73         13.26         2.72 o                         
   6   9   6          9.29          7.06         3.32 o                         
   7   9   6        516.92        520.47        11.53 o                         
   8   9   6         32.65         32.72         4.94 o                         
   9   9   6          0.49         -4.11         4.11 o                         
  10   9   6          0.75          3.13         4.26 o                         
 -10  10   6         11.82         10.47         7.74 o                         
  -9  10   6          4.32         -2.99         2.99 o                         
  -8  10   6          6.60          3.97         3.00 o                         
  -7  10   6         13.74         11.08         2.98 o                         
  -6  10   6          1.29         -0.38         2.38 o                         
  -5  10   6        452.95        446.21         6.74 o                         
  -4  10   6         19.75         26.03         2.44 o                         
  -3  10   6        117.22        140.72         4.08 o                         
  -2  10   6         24.04         21.45         2.25 o                         
  -1  10   6        562.99        563.07         9.59 o                         
   0  10   6        596.09        558.39         6.21 o                         
   1  10   6         92.61         91.35         2.90 o                         
   2  10   6         16.70         11.76         2.11 o                         
   3  10   6       1281.90       1289.04        13.23 o                         
   4  10   6         32.86         42.69         4.10 o                         
   5  10   6         58.55         56.03         3.71 o                         
   6  10   6          9.10          8.91         3.47 o                         
   7  10   6         17.18         15.04         4.15 o                         
   8  10   6          2.39          1.31         4.46 o                         
   9  10   6          1.04         -3.65         4.30 o                         
  10  10   6          0.31         -0.28         5.71 o                         
  -9  11   6          0.85         -1.08         3.28 o                         
  -8  11   6         54.37         39.40         3.85 o                         
  -7  11   6        325.25        352.87         8.21 o                         
  -6  11   6         10.03         15.12         3.22 o                         
  -5  11   6          5.79          3.82         2.84 o                         
  -4  11   6        156.55        170.60         5.21 o                         
  -3  11   6         55.33         52.18         4.22 o                         
  -2  11   6        298.26        304.06         6.12 o                         
  -1  11   6         12.87         10.05         2.40 o                         
   0  11   6        448.37        437.18         5.75 o                         
   1  11   6       1393.15       1408.93        11.44 o                         
   2  11   6          3.45         -1.95         1.95 o                         
   3  11   6        159.19        165.99         4.95 o                         
   4  11   6         18.78         16.23         3.05 o                         
   5  11   6        174.70        201.45         6.44 o                         
   6  11   6        182.78        177.63         7.16 o                         
   7  11   6         69.07         78.81         6.52 o                         
   8  11   6         19.64         23.80         5.12 o                         
   9  11   6          9.58          3.89         4.68 o                         
  -9  12   6          1.97          2.47         3.71 o                         
  -8  12   6         29.03         28.83         4.04 o                         
  -7  12   6        106.68        116.05         5.48 o                         
  -6  12   6         14.07         14.38         3.47 o                         
  -5  12   6         15.45         11.90         3.20 o                         
  -4  12   6         46.07         49.40         3.72 o                         
  -3  12   6         84.33         82.38         3.83 o                         
  -2  12   6        131.54        110.57         4.71 o                         
  -1  12   6        121.81        122.29         4.29 o                         
   0  12   6        138.52        115.64         4.01 o                         
   1  12   6        112.68        101.49         3.66 o                         
   2  12   6        141.20        136.24         4.91 o                         
   3  12   6         78.68         70.21         4.05 o                         
   4  12   6        265.75        256.17         7.31 o                         
   5  12   6          9.47         -3.32         3.32 o                         
   6  12   6         61.76         66.64         5.38 o                         
   7  12   6         11.83          9.60         4.99 o                         
   8  12   6          4.80          1.50         4.73 o                         
   9  12   6          1.34         -3.62         4.83 o                         
  -9  13   6          0.01          1.93         4.33 o                         
  -8  13   6         21.53         23.39         4.37 o                         
  -7  13   6         10.45         16.21         5.25 o                         
  -6  13   6         47.14         38.88         4.57 o                         
  -5  13   6          2.32          1.18         4.68 o                         
  -4  13   6         21.51         22.30         4.39 o                         
  -3  13   6         44.35         58.76         4.03 o                         
  -2  13   6        157.93        151.81         5.47 o                         
  -1  13   6        642.51        625.47         9.46 o                         
   0  13   6          1.65         -2.88         2.88 o                         
   1  13   6        892.92        886.02        11.74 o                         
   2  13   6        174.15        142.84         5.82 o                         
   3  13   6        275.43        242.60         7.53 o                         
   4  13   6          0.71         -2.40         3.79 o                         
   5  13   6         93.96        106.70         6.17 o                         
   6  13   6          0.13         -0.11         4.01 o                         
   7  13   6         11.50         12.70         5.17 o                         
   8  13   6          7.97         -0.50         5.06 o                         
  -8  14   6         23.64         36.86         5.11 o                         
  -7  14   6          5.32          8.71         4.44 o                         
  -6  14   6          1.18          2.37         3.98 o                         
  -5  14   6        252.66        256.39        11.77 o                         
  -4  14   6        191.16        182.63         7.32 o                         
  -3  14   6         31.01         56.76         4.57 o                         
  -2  14   6         29.76         22.48         3.96 o                         
  -1  14   6         26.62         23.95         3.55 o                         
   0  14   6          0.08         -2.94         2.94 o                         
   1  14   6        179.00        154.52         5.94 o                         
   2  14   6        485.14        477.14         9.96 o                         
   3  14   6         42.28         41.76         5.12 o                         
   4  14   6        402.96        429.21        12.37 o                         
   5  14   6         36.62         52.85         8.32 o                         
   6  14   6          7.35          6.60         5.40 o                         
   7  14   6          4.25          1.53         5.96 o                         
   8  14   6          0.00         -3.38         6.26 o                         
  -8  15   6          9.69         12.41         5.03 o                         
  -7  15   6         10.55          8.23         4.72 o                         
  -6  15   6         70.33         76.79        10.13 o                         
  -5  15   6        188.96        213.70         8.41 o                         
  -4  15   6         37.23         23.96         4.75 o                         
  -3  15   6        287.41        299.88         9.51 o                         
  -2  15   6        147.90        126.54         5.94 o                         
  -1  15   6          2.30          4.05         4.24 o                         
   0  15   6         43.01         42.86         4.33 o                         
   1  15   6         15.56          8.66         5.07 o                         
   2  15   6        423.28        400.27        10.84 o                         
   3  15   6          6.51          0.07         3.82 o                         
   4  15   6          2.76         -4.35         4.89 o                         
   5  15   6          6.22         -4.11         5.10 o                         
   6  15   6         46.96         44.80         6.74 o                         
   7  15   6         14.76          7.59         8.60 o                         
  -7  16   6         31.26         36.08         5.73 o                         
  -6  16   6          9.86         13.25         5.31 o                         
  -5  16   6          9.13          3.32         5.41 o                         
  -4  16   6         57.52         62.03         7.22 o                         
  -3  16   6         30.10         22.22         5.87 o                         
  -2  16   6         14.73         16.60         4.96 o                         
  -1  16   6          8.32         11.56         4.76 o                         
   0  16   6         21.91         29.62         4.86 o                         
   1  16   6         16.40          2.61         4.41 o                         
   2  16   6         34.91         44.66         5.27 o                         
   3  16   6          5.71          6.85         5.35 o                         
   4  16   6         96.02        109.21         8.01 o                         
   5  16   6          3.69          6.18         5.81 o                         
   6  16   6          9.28         -2.14         5.86 o                         
   7  16   6         24.57         13.13         7.29 o                         
  -6  17   6         10.17         15.89         6.82 o                         
  -5  17   6         60.87         76.77        10.97 o                         
  -4  17   6         20.35         11.07         5.83 o                         
  -3  17   6         44.58         39.41         6.48 o                         
  -2  17   6         60.68         40.05         6.56 o                         
  -1  17   6        119.34        128.90         7.23 o                         
   0  17   6         69.36         81.51         7.37 o                         
   1  17   6         49.91         35.24         6.75 o                         
   2  17   6          2.57         -2.19         4.50 o                         
   3  17   6        200.22        197.14        11.77 o                         
   4  17   6          8.44          1.71         9.34 o                         
   5  17   6         18.57         11.70         7.69 o                         
   6  17   6          0.04         -5.98         5.98 o                         
  -6  18   6          2.55         17.26        15.67 o                         
  -5  18   6         47.36         48.73         7.15 o                         
  -4  18   6          6.21          2.89         5.91 o                         
  -3  18   6          8.93         19.76        11.06 o                         
  -2  18   6         47.74         53.39        12.10 o                         
  -1  18   6         34.34         35.08         6.54 o                         
   0  18   6          4.04          5.01         5.79 o                         
   1  18   6          2.93         -5.75         5.75 o                         
   2  18   6         29.14         24.25         7.25 o                         
   3  18   6        124.68        120.45        10.58 o                         
   4  18   6          3.05         -5.14         7.40 o                         
   5  18   6         13.54         -6.41         7.67 o                         
  -4  19   6         50.54         71.83         9.69 o                         
  -3  19   6         60.11         50.29         9.30 o                         
  -2  19   6        312.10        349.13        15.80 o                         
  -1  19   6         22.56         46.61         9.00 o                         
   0  19   6         21.16         19.57         6.68 o                         
   1  19   6          5.59          9.42         6.59 o                         
   2  19   6          0.29         -7.11         7.11 o                         
   3  19   6          0.05         -5.22         7.41 o                         
   4  19   6          5.42         -2.65         7.92 o                         
  -3  20   6          9.37          1.52         8.74 o                         
  -2  20   6          9.29          4.01         8.00 o                         
  -1  20   6          5.22         12.34         8.84 o                         
   0  20   6         33.27         60.59         8.06 o                         
   1  20   6         13.86         19.53         7.42 o                         
   2  20   6          0.01         -6.77        10.31 o                         
   3  20   6         43.46         29.64        13.99 o                         
 -11   1   7         54.54         70.62         7.67 o                         
 -10   1   7         15.36         13.55         6.12 o                         
  -9   1   7          3.65          0.79         3.82 o                         
  -8   1   7          1.55         -1.91         1.91 o                         
  -7   1   7       1644.73       1657.62        16.66 o                         
  -6   1   7          8.60          4.66         1.60 o                         
  -5   1   7          8.68          9.12         1.54 o                         
  -4   1   7       1780.64       1717.21        18.74 o                         
  -3   1   7       5698.60       5908.48        51.73 o                         
  -2   1   7       3504.22       3523.16        26.83 o                         
  -1   1   7        398.62        345.10         3.92 o                         
   0   1   7        616.98        615.58         6.04 o                         
   1   1   7        197.64        258.09         6.71 o                         
   2   1   7         99.32        124.28         3.63 o                         
   3   1   7       3522.08       3428.65        32.49 o                         
   4   1   7       2652.55       2712.46        24.44 o                         
   5   1   7        658.42        633.33         8.42 o                         
   6   1   7        102.11        109.30         4.07 o                         
   7   1   7         52.12         49.07         4.62 o                         
   8   1   7          0.52         -0.76         3.23 o                         
   9   1   7          9.69          2.21         3.45 o                         
  10   1   7         24.72         25.54         4.36 o                         
  11   1   7        126.41        122.48         6.69 o                         
 -11   2   7         24.82         12.40         7.26 o                         
 -10   2   7         17.14         17.66         7.75 o                         
  -9   2   7         92.19         88.67         5.05 o                         
  -8   2   7         68.46         80.82         4.65 o                         
  -7   2   7         53.13         63.05         5.92 o                         
  -6   2   7         15.07         20.75         2.27 o                         
  -5   2   7        494.46        483.68         6.56 o                         
  -4   2   7       1060.01       1062.78        11.30 o                         
  -3   2   7       3430.08       3881.05        35.01 o                         
  -2   2   7       2922.67       3016.60        23.39 o                         
  -1   2   7       5326.66       5354.42        37.34 o                         
   0   2   7        296.94        285.44         4.12 o                         
   1   2   7        390.39        434.13         5.80 o                         
   2   2   7       1425.49       1669.81        15.93 o                         
   3   2   7          2.60         17.23         2.99 o                         
   4   2   7          0.19          1.34         1.91 o                         
   5   2   7        260.96        225.08         5.05 o                         
   6   2   7       1629.13       1599.79        16.52 o                         
   7   2   7        578.26        599.45        11.31 o                         
   8   2   7        201.65        231.90        12.15 o                         
   9   2   7         67.38         74.75         5.12 o                         
  10   2   7         81.68         81.96         5.60 o                         
  11   2   7          1.18         -4.10         4.10 o                         
 -11   3   7         23.08         23.86         5.38 o                         
 -10   3   7          0.44         -1.98         5.02 o                         
  -9   3   7         19.17         12.02         3.88 o                         
  -8   3   7          0.82          4.70         3.63 o                         
  -7   3   7        833.60        844.54        14.63 o                         
  -6   3   7       1809.99       1757.13        17.73 o                         
  -5   3   7         60.68         51.48         2.54 o                         
  -4   3   7        396.18        398.66         5.98 o                         
  -3   3   7        810.56        982.03        11.00 o                         
  -2   3   7        564.75        640.37         6.66 o                         
  -1   3   7        266.71        233.76         4.05 o                         
   0   3   7        578.78        628.09         6.07 o                         
   1   3   7          0.37         -0.73         1.02 o                         
   2   3   7        363.27        443.33         7.59 o                         
   3   3   7        322.21        316.91         6.20 o                         
   4   3   7        145.89        188.35         5.05 o                         
   5   3   7         43.66         44.17         3.23 o                         
   6   3   7          1.31          2.52         2.59 o                         
   7   3   7          1.44         -0.59         3.42 o                         
   8   3   7         16.61         13.05         3.76 o                         
   9   3   7          9.00          6.29         3.61 o                         
  10   3   7         14.08         14.94         4.41 o                         
  11   3   7         19.02         24.54         4.81 o                         
 -11   4   7         33.16         23.33         5.93 o                         
 -10   4   7         27.16         25.70         7.56 o                         
  -9   4   7          6.08          0.14         3.90 o                         
  -8   4   7        608.87        642.61        15.57 o                         
  -7   4   7          0.15          5.64         3.71 o                         
  -6   4   7         57.35         42.57         2.52 o                         
  -5   4   7        216.42        227.65         7.72 o                         
  -4   4   7       2321.10       2321.39        27.53 o                         
  -3   4   7        907.26       1004.34         9.53 o                         
  -2   4   7         52.51         48.66         2.58 o                         
  -1   4   7       2457.68       2629.12        17.70 o                         
   0   4   7        576.12        592.39         6.38 o                         
   1   4   7         17.53         25.86         1.55 o                         
   2   4   7       3614.99       3849.53        30.49 o                         
   3   4   7          0.04          3.69         1.90 o                         
   4   4   7        804.02        772.80        10.78 o                         
   5   4   7        686.00        699.59        11.75 o                         
   6   4   7       1119.21       1105.93        14.60 o                         
   7   4   7        526.72        530.11        10.95 o                         
   8   4   7         73.81         88.05         5.21 o                         
   9   4   7         30.20         37.49         4.47 o                         
  10   4   7         22.91         17.37         4.70 o                         
  11   4   7         58.05         54.76         6.24 o                         
 -11   5   7          0.13          2.32         4.53 o                         
 -10   5   7          1.87          8.84         4.66 o                         
  -9   5   7          3.77         -3.72         3.72 o                         
  -8   5   7          2.88         -0.36         3.75 o                         
  -7   5   7          0.35         -0.61         1.83 o                         
  -6   5   7        505.05        499.42         6.69 o                         
  -5   5   7       1588.17       1594.50        13.19 o                         
  -4   5   7         77.24         71.40         2.62 o                         
  -3   5   7        638.14        589.87         6.42 o                         
  -2   5   7        516.83        528.56         6.45 o                         
  -1   5   7       1431.13       1523.52        10.83 o                         
   0   5   7        992.54       1044.41        11.24 o                         
   1   5   7        383.22        400.16         4.50 o                         
   2   5   7       1942.42       2053.26        18.02 o                         
   3   5   7        444.86        375.15         6.32 o                         
   4   5   7        351.50        335.53         7.22 o                         
   5   5   7        240.61        231.42         6.28 o                         
   6   5   7        146.10        155.16         5.97 o                         
   7   5   7         12.99         11.08         3.75 o                         
   8   5   7         46.86         55.16         4.75 o                         
   9   5   7         43.51         62.25         5.18 o                         
  10   5   7          0.66         -0.18         4.57 o                         
 -11   6   7          2.25          0.85         4.77 o                         
 -10   6   7         36.25         45.66         5.79 o                         
  -9   6   7         17.11         12.89         4.58 o                         
  -8   6   7         20.34         26.64         4.67 o                         
  -7   6   7          9.86          8.97         1.98 o                         
  -6   6   7        650.52        640.82        10.22 o                         
  -5   6   7         95.85        104.45         3.30 o                         
  -4   6   7        423.13        417.22         7.25 o                         
  -3   6   7       2337.58       2362.30        22.25 o                         
  -2   6   7          4.01         16.63         1.61 o                         
  -1   6   7        163.04        136.53         3.37 o                         
   0   6   7         48.41         49.94         1.98 o                         
   1   6   7         27.30         16.25         1.50 o                         
   2   6   7       2768.70       2724.36        24.93 o                         
   3   6   7        429.13        420.61         6.97 o                         
   4   6   7        511.05        460.33         7.52 o                         
   5   6   7         21.56          5.19         3.85 o                         
   6   6   7        124.79        126.17         7.76 o                         
   7   6   7          2.37          6.85         3.80 o                         
   8   6   7         34.51         46.39         4.82 o                         
   9   6   7          0.06         -3.03         4.24 o                         
  10   6   7         30.87         31.69         5.42 o                         
 -10   7   7          3.63          7.75         5.20 o                         
  -9   7   7         13.26          6.98         4.82 o                         
  -8   7   7          4.19         -1.46         3.22 o                         
  -7   7   7         38.38         39.89         2.64 o                         
  -6   7   7       2101.38       2050.44        18.34 o                         
  -5   7   7         94.38         94.72         3.24 o                         
  -4   7   7          5.09         -0.74         1.53 o                         
  -3   7   7       1217.91       1210.31        10.68 o                         
  -2   7   7       2139.07       2220.00        17.14 o                         
  -1   7   7        474.78        406.50         4.70 o                         
   0   7   7       4254.75       4172.53        27.88 o                         
   1   7   7       1891.65       1897.14        14.44 o                         
   2   7   7        644.76        654.21         7.82 o                         
   3   7   7          5.73          6.08         2.46 o                         
   4   7   7          4.89         -1.46         2.33 o                         
   5   7   7        384.50        407.41         8.88 o                         
   6   7   7        142.30        119.31        10.59 o                         
   7   7   7          2.90          3.51         3.98 o                         
   8   7   7         24.76         12.61         4.86 o                         
   9   7   7         32.37         27.22         5.40 o                         
  10   7   7         65.44         77.82         8.82 o                         
 -10   8   7          0.44          1.18         6.72 o                         
  -9   8   7         25.29         28.20         6.41 o                         
  -8   8   7          8.10          8.93         2.64 o                         
  -7   8   7        107.66        107.19         3.99 o                         
  -6   8   7        176.76        180.61         4.69 o                         
  -5   8   7        240.16        267.23         4.78 o                         
  -4   8   7          9.29          7.93         1.95 o                         
  -3   8   7        337.54        351.68         5.27 o                         
  -2   8   7         91.62         87.46         2.89 o                         
  -1   8   7         25.67         33.58         2.16 o                         
   0   8   7        176.88        161.99         3.44 o                         
   1   8   7        446.72        415.17         5.47 o                         
   2   8   7         24.62          8.68         1.56 o                         
   3   8   7        783.08        826.22         9.67 o                         
   4   8   7        430.15        400.14         7.69 o                         
   5   8   7          1.09         -3.26         3.26 o                         
   6   8   7          0.35         -5.28         5.48 o                         
   7   8   7        723.89        751.07        16.31 o                         
   8   8   7        352.43        389.71        11.88 o                         
   9   8   7         20.72         17.22         5.31 o                         
  10   8   7         15.11         13.52         6.89 o                         
 -10   9   7         18.41          3.78         7.31 o                         
  -9   9   7         10.04          2.70         3.36 o                         
  -8   9   7         14.50         13.39         3.00 o                         
  -7   9   7          0.78         -2.34         2.34 o                         
  -6   9   7        233.83        225.36         5.05 o                         
  -5   9   7        629.36        633.33         7.54 o                         
  -4   9   7        519.11        520.59         7.41 o                         
  -3   9   7         10.13          5.07         2.00 o                         
  -2   9   7        421.00        414.20         6.04 o                         
  -1   9   7       3445.07       3565.58        24.65 o                         
   0   9   7        243.56        205.70         3.95 o                         
   1   9   7         59.79         49.92         2.77 o                         
   2   9   7          5.11          7.32         1.75 o                         
   3   9   7        155.68        176.64         4.96 o                         
   4   9   7        268.59        271.22         5.89 o                         
   5   9   7         67.26         68.44         4.29 o                         
   6   9   7         23.99         28.14         3.96 o                         
   7   9   7          0.29          2.88         3.99 o                         
   8   9   7         12.90         15.56         4.55 o                         
   9   9   7         39.61         39.89         5.35 o                         
  10   9   7         26.24         21.42         5.07 o                         
 -10  10   7          0.47         -7.17         7.17 o                         
  -9  10   7         81.95        103.54         6.81 o                         
  -8  10   7         84.39         81.10         4.98 o                         
  -7  10   7         69.64         75.70         4.22 o                         
  -6  10   7         27.95         23.48         2.75 o                         
  -5  10   7          1.73         -2.32         2.32 o                         
  -4  10   7          5.07          0.62         2.35 o                         
  -3  10   7        544.68        565.39         7.47 o                         
  -2  10   7       2319.67       2357.88        18.22 o                         
  -1  10   7         37.84         40.14         2.58 o                         
   0  10   7        520.43        522.75         6.46 o                         
   1  10   7        740.05        746.16         9.32 o                         
   2  10   7        672.01        649.22        10.78 o                         
   3  10   7         93.71         76.09         3.61 o                         
   4  10   7          0.62         -2.61         2.61 o                         
   5  10   7        249.93        268.93         6.69 o                         
   6  10   7        204.34        219.31         7.90 o                         
   7  10   7         44.38         45.71         5.12 o                         
   8  10   7        272.72        284.47        12.93 o                         
   9  10   7         92.57         83.59         8.25 o                         
  -9  11   7          1.56          0.52         3.33 o                         
  -8  11   7         46.07         40.91         3.92 o                         
  -7  11   7         90.55         78.92         4.68 o                         
  -6  11   7         24.28         14.33         3.24 o                         
  -5  11   7         75.18         80.93         4.07 o                         
  -4  11   7         99.81         90.67         4.28 o                         
  -3  11   7         17.32          7.27         2.79 o                         
  -2  11   7         16.07         10.46         2.76 o                         
  -1  11   7       1201.12       1227.74        12.61 o                         
   0  11   7        667.62        707.54         7.79 o                         
   1  11   7         16.90          3.69         2.27 o                         
   2  11   7        291.87        283.30         7.35 o                         
   3  11   7          0.12         -1.73         2.65 o                         
   4  11   7          2.71         -0.57         2.96 o                         
   5  11   7         47.55         39.63         4.17 o                         
   6  11   7          0.75         -3.76         3.76 o                         
   7  11   7         54.26         63.92         6.19 o                         
   8  11   7          5.01          7.84         4.80 o                         
   9  11   7          9.01          9.20         4.87 o                         
  -9  12   7          4.90          2.68         3.77 o                         
  -8  12   7         14.12         11.65         3.61 o                         
  -7  12   7         56.74         48.42         5.64 o                         
  -6  12   7         81.43         81.06         4.63 o                         
  -5  12   7         32.11         24.57         3.38 o                         
  -4  12   7         16.39         17.47         3.22 o                         
  -3  12   7        247.00        237.73         5.89 o                         
  -2  12   7          1.09         -2.87         2.87 o                         
  -1  12   7       2275.63       2198.20        19.68 o                         
   0  12   7         45.64         48.26         3.24 o                         
   1  12   7        899.82        880.25        10.79 o                         
   2  12   7         33.76         27.86         3.52 o                         
   3  12   7        483.83        482.69         8.68 o                         
   4  12   7         73.09         57.57         4.37 o                         
   5  12   7        134.11        131.95         5.83 o                         
   6  12   7          0.03         -3.85         3.85 o                         
   7  12   7         71.89         48.46         6.02 o                         
   8  12   7         36.26         49.21         7.75 o                         
   9  12   7          1.83         -0.45         4.98 o                         
  -9  13   7         17.29         25.87         4.90 o                         
  -8  13   7          0.35          2.20         3.76 o                         
  -7  13   7          0.95         10.01         4.15 o                         
  -6  13   7        284.57        301.84         9.32 o                         
  -5  13   7        138.31        132.22         7.58 o                         
  -4  13   7         85.38         81.17         4.87 o                         
  -3  13   7          3.77          1.49         3.36 o                         
  -2  13   7        246.23        234.46         6.65 o                         
  -1  13   7        151.40        155.53         5.00 o                         
   0  13   7       1494.76       1512.83        16.48 o                         
   1  13   7        698.86        679.05        13.03 o                         
   2  13   7        488.34        481.42        10.93 o                         
   3  13   7         65.45         59.53         5.31 o                         
   4  13   7         27.97         22.16         6.35 o                         
   5  13   7         10.09          3.78         4.17 o                         
   6  13   7          9.35          4.43         4.50 o                         
   7  13   7         15.12         17.02         5.51 o                         
   8  13   7          5.24          1.64         5.04 o                         
  -8  14   7         51.21         70.25         6.02 o                         
  -7  14   7          3.86         17.65         4.60 o                         
  -6  14   7         17.69         21.14         5.34 o                         
  -5  14   7          0.05         -1.17         3.90 o                         
  -4  14   7         82.89         71.40         5.46 o                         
  -3  14   7          3.70         -0.71         3.56 o                         
  -2  14   7        168.85        129.70         5.87 o                         
  -1  14   7         24.40         16.72         3.88 o                         
   0  14   7        178.83        164.45         6.18 o                         
   1  14   7        131.81        103.15         6.42 o                         
   2  14   7        288.45        302.28         8.38 o                         
   3  14   7         70.35         74.21         5.72 o                         
   4  14   7         11.97          0.79         6.64 o                         
   5  14   7         52.79         47.18         6.15 o                         
   6  14   7         29.34         11.85         5.60 o                         
   7  14   7         75.57         88.88        10.77 o                         
   8  14   7          0.60         -5.96         5.96 o                         
  -8  15   7          0.26         -1.09         4.57 o                         
  -7  15   7          1.85         -0.12         4.73 o                         
  -6  15   7         36.56         42.17         7.48 o                         
  -5  15   7         14.18          6.96         4.47 o                         
  -4  15   7         19.99         18.52         4.61 o                         
  -3  15   7         14.61          7.03         5.13 o                         
  -2  15   7        125.61        141.45         6.17 o                         
  -1  15   7        679.56        661.27        12.01 o                         
   0  15   7        234.03        220.60         8.34 o                         
   1  15   7          5.67         -1.88         3.58 o                         
   2  15   7         14.88          0.37         4.39 o                         
   3  15   7          0.50         -0.03         4.19 o                         
   4  15   7         38.21         41.59         6.44 o                         
   5  15   7         57.19         52.39         6.86 o                         
   6  15   7         27.39         25.67         6.32 o                         
   7  15   7         33.63         39.12         8.10 o                         
  -7  16   7         15.54         21.83         6.55 o                         
  -6  16   7          2.42         12.53         5.25 o                         
  -5  16   7          0.50         -4.64         5.23 o                         
  -4  16   7        168.99        170.19         9.08 o                         
  -3  16   7         11.35          8.49         6.37 o                         
  -2  16   7        187.96        157.99         7.69 o                         
  -1  16   7         80.80         67.94         5.98 o                         
   0  16   7          1.82         -4.18         4.18 o                         
   1  16   7         21.58         28.05         4.95 o                         
   2  16   7          3.50          3.29         4.37 o                         
   3  16   7        188.73        175.99         9.11 o                         
   4  16   7         17.59          2.39         7.01 o                         
   5  16   7          3.66         -0.66         5.68 o                         
   6  16   7         32.65         27.77         6.63 o                         
   7  16   7         67.86         84.16        10.07 o                         
  -6  17   7         36.90         26.82        11.36 o                         
  -5  17   7          4.56         15.38         5.90 o                         
  -4  17   7         15.49         25.50         6.12 o                         
  -3  17   7         27.96         22.84         6.19 o                         
  -2  17   7         38.73         30.42         8.10 o                         
  -1  17   7         32.07         29.87         5.37 o                         
   0  17   7         71.59         72.40         7.37 o                         
   1  17   7         18.46         16.71         6.07 o                         
   2  17   7         14.92          7.12         5.70 o                         
   3  17   7          9.47         -8.09         8.09 o                         
   4  17   7         17.35         24.51        10.21 o                         
   5  17   7          0.00         -7.27         7.27 o                         
   6  17   7          3.15          4.32         7.80 o                         
  -5  18   7          0.48         -4.00         5.85 o                         
  -4  18   7         36.90         37.48         7.11 o                         
  -3  18   7         14.01          1.34         7.27 o                         
  -2  18   7        102.18        132.82        10.77 o                         
  -1  18   7          4.60          6.98         5.80 o                         
   0  18   7          3.25          2.91         5.95 o                         
   1  18   7         33.79         29.42         6.90 o                         
   2  18   7         78.42         76.61         7.97 o                         
   3  18   7          0.60         -0.01         7.34 o                         
   4  18   7          2.60         -8.75         8.75 o                         
   5  18   7         67.61         67.03         9.77 o                         
  -4  19   7         11.85         -2.70        12.64 o                         
  -3  19   7         10.23         19.87         8.22 o                         
  -2  19   7        152.64        167.66        12.31 o                         
  -1  19   7          1.35         -0.33         7.74 o                         
   0  19   7          3.63         -2.40         6.26 o                         
   1  19   7        139.51        142.52         9.76 o                         
   2  19   7         46.44         45.72         9.12 o                         
   3  19   7          1.22         -7.04         7.41 o                         
   4  19   7         30.82          5.03         8.39 o                         
  -3  20   7         49.08         62.75        10.04 o                         
  -2  20   7         38.55         22.23         9.14 o                         
  -1  20   7         21.69         24.78        11.25 o                         
   0  20   7         17.27         14.10         7.18 o                         
   1  20   7         23.04         12.02         7.10 o                         
   2  20   7        170.21        182.64        12.84 o                         
 -10   0   8         23.97         32.52         5.96 o                         
  -9   0   8          7.33          1.35         4.77 o                         
  -8   0   8          8.93          2.22         3.23 o                         
  -7   0   8         78.51         79.62         4.80 o                         
  -6   0   8       3826.41       3634.19        52.58 o                         
  -5   0   8         29.52         33.11         3.34 o                         
  -4   0   8         40.73         39.07         2.38 o                         
  -3   0   8       4774.64       5189.69        51.26 o                         
  -2   0   8      26881.83      27975.37       311.45 o                         
  -1   0   8        811.76        750.98         9.77 o                         
   0   0   8       2235.98       1985.27        21.82 o                         
   1   0   8      13058.24      12823.73       175.11 o                         
   2   0   8        898.48        816.28        13.29 o                         
   3   0   8        181.38        150.39         9.04 o                         
   4   0   8        839.83        801.75        13.97 o                         
   5   0   8       1213.57       1231.30        19.17 o                         
   6   0   8        162.75        136.30         6.99 o                         
   7   0   8          7.42         11.66         5.09 o                         
   8   0   8         21.48         13.36         6.36 o                         
   9   0   8         14.36         12.11         5.58 o                         
  10   0   8          1.02         -5.60         5.60 o                         
  11   0   8        121.03        136.41        11.53 o                         
 -11   1   8         10.77          6.57         6.04 o                         
 -10   1   8         55.29         49.53         7.34 o                         
  -9   1   8        106.04        109.35         4.99 o                         
  -8   1   8          8.68          4.56         2.32 o                         
  -7   1   8        176.75        163.67         4.86 o                         
  -6   1   8         83.29         91.34         3.59 o                         
  -5   1   8         56.75         60.35         2.84 o                         
  -4   1   8        487.84        482.39         8.67 o                         
  -3   1   8        970.08        987.84         8.94 o                         
  -2   1   8          9.31         -0.68         3.55 o                         
  -1   1   8        423.89        357.00         4.25 o                         
   0   1   8         74.02         80.94         2.43 o                         
   1   1   8        461.93        453.45         6.93 o                         
   2   1   8        171.57        153.60         3.98 o                         
   3   1   8       2957.29       3046.79        29.67 o                         
   4   1   8       1331.40       1307.06        13.90 o                         
   5   1   8         35.43         38.90         2.80 o                         
   6   1   8       1529.28       1563.48        16.64 o                         
   7   1   8        206.62        194.10         7.23 o                         
   8   1   8         29.51         23.33         3.97 o                         
   9   1   8          8.39          7.84         3.84 o                         
  10   1   8          3.97          0.00         4.05 o                         
  11   1   8          2.15          0.03         4.88 o                         
 -11   2   8          1.86         -5.67         6.53 o                         
 -10   2   8          6.93         -2.16         6.28 o                         
  -9   2   8         45.07         35.75         5.35 o                         
  -8   2   8        199.95        189.06         6.15 o                         
  -7   2   8       1535.33       1575.28        18.64 o                         
  -6   2   8         48.83         49.00         3.89 o                         
  -5   2   8       1011.50        974.13        10.69 o                         
  -4   2   8        165.00        121.39         4.04 o                         
  -3   2   8        112.53        133.82         2.82 o                         
  -2   2   8         95.81         95.76         3.17 o                         
  -1   2   8       4067.59       4129.94        29.50 o                         
   0   2   8         93.01         92.85         2.63 o                         
   1   2   8        837.10        784.41        10.86 o                         
   2   2   8         48.30         70.24         3.02 o                         
   3   2   8        871.35       1040.83        12.74 o                         
   4   2   8        225.40        251.81         5.85 o                         
   5   2   8        124.52        101.46         3.75 o                         
   6   2   8        741.11        670.80         9.66 o                         
   7   2   8        173.93        165.49         6.73 o                         
   8   2   8         86.43         90.28         5.34 o                         
   9   2   8          0.42         -1.80         3.52 o                         
  10   2   8          2.14          1.59         4.23 o                         
  11   2   8         12.47         19.98         4.95 o                         
 -11   3   8         93.14         96.41        10.97 o                         
 -10   3   8         12.26         13.46         5.16 o                         
  -9   3   8         27.23         24.44         4.13 o                         
  -8   3   8        117.71        112.28         5.92 o                         
  -7   3   8        889.80        851.55        13.99 o                         
  -6   3   8        482.65        478.28         8.33 o                         
  -5   3   8        114.35        128.46         3.44 o                         
  -4   3   8        184.77        154.53         4.04 o                         
  -3   3   8       1547.19       1560.68        13.31 o                         
  -2   3   8       2867.02       3270.28        25.65 o                         
  -1   3   8       1784.28       1917.69        15.02 o                         
   0   3   8        160.85        165.25         3.45 o                         
   1   3   8       2107.36       2084.70        16.66 o                         
   2   3   8       8513.49       8685.67        64.68 o                         
   3   3   8       1120.36       1018.01        12.69 o                         
   4   3   8         20.85         23.22         2.53 o                         
   5   3   8         45.01         35.12         2.85 o                         
   6   3   8        794.79        770.55        10.58 o                         
   7   3   8          7.71          9.59         3.73 o                         
   8   3   8          0.03         -0.45         3.46 o                         
   9   3   8          1.94         -3.31         3.63 o                         
  10   3   8          4.83         -1.16         4.20 o                         
  11   3   8          0.00         -3.40         5.03 o                         
 -11   4   8          3.11         -0.04         8.00 o                         
 -10   4   8         51.49         48.22         5.27 o                         
  -9   4   8          0.51         -2.62         4.77 o                         
  -8   4   8        335.29        362.01        10.23 o                         
  -7   4   8        223.20        213.34         7.79 o                         
  -6   4   8        319.57        335.62         7.69 o                         
  -5   4   8        381.28        403.33         5.99 o                         
  -4   4   8        934.51        945.74        10.42 o                         
  -3   4   8         22.01         15.19         1.74 o                         
  -2   4   8       3807.01       4225.61        35.45 o                         
  -1   4   8       2988.35       3051.76        20.41 o                         
   0   4   8       4620.73       4714.03        32.13 o                         
   1   4   8        593.18        541.22         5.99 o                         
   2   4   8       2830.24       2966.10        24.52 o                         
   3   4   8        376.97        412.79         7.42 o                         
   4   4   8        352.61        334.91         6.92 o                         
   5   4   8        154.73        155.35         5.62 o                         
   6   4   8        350.37        386.59         8.52 o                         
   7   4   8        139.54        127.09         6.03 o                         
   8   4   8         74.92         71.11         5.12 o                         
   9   4   8          4.47          0.92         4.35 o                         
  10   4   8          3.63          4.36         5.74 o                         
 -11   5   8         20.47         12.87         7.91 o                         
 -10   5   8         67.75         87.16         6.25 o                         
  -9   5   8          3.84          2.40         7.65 o                         
  -8   5   8         36.02         40.53         5.00 o                         
  -7   5   8         65.46         57.05         2.59 o                         
  -6   5   8          5.16          0.46         2.34 o                         
  -5   5   8         27.60         32.43         2.19 o                         
  -4   5   8        153.00        172.44         3.32 o                         
  -3   5   8         39.00         44.08         2.21 o                         
  -2   5   8        981.76       1008.86        10.21 o                         
  -1   5   8        391.80        435.78         4.90 o                         
   0   5   8         67.65         71.67         3.01 o                         
   1   5   8        104.31         89.91         2.57 o                         
   2   5   8         70.08         79.73         2.93 o                         
   3   5   8        223.69        261.70         5.53 o                         
   4   5   8        449.28        431.94         8.21 o                         
   5   5   8       1295.84       1215.61        17.95 o                         
   6   5   8        131.14        159.75         6.25 o                         
   7   5   8        362.23        350.77        10.62 o                         
   8   5   8          0.41         -3.55         3.55 o                         
   9   5   8          1.04         -2.10         4.30 o                         
  10   5   8         30.98         33.04         5.75 o                         
 -11   6   8         12.50         -2.37         7.96 o                         
 -10   6   8         12.30         12.64         5.07 o                         
  -9   6   8          8.13          7.14         4.60 o                         
  -8   6   8          0.28         -2.43         4.02 o                         
  -7   6   8          6.91          4.45         2.01 o                         
  -6   6   8       1614.22       1589.96        17.20 o                         
  -5   6   8        201.59        213.26         4.25 o                         
  -4   6   8          4.44          4.49         1.73 o                         
  -3   6   8         66.81         53.42         2.22 o                         
  -2   6   8       1352.57       1434.40        15.02 o                         
  -1   6   8        185.12        137.69         3.11 o                         
   0   6   8       1128.48       1045.82         9.61 o                         
   1   6   8       3008.70       3133.67        21.70 o                         
   2   6   8        118.86        103.07         3.78 o                         
   3   6   8        308.79        315.76         6.25 o                         
   4   6   8          5.21          1.68         2.29 o                         
   5   6   8        139.13        158.64         6.02 o                         
   6   6   8       1343.86       1352.11        19.32 o                         
   7   6   8        149.09        139.09         6.62 o                         
   8   6   8         48.03         37.03         6.06 o                         
   9   6   8         17.63         23.52         5.09 o                         
  10   6   8          4.51         -4.47         4.91 o                         
 -10   7   8         29.56         46.40         8.53 o                         
  -9   7   8         41.01         39.92         5.68 o                         
  -8   7   8         32.67         25.28         3.11 o                         
  -7   7   8         34.76         31.72         2.64 o                         
  -6   7   8        162.13        145.69         4.41 o                         
  -5   7   8        261.04        266.22         4.37 o                         
  -4   7   8        768.17        741.41         7.61 o                         
  -3   7   8         29.81         31.47         2.04 o                         
  -2   7   8          0.96          2.27         1.73 o                         
  -1   7   8         10.52          2.76         1.36 o                         
   0   7   8         75.47         73.17         2.53 o                         
   1   7   8        371.26        390.64         4.96 o                         
   2   7   8        180.11        224.17         5.41 o                         
   3   7   8       1091.61       1060.42        13.75 o                         
   4   7   8        264.42        251.65         6.40 o                         
   5   7   8         65.43         63.00         5.00 o                         
   6   7   8        932.08        906.16        14.13 o                         
   7   7   8          8.01          0.31         4.65 o                         
   8   7   8         52.23         45.85         6.67 o                         
   9   7   8         28.95         22.31         6.35 o                         
  10   7   8          4.66         -0.66         5.06 o                         
 -10   8   8         51.54         65.11         7.28 o                         
  -9   8   8          0.52         -0.30         4.88 o                         
  -8   8   8        111.70        121.78         4.59 o                         
  -7   8   8         43.65         41.77         3.02 o                         
  -6   8   8          2.77         -3.21         3.21 o                         
  -5   8   8        358.41        326.39         5.59 o                         
  -4   8   8        929.22        908.08         9.93 o                         
  -3   8   8        578.48        562.24         6.89 o                         
  -2   8   8        107.08         93.33         3.27 o                         
  -1   8   8        278.03        288.25         5.21 o                         
   0   8   8         83.85         73.14         2.59 o                         
   1   8   8        123.04        104.46         3.36 o                         
   2   8   8        394.66        427.70         6.25 o                         
   3   8   8        178.37        193.89         5.08 o                         
   4   8   8        143.32        133.59         5.01 o                         
   5   8   8          7.70          1.19         3.44 o                         
   6   8   8          1.50         -1.38         3.35 o                         
   7   8   8          1.88          6.83         4.81 o                         
   8   8   8          1.91         -3.92         4.61 o                         
   9   8   8         43.05         41.28         6.18 o                         
  10   8   8         41.34         48.02         6.54 o                         
 -10   9   8         11.99         16.00         7.68 o                         
  -9   9   8        124.68        143.74         6.12 o                         
  -8   9   8         78.91         80.57         4.65 o                         
  -7   9   8         76.49         80.50         4.43 o                         
  -6   9   8         32.41         24.91         2.87 o                         
  -5   9   8         32.94         41.60         2.99 o                         
  -4   9   8        143.47        139.47         4.34 o                         
  -3   9   8         89.57         86.29         3.14 o                         
  -2   9   8         39.81         35.14         2.62 o                         
  -1   9   8         53.46         57.22         2.49 o                         
   0   9   8         13.45          4.30         1.85 o                         
   1   9   8         55.54         53.01         2.60 o                         
   2   9   8        321.84        293.32         6.63 o                         
   3   9   8       1196.09       1117.85        13.11 o                         
   4   9   8         65.03         67.07         4.06 o                         
   5   9   8        375.51        343.29         8.74 o                         
   6   9   8        288.39        275.99         9.44 o                         
   7   9   8          1.14         -1.59         5.53 o                         
   8   9   8         90.11         88.96         7.46 o                         
   9   9   8         11.02          7.48         4.66 o                         
 -10  10   8          0.87          4.39         7.36 o                         
  -9  10   8          0.04         -2.54         3.56 o                         
  -8  10   8         58.27         61.04         5.44 o                         
  -7  10   8         19.73         28.08         3.44 o                         
  -6  10   8          9.91         10.42         2.74 o                         
  -5  10   8         66.90         54.41         3.33 o                         
  -4  10   8        370.75        348.39         6.54 o                         
  -3  10   8       1876.48       1880.73        18.26 o                         
  -2  10   8         21.70         19.74         2.60 o                         
  -1  10   8        559.72        545.29         6.69 o                         
   0  10   8        201.94        162.68         3.72 o                         
   1  10   8        846.15        778.88         8.57 o                         
   2  10   8         66.64         63.50         3.51 o                         
   3  10   8          1.66          0.97         2.89 o                         
   4  10   8        378.71        397.41         8.20 o                         
   5  10   8        113.67        120.16         5.18 o                         
   6  10   8         56.33         59.30         7.44 o                         
   7  10   8          0.03         -4.03         4.03 o                         
   8  10   8          2.00          3.71         4.61 o                         
   9  10   8         19.04         25.76         6.63 o                         
  -9  11   8          0.02          4.70         3.68 o                         
  -8  11   8        141.76        150.65         6.67 o                         
  -7  11   8         13.46          6.11         3.37 o                         
  -6  11   8        264.92        299.76         7.95 o                         
  -5  11   8         23.04         13.41         3.03 o                         
  -4  11   8        149.86        135.79         4.81 o                         
  -3  11   8        204.94        196.68         5.45 o                         
  -2  11   8       1423.79       1462.90        14.81 o                         
  -1  11   8        693.40        721.95         9.17 o                         
   0  11   8        220.31        239.13         5.08 o                         
   1  11   8        141.73        133.64         4.31 o                         
   2  11   8          6.97          2.66         2.99 o                         
   3  11   8        251.35        228.45         6.25 o                         
   4  11   8        119.36        114.23         5.20 o                         
   5  11   8        136.01        153.68         6.89 o                         
   6  11   8         39.03         57.22         5.30 o                         
   7  11   8         25.14         28.34         5.21 o                         
   8  11   8         19.61         11.37         5.77 o                         
   9  11   8         37.81         47.76         6.05 o                         
  -9  12   8          2.45         -1.26         3.66 o                         
  -8  12   8          0.33          0.49         3.29 o                         
  -7  12   8         38.12         43.50         5.19 o                         
  -6  12   8         10.87         15.30         3.71 o                         
  -5  12   8        158.69        164.63         7.18 o                         
  -4  12   8        171.05        171.53         5.61 o                         
  -3  12   8         16.09          8.68         3.04 o                         
  -2  12   8          0.30         -2.74         2.74 o                         
  -1  12   8         87.59         68.09         3.78 o                         
   0  12   8         36.60         44.26         3.61 o                         
   1  12   8        320.15        295.86         6.53 o                         
   2  12   8        105.99        113.71         7.40 o                         
   3  12   8        486.01        483.13        10.68 o                         
   4  12   8         21.94         19.33         4.31 o                         
   5  12   8         21.48         19.99         4.61 o                         
   6  12   8          2.80         -1.14         4.17 o                         
   7  12   8          9.14          1.68         7.54 o                         
   8  12   8          3.95          1.77         5.32 o                         
   9  12   8          3.77         19.05        11.06 o                         
  -8  13   8          8.97         12.91         5.66 o                         
  -7  13   8         14.55         17.10         4.42 o                         
  -6  13   8          0.35         -3.92         3.92 o                         
  -5  13   8          0.19         -3.17         4.06 o                         
  -4  13   8         25.34         28.73         3.88 o                         
  -3  13   8          1.70         -3.18         3.26 o                         
  -2  13   8         59.47         39.60         3.96 o                         
  -1  13   8         84.92         91.44         4.46 o                         
   0  13   8        275.95        244.93         6.70 o                         
   1  13   8        105.54        111.87         5.26 o                         
   2  13   8        162.13        193.23         8.00 o                         
   3  13   8        111.15        105.48         6.20 o                         
   4  13   8          0.11         -4.52         4.52 o                         
   5  13   8         39.54         39.05         5.95 o                         
   6  13   8         26.39         32.89         6.14 o                         
   7  13   8          7.44          3.39         6.30 o                         
   8  13   8          0.23         -5.96         5.96 o                         
  -8  14   8          0.26          1.86         4.22 o                         
  -7  14   8          5.15          7.01         4.31 o                         
  -6  14   8        145.93        169.26         8.03 o                         
  -5  14   8        219.58        235.86         8.46 o                         
  -4  14   8        106.60        102.36         5.96 o                         
  -3  14   8         56.46         59.30         4.84 o                         
  -2  14   8         13.97         15.57         3.89 o                         
  -1  14   8         22.34         20.16         3.98 o                         
   0  14   8        173.90        160.33         6.17 o                         
   1  14   8         13.63         12.00         4.11 o                         
   2  14   8        263.20        252.10         8.62 o                         
   3  14   8        275.54        298.31         9.48 o                         
   4  14   8          0.11         -4.54         4.54 o                         
   5  14   8         21.52         23.79         5.88 o                         
   6  14   8          8.64         13.20         5.80 o                         
   7  14   8          0.53         -0.48         6.79 o                         
   8  14   8         26.93         21.22         7.47 o                         
  -7  15   8         93.97        113.96         8.24 o                         
  -6  15   8         93.74        109.82         7.07 o                         
  -5  15   8          8.74          0.53         4.27 o                         
  -4  15   8         17.13         17.20         4.60 o                         
  -3  15   8          3.49          1.64         4.97 o                         
  -2  15   8        155.59        176.36         6.75 o                         
  -1  15   8          0.07         -3.91         4.16 o                         
   0  15   8         58.07         55.61         6.72 o                         
   1  15   8         35.35         31.90         5.15 o                         
   2  15   8         47.65         57.92         5.58 o                         
   3  15   8         15.11          9.98         5.43 o                         
   4  15   8          1.65         -4.32         5.27 o                         
   5  15   8         85.55        104.55         8.01 o                         
   6  15   8          1.82          2.71         5.60 o                         
   7  15   8         79.84         69.47         8.88 o                         
  -7  16   8          9.07          8.07         4.88 o                         
  -6  16   8         41.47         48.92         6.10 o                         
  -5  16   8          5.78          6.55         5.44 o                         
  -4  16   8         25.98         14.79         5.72 o                         
  -3  16   8         50.79         46.09         6.40 o                         
  -2  16   8        141.15        115.63         6.88 o                         
  -1  16   8         92.60        103.92         6.61 o                         
   0  16   8        190.05        200.08         8.20 o                         
   1  16   8          0.27         -6.36         7.08 o                         
   2  16   8          9.11         -1.32         6.68 o                         
   3  16   8         20.57         25.07         5.98 o                         
   4  16   8        120.46        128.40        10.43 o                         
   5  16   8         10.99         12.69         7.73 o                         
   6  16   8          0.16         -5.87         5.87 o                         
  -6  17   8         56.60         56.78         8.97 o                         
  -5  17   8          3.18          4.59         5.48 o                         
  -4  17   8         21.65         24.23         6.44 o                         
  -3  17   8        136.07        137.50         8.90 o                         
  -2  17   8         55.92         42.51         8.01 o                         
  -1  17   8         20.35          9.85         5.06 o                         
   0  17   8         67.14         70.89         7.36 o                         
   1  17   8         51.16         60.59         7.12 o                         
   2  17   8         60.43         86.68         7.95 o                         
   3  17   8         34.59         25.66         8.34 o                         
   4  17   8         25.11         44.77         8.61 o                         
   5  17   8          0.56          1.18         7.65 o                         
   6  17   8         91.61        106.87        10.73 o                         
  -5  18   8          3.82          3.83         9.92 o                         
  -4  18   8          4.17         -5.45         7.26 o                         
  -3  18   8         10.47          5.26         9.77 o                         
  -2  18   8          6.67          7.99         7.77 o                         
  -1  18   8        105.27        101.54        14.58 o                         
   0  18   8         34.01         25.50         7.46 o                         
   1  18   8         46.89         35.69         7.24 o                         
   2  18   8         85.45         97.43         8.62 o                         
   3  18   8         23.88         28.18         8.36 o                         
   4  18   8         26.90         10.30         7.96 o                         
   5  18   8         12.20         -3.32         8.20 o                         
  -4  19   8          4.70         -1.54        10.06 o                         
  -3  19   8          3.49          7.95         8.21 o                         
  -2  19   8         41.19         58.27         9.88 o                         
  -1  19   8         59.01         65.48         9.78 o                         
   0  19   8          1.31         -0.80         6.20 o                         
   1  19   8         56.21         74.66         8.47 o                         
   2  19   8         61.33         62.53         9.55 o                         
   3  19   8          8.62          9.11        10.68 o                         
   4  19   8          6.46         -0.98        11.44 o                         
  -2  20   8         65.19         56.80         9.93 o                         
  -1  20   8          1.73         10.20         8.45 o                         
   0  20   8          1.39         17.97         8.51 o                         
   1  20   8          0.00         11.51         7.19 o                         
   2  20   8          0.74         11.08        12.23 o                         
 -11   1   9          8.46          4.20         6.20 o                         
 -10   1   9          0.76         -2.45         5.55 o                         
  -9   1   9          1.32          2.02         2.95 o                         
  -8   1   9         33.77         35.64         6.02 o                         
  -7   1   9        137.51        117.80         7.52 o                         
  -6   1   9        488.15        480.07         9.25 o                         
  -5   1   9        122.66        112.46         4.84 o                         
  -4   1   9       2759.14       2850.74        30.20 o                         
  -3   1   9         74.97        103.92         2.76 o                         
  -2   1   9       2691.56       2810.29        22.14 o                         
  -1   1   9        424.66        366.01         4.82 o                         
   0   1   9        782.79        751.91         8.56 o                         
   1   1   9       9895.00      10059.45        87.69 o                         
   2   1   9         72.54         70.73         4.03 o                         
   3   1   9        136.05        163.51         4.89 o                         
   4   1   9         26.29         23.37         3.28 o                         
   5   1   9       1859.93       1780.63        18.28 o                         
   6   1   9        676.05        615.89         9.55 o                         
   7   1   9         74.42         66.96         4.88 o                         
   8   1   9         17.49         17.17         3.99 o                         
   9   1   9          2.07          6.19         3.94 o                         
  10   1   9         23.25         34.39         7.05 o                         
 -11   2   9         10.71          8.32         7.18 o                         
 -10   2   9          0.25          4.28         6.24 o                         
  -9   2   9          0.28         -3.79         4.73 o                         
  -8   2   9          0.41          0.99         3.28 o                         
  -7   2   9          0.60         -3.48         6.55 o                         
  -6   2   9         13.99         15.35         2.97 o                         
  -5   2   9         23.22         27.41         2.93 o                         
  -4   2   9        538.24        519.34         6.30 o                         
  -3   2   9       1399.39       1343.47        11.87 o                         
  -2   2   9       2216.81       2052.30        15.87 o                         
  -1   2   9       1647.71       1527.02        13.33 o                         
   0   2   9          5.79          4.06         1.24 o                         
   1   2   9        193.87        208.81         6.52 o                         
   2   2   9        150.01        134.99         4.05 o                         
   3   2   9          3.85          1.29         1.93 o                         
   4   2   9          0.11          3.15         2.19 o                         
   5   2   9        328.11        300.01         6.52 o                         
   6   2   9         27.06         38.90         3.56 o                         
   7   2   9         30.44         19.02         3.84 o                         
   8   2   9         52.21         47.15         4.66 o                         
   9   2   9         62.77         58.20         5.91 o                         
  10   2   9         44.75         54.46         9.11 o                         
 -11   3   9          1.21         -7.14         7.14 o                         
 -10   3   9          0.28         -3.19         4.74 o                         
  -9   3   9          2.60         -1.14         4.43 o                         
  -8   3   9         34.54         32.87         3.50 o                         
  -7   3   9        139.08        141.48         6.18 o                         
  -6   3   9         16.92          1.99         2.79 o                         
  -5   3   9        349.26        356.27         5.42 o                         
  -4   3   9          6.84          9.23         1.63 o                         
  -3   3   9       1117.06       1089.43        10.26 o                         
  -2   3   9          1.23          1.68         1.52 o                         
  -1   3   9        385.06        360.42         4.74 o                         
   0   3   9         29.01         26.66         2.02 o                         
   1   3   9       1277.32       1486.35        12.93 o                         
   2   3   9         15.41         21.18         2.04 o                         
   3   3   9          7.65          5.56         2.03 o                         
   4   3   9        101.93         87.29         3.91 o                         
   5   3   9        169.28        153.16         5.88 o                         
   6   3   9         84.24         83.37         4.26 o                         
   7   3   9        129.17        105.89         5.78 o                         
   8   3   9          1.25          0.74         3.69 o                         
   9   3   9          2.74          0.16         3.99 o                         
  10   3   9         76.96         90.50        15.48 o                         
 -11   4   9          0.01         -2.16         8.08 o                         
 -10   4   9         28.60         25.97         6.11 o                         
  -9   4   9          6.57         16.74         5.41 o                         
  -8   4   9        114.44        112.15        10.69 o                         
  -7   4   9          2.59          3.43         2.78 o                         
  -6   4   9          5.37          5.10         2.91 o                         
  -5   4   9        399.80        380.30         6.58 o                         
  -4   4   9        117.34        131.24         3.42 o                         
  -3   4   9        254.66        247.16         4.20 o                         
  -2   4   9       1993.26       1967.86        18.92 o                         
  -1   4   9       6872.13       7172.08        44.95 o                         
   0   4   9        944.28       1129.22         9.93 o                         
   1   4   9        609.31        641.74         7.27 o                         
   2   4   9         26.60         13.67         1.89 o                         
   3   4   9        243.60        240.17         5.32 o                         
   4   4   9         71.46         75.48         3.84 o                         
   5   4   9        263.74        234.29         6.78 o                         
   6   4   9          4.03          1.90         3.37 o                         
   7   4   9         51.50         47.45         4.76 o                         
   8   4   9         59.74         65.74         5.72 o                         
   9   4   9         53.80         49.84         6.01 o                         
  10   4   9         88.68         79.34         7.05 o                         
 -11   5   9          0.06         -0.94         8.45 o                         
 -10   5   9          1.11         -2.15         5.51 o                         
  -9   5   9          1.74          4.43         5.23 o                         
  -8   5   9        334.78        310.63         7.24 o                         
  -7   5   9         41.88         45.18         2.62 o                         
  -6   5   9        677.40        679.87         8.99 o                         
  -5   5   9        801.01        806.92         9.07 o                         
  -4   5   9         50.63         48.51         2.27 o                         
  -3   5   9        106.77         90.04         3.11 o                         
  -2   5   9        216.05        207.48         4.35 o                         
  -1   5   9       2649.96       2773.35        19.19 o                         
   0   5   9       3937.03       3727.57        27.66 o                         
   1   5   9        187.67        134.94         3.66 o                         
   2   5   9        449.05        440.52         7.16 o                         
   3   5   9        273.18        308.29         7.79 o                         
   4   5   9         22.55         16.33         2.63 o                         
   5   5   9         20.49          7.08         3.19 o                         
   6   5   9        490.78        461.17         9.91 o                         
   7   5   9        271.29        273.69         8.90 o                         
   8   5   9         40.22         42.77         5.52 o                         
   9   5   9         15.94         10.63         6.17 o                         
  10   5   9         18.55         26.27         5.78 o                         
 -10   6   9          5.18         -1.58         4.65 o                         
  -9   6   9         23.79         13.14         4.76 o                         
  -8   6   9         16.37         10.75         2.45 o                         
  -7   6   9         51.27         43.67         2.75 o                         
  -6   6   9       1120.59       1061.37        15.15 o                         
  -5   6   9         44.20         50.61         2.22 o                         
  -4   6   9         74.51         77.68         2.65 o                         
  -3   6   9         10.88          4.22         1.73 o                         
  -2   6   9        379.58        376.93         5.53 o                         
  -1   6   9          0.01         -0.54         1.24 o                         
   0   6   9         41.23         45.13         1.96 o                         
   1   6   9        166.90        127.37         3.31 o                         
   2   6   9        367.16        388.63         6.92 o                         
   3   6   9        591.08        541.81         7.88 o                         
   4   6   9          2.95         -2.31         2.31 o                         
   5   6   9        123.14        129.74         6.71 o                         
   6   6   9        143.00        137.59         6.69 o                         
   7   6   9         29.97         41.97         7.65 o                         
   8   6   9         64.14         69.48         6.54 o                         
   9   6   9          4.08          1.35         6.62 o                         
  10   6   9          3.22          5.89         5.29 o                         
 -10   7   9          9.15         10.40         5.44 o                         
  -9   7   9         30.11         24.73         5.36 o                         
  -8   7   9          0.36         -2.34         2.34 o                         
  -7   7   9         56.69         49.57         3.01 o                         
  -6   7   9         79.44         90.42         3.89 o                         
  -5   7   9        224.16        244.73         5.08 o                         
  -4   7   9          5.73          1.17         1.50 o                         
  -3   7   9        255.26        236.62         4.59 o                         
  -2   7   9          0.76         -1.60         1.60 o                         
  -1   7   9        147.91        137.53         3.08 o                         
   0   7   9          0.19         -1.24         1.24 o                         
   1   7   9        181.57        161.24         4.65 o                         
   2   7   9        470.67        497.06         7.59 o                         
   3   7   9        737.43        740.62         9.75 o                         
   4   7   9        396.38        367.10         7.56 o                         
   5   7   9        229.82        225.98        11.11 o                         
   6   7   9        882.89        897.49        13.88 o                         
   7   7   9        170.50        177.13         9.22 o                         
   8   7   9          0.07         -0.97         4.64 o                         
   9   7   9          5.33         12.00         5.58 o                         
  10   7   9          2.08          3.26         5.41 o                         
 -10   8   9         28.67         40.48         7.49 o                         
  -9   8   9          0.19          1.37         4.94 o                         
  -8   8   9         34.49         33.36         3.26 o                         
  -7   8   9         17.52         11.57         2.46 o                         
  -6   8   9          9.80          8.60         2.47 o                         
  -5   8   9         69.82         68.74         3.24 o                         
  -4   8   9        537.52        542.12         7.49 o                         
  -3   8   9        101.99        106.19         3.46 o                         
  -2   8   9        424.13        409.27         6.26 o                         
  -1   8   9        257.64        236.56         4.22 o                         
   0   8   9        380.02        389.01         5.53 o                         
   1   8   9         32.85         31.85         2.21 o                         
   2   8   9          6.86          4.59         1.80 o                         
   3   8   9        907.11        977.24        11.89 o                         
   4   8   9        194.61        199.03         6.86 o                         
   5   8   9         34.24         44.68         4.80 o                         
   6   8   9         24.72         17.98         3.99 o                         
   7   8   9         85.80         79.95         6.74 o                         
   8   8   9          0.81         -4.34         4.64 o                         
   9   8   9          2.21         -5.20         5.20 o                         
  10   8   9          2.61          4.55         5.83 o                         
 -10   9   9         39.30         38.83         9.69 o                         
  -9   9   9          0.88          1.66         4.05 o                         
  -8   9   9         13.66         10.13         3.07 o                         
  -7   9   9         10.93          7.28         2.66 o                         
  -6   9   9         95.80         85.94         3.72 o                         
  -5   9   9        176.08        183.00         4.93 o                         
  -4   9   9         74.58         79.03         3.56 o                         
  -3   9   9          0.46          5.26         2.21 o                         
  -2   9   9        587.29        545.28         7.87 o                         
  -1   9   9          3.60         -1.57         1.57 o                         
   0   9   9        153.17        143.91         3.66 o                         
   1   9   9        193.43        175.77         4.23 o                         
   2   9   9        234.39        241.55         5.58 o                         
   3   9   9       1548.07       1534.01        17.58 o                         
   4   9   9        295.43        287.89         7.23 o                         
   5   9   9         85.14        102.44         8.22 o                         
   6   9   9          0.28         10.50         4.53 o                         
   7   9   9         11.91         19.65         5.51 o                         
   8   9   9          0.49         -4.73         5.07 o                         
   9   9   9          0.41          5.63         5.79 o                         
  -9  10   9         31.56         30.04         3.76 o                         
  -8  10   9          0.14         -4.94         4.94 o                         
  -7  10   9          0.02         -2.76         2.76 o                         
  -6  10   9          8.26          5.52         2.76 o                         
  -5  10   9        106.26        104.76         4.18 o                         
  -4  10   9        431.75        467.46         7.51 o                         
  -3  10   9        434.78        455.46         7.03 o                         
  -2  10   9          0.01          2.84         2.49 o                         
  -1  10   9        106.88        102.11         3.26 o                         
   0  10   9         57.59         51.99         2.66 o                         
   1  10   9        927.02        954.15         9.85 o                         
   2  10   9       1248.27       1262.92        16.44 o                         
   3  10   9         74.00         74.11         4.88 o                         
   4  10   9         51.02         36.34         3.85 o                         
   5  10   9        425.19        423.92         9.14 o                         
   6  10   9          3.83          3.71         3.98 o                         
   7  10   9         14.19         17.62         4.81 o                         
   8  10   9         46.05         51.85         7.68 o                         
   9  10   9         24.39         32.59         5.82 o                         
  -9  11   9         15.55         12.43         3.85 o                         
  -8  11   9          7.00          8.07         4.06 o                         
  -7  11   9          4.05          2.06         5.94 o                         
  -6  11   9        180.45        185.52         6.62 o                         
  -5  11   9        113.95        129.82         4.91 o                         
  -4  11   9         40.93         34.19         3.43 o                         
  -3  11   9         99.05         96.70         4.00 o                         
  -2  11   9       1427.45       1440.58        14.81 o                         
  -1  11   9          2.66          0.07         2.50 o                         
   0  11   9        350.12        356.70         7.43 o                         
   1  11   9        291.53        284.50         6.83 o                         
   2  11   9        154.07        153.86         6.58 o                         
   3  11   9        113.66         92.85         4.88 o                         
   4  11   9        362.57        374.66         8.66 o                         
   5  11   9        536.34        512.47        11.50 o                         
   6  11   9         76.81         74.06         5.76 o                         
   7  11   9         46.55         55.04         6.81 o                         
   8  11   9          0.52          0.34         5.01 o                         
   9  11   9         19.42         28.86         5.86 o                         
  -9  12   9          0.03          5.56         4.05 o                         
  -8  12   9          0.01          0.19         3.73 o                         
  -7  12   9         14.24          9.43         4.17 o                         
  -6  12   9         38.11         43.32         4.39 o                         
  -5  12   9          0.21         -3.20         3.20 o                         
  -4  12   9         51.77         38.56         5.24 o                         
  -3  12   9         16.88          5.63         3.80 o                         
  -2  12   9        256.69        253.06         6.73 o                         
  -1  12   9         22.03         17.23         3.35 o                         
   0  12   9         93.00         91.11         4.35 o                         
   1  12   9        313.73        325.56         8.06 o                         
   2  12   9         92.87         98.16         5.84 o                         
   3  12   9         12.28          1.83         3.98 o                         
   4  12   9          4.28         -3.58         4.35 o                         
   5  12   9         81.89         84.21         6.88 o                         
   6  12   9         12.02         12.99         5.43 o                         
   7  12   9         70.30         72.93        11.35 o                         
   8  12   9        122.34        136.04         9.66 o                         
  -8  13   9          9.40          5.97         3.92 o                         
  -7  13   9          0.26         -3.51         3.77 o                         
  -6  13   9         67.19         59.84         7.14 o                         
  -5  13   9        159.50        165.26         8.26 o                         
  -4  13   9         74.45         84.15         5.42 o                         
  -3  13   9         50.85         43.26         4.25 o                         
  -2  13   9         85.62         80.24         4.50 o                         
  -1  13   9          0.17         -3.37         3.37 o                         
   0  13   9         19.23          9.81         4.36 o                         
   1  13   9          8.23          6.61         3.54 o                         
   2  13   9        246.43        264.55         8.92 o                         
   3  13   9          4.78         -2.91         4.10 o                         
   4  13   9        276.01        305.31        10.78 o                         
   5  13   9         94.05         89.30         7.28 o                         
   6  13   9        282.13        306.17        14.45 o                         
   7  13   9         24.61         39.87         7.38 o                         
   8  13   9          3.32         11.34         6.83 o                         
  -8  14   9         18.09         10.57         4.69 o                         
  -7  14   9          9.19          3.03         6.03 o                         
  -6  14   9          2.49         -4.07         4.07 o                         
  -5  14   9         35.85         33.82         5.74 o                         
  -4  14   9         35.61         36.83         4.85 o                         
  -3  14   9         31.55         26.69         4.23 o                         
  -2  14   9          8.91         10.51         3.81 o                         
  -1  14   9        263.17        254.50         7.84 o                         
   0  14   9         36.08         32.00         4.39 o                         
   1  14   9          0.67         -3.34         3.34 o                         
   2  14   9          0.60         -2.71         7.00 o                         
   3  14   9          1.92         -2.40         4.81 o                         
   4  14   9          5.68          0.01         5.12 o                         
   5  14   9         12.20          3.31         5.63 o                         
   6  14   9         57.57         43.64         6.81 o                         
   7  14   9          2.82         -0.26         6.49 o                         
  -7  15   9          8.56          8.04         6.75 o                         
  -6  15   9          0.07         -1.79         4.52 o                         
  -5  15   9         14.15          8.75         4.57 o                         
  -4  15   9         20.43         15.00         5.36 o                         
  -3  15   9         10.16         10.28         6.68 o                         
  -2  15   9         64.99         58.86         7.07 o                         
  -1  15   9         41.84         30.95         5.03 o                         
   0  15   9         39.72         37.64         5.17 o                         
   1  15   9         63.58         55.96         5.43 o                         
   2  15   9         30.56         24.21         5.38 o                         
   3  15   9        137.33        142.27         8.49 o                         
   4  15   9        212.42        245.99        12.80 o                         
   5  15   9        156.12        153.30        11.84 o                         
   6  15   9         21.94         19.95         6.49 o                         
   7  15   9         79.59         76.83         9.17 o                         
  -7  16   9          0.01         -4.73         4.73 o                         
  -6  16   9          2.99          6.11         5.22 o                         
  -5  16   9          6.45         -0.47         5.14 o                         
  -4  16   9         31.86         43.98         7.06 o                         
  -3  16   9          1.64         -5.21         5.21 o                         
  -2  16   9         23.78         17.89         7.08 o                         
  -1  16   9         66.33         53.05         5.78 o                         
   0  16   9          8.53          4.80         4.68 o                         
   1  16   9          0.32          4.14         5.45 o                         
   2  16   9        233.07        234.47         9.58 o                         
   3  16   9        322.76        344.53        14.70 o                         
   4  16   9         19.53         20.81         7.62 o                         
   5  16   9        112.56        127.57        10.88 o                         
   6  16   9         16.75         20.87         7.98 o                         
  -6  17   9         34.08         51.39         9.52 o                         
  -5  17   9          3.28         -4.69         5.33 o                         
  -4  17   9         10.82         13.25         6.11 o                         
  -3  17   9        262.19        276.82        17.16 o                         
  -2  17   9         50.36         64.32         8.78 o                         
  -1  17   9         81.03         80.72         8.01 o                         
   0  17   9         11.01         12.79         5.89 o                         
   1  17   9         26.03         24.38         6.30 o                         
   2  17   9         60.41         64.22         7.51 o                         
   3  17   9         43.19         53.18         8.70 o                         
   4  17   9          0.05         -1.20         7.57 o                         
   5  17   9         30.68         36.36        10.70 o                         
  -5  18   9         21.58         19.00         7.99 o                         
  -4  18   9          0.63         -5.45         7.16 o                         
  -3  18   9         33.23         34.99         8.58 o                         
  -2  18   9        199.61        255.32        13.89 o                         
  -1  18   9          5.76         14.92         7.93 o                         
   0  18   9         25.30         30.53         6.80 o                         
   1  18   9         10.58          2.56         6.19 o                         
   2  18   9          8.47          6.51         6.54 o                         
   3  18   9         40.70         27.60         8.68 o                         
   4  18   9         44.71         31.55         8.91 o                         
  -4  19   9          8.38          0.18         8.69 o                         
  -3  19   9          1.20         -1.91         7.77 o                         
  -2  19   9         23.12         20.70         8.92 o                         
  -1  19   9         89.92         83.00        10.08 o                         
   0  19   9         11.90          7.37         6.77 o                         
   1  19   9         18.63         22.08         7.78 o                         
   2  19   9        138.35        136.20        19.44 o                         
   3  19   9         12.13          5.39         8.12 o                         
  -1  20   9         32.91         23.47         9.09 o                         
   0  20   9         70.80         79.21        10.63 o                         
   1  20   9         33.77         32.57         8.66 o                         
 -10   0  10          7.50         -4.94         5.18 o                         
  -9   0  10         34.74         23.70         6.00 o                         
  -8   0  10        210.75        244.41         8.57 o                         
  -7   0  10        855.03        869.28        17.11 o                         
  -6   0  10         13.06          9.13         4.35 o                         
  -5   0  10        265.23        246.98         7.19 o                         
  -4   0  10       1264.51       1273.76        17.20 o                         
  -3   0  10        210.51        318.02         6.99 o                         
  -2   0  10       3461.18       3829.30        38.89 o                         
  -1   0  10        446.23        479.41         7.74 o                         
   0   0  10       1484.50       1575.02        21.60 o                         
   1   0  10       7988.56       8619.98        97.97 o                         
   2   0  10        169.30        161.16         6.16 o                         
   3   0  10       4134.71       4201.63        63.61 o                         
   4   0  10        187.90        169.15         7.18 o                         
   5   0  10        281.82        297.40         9.48 o                         
   6   0  10       1412.68       1455.90        23.30 o                         
   7   0  10        750.35        725.42        19.10 o                         
   8   0  10         27.15         15.70        11.30 o                         
   9   0  10         16.39         12.38        14.69 o                         
  10   0  10         96.20        112.21         9.81 o                         
 -11   1  10          3.11         12.44         6.49 o                         
 -10   1  10         16.14         23.43         4.06 o                         
  -9   1  10          8.47         13.25         3.49 o                         
  -8   1  10          1.01          3.35         3.06 o                         
  -7   1  10        192.01        187.59         6.50 o                         
  -6   1  10       2516.61       2491.65        31.66 o                         
  -5   1  10        384.38        396.30         6.18 o                         
  -4   1  10          0.03         -0.98         1.16 o                         
  -3   1  10         24.04         18.21         1.76 o                         
  -2   1  10          1.97          0.65         1.29 o                         
  -1   1  10        127.96        134.02         3.14 o                         
   0   1  10        456.29        408.90         6.02 o                         
   1   1  10       2462.49       2465.42        42.81 o                         
   2   1  10        155.35        132.35         4.07 o                         
   3   1  10          3.84          5.33         2.28 o                         
   4   1  10         13.72          6.76         2.51 o                         
   5   1  10          0.90          2.76         2.60 o                         
   6   1  10        137.41        147.39         5.40 o                         
   7   1  10        115.83        148.13         6.58 o                         
   8   1  10        249.10        266.77         8.88 o                         
   9   1  10         23.16         31.40         4.99 o                         
  10   1  10          2.65          0.46         5.10 o                         
 -11   2  10         19.77         15.30         7.47 o                         
 -10   2  10          7.67          5.47         6.57 o                         
  -9   2  10         20.38         27.39         3.66 o                         
  -8   2  10         50.10         42.60         3.89 o                         
  -7   2  10        544.37        516.17        11.17 o                         
  -6   2  10        259.07        259.91         7.31 o                         
  -5   2  10          0.01         -1.57         1.57 o                         
  -4   2  10        205.73        199.57         4.04 o                         
  -3   2  10          0.92         -1.39         1.39 o                         
  -2   2  10        168.94        205.51         3.56 o                         
  -1   2  10         36.15         40.31         2.14 o                         
   0   2  10       1665.33       1632.15        15.80 o                         
   1   2  10         11.26         -0.78         1.30 o                         
   2   2  10       3732.43       4274.38        31.85 o                         
   3   2  10        494.20        481.40         8.32 o                         
   4   2  10       1006.14        987.53        13.36 o                         
   5   2  10       1449.82       1410.77        15.92 o                         
   6   2  10       2167.43       2017.85        21.01 o                         
   7   2  10         34.92         31.13         5.09 o                         
   8   2  10         11.00          7.69         4.02 o                         
   9   2  10         41.54         42.06         5.31 o                         
  10   2  10          0.23          0.75         5.47 o                         
 -11   3  10         40.65         37.49         9.06 o                         
 -10   3  10         22.05         26.88         5.57 o                         
  -9   3  10          2.63          0.65         5.57 o                         
  -8   3  10        176.44        175.89         6.42 o                         
  -7   3  10       2232.98       2260.16        29.84 o                         
  -6   3  10          0.85         -3.05         3.05 o                         
  -5   3  10        733.71        757.31         9.81 o                         
  -4   3  10         19.66         14.56         1.62 o                         
  -3   3  10       2452.15       2621.18        21.47 o                         
  -2   3  10        173.59        166.47         3.66 o                         
  -1   3  10        379.62        411.74         5.31 o                         
   0   3  10        372.23        363.35         5.42 o                         
   1   3  10       2140.02       2314.92        20.07 o                         
   2   3  10        252.71        227.01         4.84 o                         
   3   3  10         14.09          6.59         2.25 o                         
   4   3  10          4.97          2.39         2.51 o                         
   5   3  10         51.66         44.34         4.65 o                         
   6   3  10        121.87        146.68         5.29 o                         
   7   3  10        179.27        219.45         8.10 o                         
   8   3  10         66.95         90.20         6.77 o                         
   9   3  10         48.13         40.17         6.48 o                         
  10   3  10         48.40         47.09         6.64 o                         
 -11   4  10          1.01          7.34         8.61 o                         
 -10   4  10         26.08         28.10         6.10 o                         
  -9   4  10         80.31         94.10         7.34 o                         
  -8   4  10         22.69         22.05         3.51 o                         
  -7   4  10        276.72        245.35        15.68 o                         
  -6   4  10        300.17        281.47         6.92 o                         
  -5   4  10        211.66        223.59         4.39 o                         
  -4   4  10         19.15          7.46         1.52 o                         
  -3   4  10       2670.96       2728.23        22.46 o                         
  -2   4  10        213.34        197.43         4.11 o                         
  -1   4  10        836.31        987.45         9.46 o                         
   0   4  10         76.27         98.16         3.06 o                         
   1   4  10       3247.44       3319.58        29.71 o                         
   2   4  10        476.39        464.17         7.44 o                         
   3   4  10          4.38          4.51         2.14 o                         
   4   4  10         43.21         37.00         4.08 o                         
   5   4  10       1395.83       1407.00        17.88 o                         
   6   4  10        391.19        415.10         9.36 o                         
   7   4  10         16.33         11.78         3.99 o                         
   8   4  10         41.84         39.72         5.79 o                         
   9   4  10          5.36         -3.53         4.94 o                         
  10   4  10         32.21         32.22         6.84 o                         
 -10   5  10          6.16          7.57         5.83 o                         
  -9   5  10         10.75         12.35         9.22 o                         
  -8   5  10         33.12         38.66         3.09 o                         
  -7   5  10          3.50         -0.77         2.57 o                         
  -6   5  10       1019.19       1022.40        12.83 o                         
  -5   5  10        445.80        452.06         6.15 o                         
  -4   5  10          0.08         -1.33         1.33 o                         
  -3   5  10        512.43        459.82         6.44 o                         
  -2   5  10       1010.03        962.94         9.52 o                         
  -1   5  10        219.26        183.25         3.44 o                         
   0   5  10        599.58        664.12         7.27 o                         
   1   5  10        238.54        253.27         4.81 o                         
   2   5  10        192.80        187.85         5.09 o                         
   3   5  10        413.77        411.35         8.23 o                         
   4   5  10        601.54        593.52         9.31 o                         
   5   5  10         39.75         29.40         3.92 o                         
   6   5  10       1176.58       1173.27        16.57 o                         
   7   5  10         72.63         77.10         6.34 o                         
   8   5  10        160.99        166.29         8.92 o                         
   9   5  10        141.23        151.54         8.70 o                         
  10   5  10          2.67         -1.03         5.43 o                         
 -10   6  10          3.70          2.93         6.16 o                         
  -9   6  10         53.53         58.53         7.44 o                         
  -8   6  10         20.17         33.29         3.51 o                         
  -7   6  10         58.52         70.81         3.26 o                         
  -6   6  10        288.35        301.57         6.10 o                         
  -5   6  10        139.19        123.54         3.77 o                         
  -4   6  10         22.43         15.26         2.51 o                         
  -3   6  10        230.37        247.02         4.98 o                         
  -2   6  10        348.14        313.20         5.57 o                         
  -1   6  10        322.54        302.92         4.25 o                         
   0   6  10       1043.17       1023.43         9.83 o                         
   1   6  10         50.21         46.19         2.46 o                         
   2   6  10        858.65        791.23        12.61 o                         
   3   6  10        488.88        485.27         7.63 o                         
   4   6  10         31.11         43.14         3.47 o                         
   5   6  10       1457.96       1507.69        17.43 o                         
   6   6  10        132.80        132.02         6.72 o                         
   7   6  10        169.22        152.69         8.30 o                         
   8   6  10         48.09         47.58         6.04 o                         
   9   6  10          3.27          2.12         4.98 o                         
  10   6  10         12.83         17.55         6.86 o                         
 -10   7  10         67.75         71.38         8.67 o                         
  -9   7  10          3.46          3.10         4.86 o                         
  -8   7  10        157.80        166.38         4.98 o                         
  -7   7  10         35.65         30.44         2.73 o                         
  -6   7  10        199.93        221.52         4.55 o                         
  -5   7  10        481.43        463.35         9.31 o                         
  -4   7  10         76.13         86.57         3.45 o                         
  -3   7  10        351.37        345.62         5.61 o                         
  -2   7  10          8.59          5.50         1.89 o                         
  -1   7  10         23.05         14.29         1.67 o                         
   0   7  10        214.64        215.88         4.20 o                         
   1   7  10          8.46          3.39         1.56 o                         
   2   7  10        919.82        928.34        11.15 o                         
   3   7  10        662.77        664.42         9.39 o                         
   4   7  10         21.61         20.73         3.23 o                         
   5   7  10        806.29        833.03        13.34 o                         
   6   7  10          8.30         14.63         3.82 o                         
   7   7  10          8.06          7.99         6.41 o                         
   8   7  10         13.35         20.91         5.66 o                         
   9   7  10          0.09          0.92         6.92 o                         
  10   7  10         17.45         26.22         6.44 o                         
 -10   8  10         71.69         82.24         8.92 o                         
  -9   8  10         35.74         40.72         4.65 o                         
  -8   8  10         27.89         26.79         3.33 o                         
  -7   8  10         12.07          4.30         2.42 o                         
  -6   8  10        173.01        176.30         7.47 o                         
  -5   8  10          0.15         -2.22         2.22 o                         
  -4   8  10         61.10         52.22         3.70 o                         
  -3   8  10         84.24         82.06         3.26 o                         
  -2   8  10        112.70        123.85         3.94 o                         
  -1   8  10       1054.86       1076.49         9.41 o                         
   0   8  10       1866.84       1851.92        14.96 o                         
   1   8  10        223.07        200.35         4.09 o                         
   2   8  10        971.65        930.86        14.38 o                         
   3   8  10         23.90         17.61         3.55 o                         
   4   8  10         18.29         12.94         3.93 o                         
   5   8  10        447.27        464.86        10.19 o                         
   6   8  10        111.68         97.77         5.58 o                         
   7   8  10         37.83         31.41         6.76 o                         
   8   8  10          1.03          2.82         5.37 o                         
   9   8  10          4.94          4.33         5.61 o                         
 -10   9  10          0.01          0.82         7.10 o                         
  -9   9  10        159.20        155.52         5.76 o                         
  -8   9  10         34.77         33.46         3.73 o                         
  -7   9  10         70.61         82.52         4.06 o                         
  -6   9  10          8.58          6.02         2.61 o                         
  -5   9  10         12.15         18.26         2.69 o                         
  -4   9  10         89.94         92.56         4.02 o                         
  -3   9  10        517.11        516.32         7.56 o                         
  -2   9  10       2074.89       2044.94        18.27 o                         
  -1   9  10         24.36         23.10         2.07 o                         
   0   9  10         12.73         13.67         2.00 o                         
   1   9  10         41.61         50.56         3.11 o                         
   2   9  10          0.01         -2.33         2.33 o                         
   3   9  10        425.63        420.90         8.86 o                         
   4   9  10        118.29        107.69         4.95 o                         
   5   9  10          5.81          4.26         3.80 o                         
   6   9  10        384.14        426.37        11.78 o                         
   7   9  10         11.48         13.95         6.14 o                         
   8   9  10         62.80         78.32        10.20 o                         
   9   9  10          1.07          2.04         5.94 o                         
  -9  10  10          0.84         -2.28         5.55 o                         
  -8  10  10          1.48         -3.34         3.34 o                         
  -7  10  10          0.06         -2.69         2.94 o                         
  -6  10  10          7.89          3.01         3.10 o                         
  -5  10  10        161.30        145.84         5.63 o                         
  -4  10  10         28.51         19.68         4.02 o                         
  -3  10  10        633.99        631.88         8.78 o                         
  -2  10  10        218.18        219.33         6.34 o                         
  -1  10  10         96.03         93.06         3.25 o                         
   0  10  10        433.31        395.72         6.62 o                         
   1  10  10        112.57        104.94         4.05 o                         
   2  10  10        576.98        568.19         9.29 o                         
   3  10  10          0.50         -2.07         3.06 o                         
   4  10  10         16.83         14.89         3.94 o                         
   5  10  10        249.61        277.68         7.92 o                         
   6  10  10        128.69        145.26         8.35 o                         
   7  10  10         32.11         27.40         5.40 o                         
   8  10  10         28.78         36.21         5.85 o                         
   9  10  10          0.96         -6.09         6.09 o                         
  -9  11  10          9.09          5.53         3.65 o                         
  -8  11  10         47.97         54.59         6.68 o                         
  -7  11  10          4.64         -2.57         3.19 o                         
  -6  11  10         77.33         72.35         4.66 o                         
  -5  11  10         30.77         28.92         3.34 o                         
  -4  11  10        155.20        163.33         5.49 o                         
  -3  11  10          0.25          2.42         2.59 o                         
  -2  11  10       1510.39       1511.48        16.43 o                         
  -1  11  10       1602.55       1556.40        15.26 o                         
   0  11  10          5.41         -2.68         2.68 o                         
   1  11  10        239.12        251.92         6.69 o                         
   2  11  10         31.99         27.52         4.38 o                         
   3  11  10         32.44         22.72         4.77 o                         
   4  11  10         59.84         59.35         5.93 o                         
   5  11  10         78.35         86.69         6.85 o                         
   6  11  10         24.25         31.12         5.72 o                         
   7  11  10          0.37         -4.19         5.78 o                         
   8  11  10         19.62         14.69         6.81 o                         
  -9  12  10          6.27          9.01         4.27 o                         
  -8  12  10          7.71         10.33         4.40 o                         
  -7  12  10          3.03          4.83         3.78 o                         
  -6  12  10          0.07          1.82         3.65 o                         
  -5  12  10         33.10         28.97         4.07 o                         
  -4  12  10         27.93         25.69         3.80 o                         
  -3  12  10        129.20        127.26         5.46 o                         
  -2  12  10         84.11         92.55         4.54 o                         
  -1  12  10        202.13        210.02         8.46 o                         
   0  12  10        266.15        314.98         7.23 o                         
   1  12  10        433.06        407.25         9.90 o                         
   2  12  10        248.71        237.66         8.41 o                         
   3  12  10         32.51         23.85         5.64 o                         
   4  12  10         79.77         77.03         6.64 o                         
   5  12  10        136.01        140.79         8.06 o                         
   6  12  10        179.58        189.10        12.47 o                         
   7  12  10         37.74         35.02         7.24 o                         
   8  12  10         18.03         17.43         7.07 o                         
  -8  13  10          1.67         -4.30         4.30 o                         
  -7  13  10          0.56         -1.90         3.99 o                         
  -6  13  10         18.07         10.31         4.26 o                         
  -5  13  10          0.24         -3.99         3.99 o                         
  -4  13  10         13.93         12.88         4.11 o                         
  -3  13  10         19.43         12.21         3.76 o                         
  -2  13  10        156.83        132.01         5.79 o                         
  -1  13  10        217.48        194.03         7.92 o                         
   0  13  10        142.77        149.06         6.06 o                         
   1  13  10        361.78        361.16         8.56 o                         
   2  13  10         49.32         56.39         6.14 o                         
   3  13  10         84.57         76.98         6.69 o                         
   4  13  10         61.25         52.60         6.35 o                         
   5  13  10        102.96        102.31         8.53 o                         
   6  13  10         10.68         14.65         5.82 o                         
   7  13  10         16.78         18.42         6.87 o                         
   8  13  10          0.89          4.84         6.75 o                         
  -8  14  10          0.12         -3.52         4.71 o                         
  -7  14  10          2.71         -4.02         4.02 o                         
  -6  14  10         45.12         43.73         5.43 o                         
  -5  14  10         21.34         13.69         4.22 o                         
  -4  14  10         39.66         41.95         5.00 o                         
  -3  14  10          1.96         -4.32         4.32 o                         
  -2  14  10         72.80         67.80         5.19 o                         
  -1  14  10         97.88         97.13         5.56 o                         
   0  14  10        344.47        366.99        10.10 o                         
   1  14  10        981.91        946.81        13.99 o                         
   2  14  10         52.32         69.16         6.72 o                         
   3  14  10        104.46        109.44         7.76 o                         
   4  14  10         69.49         66.01        10.06 o                         
   5  14  10          6.66          1.91         5.73 o                         
   6  14  10          7.37          4.07         5.96 o                         
   7  14  10         50.36         75.19         9.05 o                         
  -7  15  10          6.31          5.06         4.76 o                         
  -6  15  10          0.55          0.77         4.61 o                         
  -5  15  10         81.09         91.45         6.27 o                         
  -4  15  10         41.01         47.43         6.16 o                         
  -3  15  10        308.66        348.77        16.64 o                         
  -2  15  10        101.06        113.06         6.72 o                         
  -1  15  10         10.60          4.14         4.48 o                         
   0  15  10         93.72         79.58         6.01 o                         
   1  15  10         20.67         17.90         6.06 o                         
   2  15  10         29.01         26.08         4.99 o                         
   3  15  10         39.16         38.68         6.53 o                         
   4  15  10         11.31          2.04         6.95 o                         
   5  15  10          3.33         15.31         7.39 o                         
   6  15  10         21.54         19.58        10.15 o                         
   7  15  10         12.65         22.17        10.26 o                         
  -6  16  10         19.83         12.50         6.10 o                         
  -5  16  10         36.97         42.88         6.31 o                         
  -4  16  10         44.53         46.33         9.14 o                         
  -3  16  10          0.89         -1.11         5.37 o                         
  -2  16  10         19.26          7.55         7.48 o                         
  -1  16  10         34.50         33.24         5.50 o                         
   0  16  10          4.40          0.83         4.63 o                         
   1  16  10         35.88         29.42         6.25 o                         
   2  16  10         33.65         31.46         6.66 o                         
   3  16  10          1.29         -5.00         7.83 o                         
   4  16  10          4.26          6.36        10.21 o                         
   5  16  10         77.36         79.03         9.78 o                         
   6  16  10          5.95         -1.84         7.76 o                         
  -5  17  10          7.31          1.58         5.80 o                         
  -4  17  10         59.69         39.82         6.76 o                         
  -3  17  10         36.89         35.39         8.42 o                         
  -2  17  10         76.44         82.63         9.55 o                         
  -1  17  10         19.07          4.98         5.89 o                         
   0  17  10          0.77         -5.20         5.20 o                         
   1  17  10         39.08         47.39         7.33 o                         
   2  17  10         35.63         51.66         7.55 o                         
   3  17  10        208.33        202.44        12.50 o                         
   4  17  10          7.99          4.39         7.86 o                         
   5  17  10          0.24         -1.84         8.20 o                         
  -4  18  10          7.36         -0.61         8.00 o                         
  -3  18  10          3.19         -5.89         7.75 o                         
  -2  18  10         63.58         82.46        10.31 o                         
  -1  18  10         25.46         35.46        17.51 o                         
   0  18  10          0.67         -0.82         6.06 o                         
   1  18  10          4.85         -5.94         5.94 o                         
   2  18  10        167.48        170.04        10.41 o                         
   3  18  10          0.08          1.27         7.66 o                         
   4  18  10          2.29         -3.14         7.96 o                         
  -3  19  10          2.96         12.10         8.25 o                         
  -2  19  10          9.74         23.10         9.18 o                         
  -1  19  10         61.66         60.66         9.86 o                         
   0  19  10          9.04         14.00         8.50 o                         
   1  19  10         22.73         17.48         7.30 o                         
   2  19  10          0.29         -0.90         7.70 o                         
   3  19  10          9.42         10.19         8.45 o                         
 -11   1  11         22.21         17.91         6.89 o                         
 -10   1  11          5.18          9.71         4.02 o                         
  -9   1  11         24.33         18.64         3.61 o                         
  -8   1  11        237.71        244.58         7.55 o                         
  -7   1  11        129.68        126.94         6.13 o                         
  -6   1  11          0.91          5.46         2.32 o                         
  -5   1  11          6.46          2.53         1.47 o                         
  -4   1  11         49.06         54.88         2.36 o                         
  -3   1  11         83.61        105.72         3.43 o                         
  -2   1  11        362.90        352.12         4.45 o                         
  -1   1  11        531.92        484.87         6.17 o                         
   0   1  11        663.22        652.91         8.34 o                         
   1   1  11        379.80        319.78         6.87 o                         
   2   1  11        167.69        208.02         5.06 o                         
   3   1  11        148.30        169.53         5.49 o                         
   4   1  11          3.33         -2.26         2.53 o                         
   5   1  11        459.42        445.43         8.35 o                         
   6   1  11        363.18        386.10         8.09 o                         
   7   1  11         12.27          5.63         3.63 o                         
   8   1  11          4.62          2.03         4.05 o                         
   9   1  11          3.04          5.73         5.10 o                         
  10   1  11         45.27         47.90         8.50 o                         
 -11   2  11         26.65         30.15         8.24 o                         
 -10   2  11          2.87          3.10         6.89 o                         
  -9   2  11          0.94         -2.89         2.89 o                         
  -8   2  11          0.80         -1.95         3.15 o                         
  -7   2  11          1.60         -1.80         2.87 o                         
  -6   2  11          1.42         -2.01         2.01 o                         
  -5   2  11         76.02         81.87         3.07 o                         
  -4   2  11         53.17         51.06         2.22 o                         
  -3   2  11         83.15         59.65         2.47 o                         
  -2   2  11       3305.32       3385.04        26.91 o                         
  -1   2  11        338.18        314.84         4.90 o                         
   0   2  11       1172.94       1219.59        12.90 o                         
   1   2  11        896.01        917.42        10.85 o                         
   2   2  11        314.08        258.75         5.12 o                         
   3   2  11       1009.01        930.95        12.82 o                         
   4   2  11       1613.42       1538.64        18.60 o                         
   5   2  11         12.14         11.51         3.06 o                         
   6   2  11        150.38        148.48         5.56 o                         
   7   2  11         64.40         69.37         5.29 o                         
   8   2  11         11.10          6.73         4.39 o                         
   9   2  11          7.80         -0.34         5.16 o                         
  10   2  11         29.33         21.51         6.14 o                         
 -10   3  11          5.51          5.34         5.19 o                         
  -9   3  11          1.11          3.57         3.09 o                         
  -8   3  11         12.46         12.07         3.48 o                         
  -7   3  11         73.31         68.37         4.19 o                         
  -6   3  11         51.10         43.62         3.66 o                         
  -5   3  11        133.88        121.54         3.75 o                         
  -4   3  11        502.63        502.85         7.01 o                         
  -3   3  11        149.81        138.73         3.81 o                         
  -2   3  11          3.49          1.95         1.62 o                         
  -1   3  11       2713.34       2870.23        23.54 o                         
   0   3  11        232.49        225.71         4.39 o                         
   1   3  11        309.37        334.79         6.26 o                         
   2   3  11        509.11        521.88        10.78 o                         
   3   3  11        111.63         98.68         3.89 o                         
   4   3  11       2033.56       1971.51        22.50 o                         
   5   3  11        198.19        179.08         6.69 o                         
   6   3  11        103.40        117.28         5.06 o                         
   7   3  11         43.03         47.46         4.92 o                         
   8   3  11          3.22          0.17         4.87 o                         
   9   3  11          6.98          1.60         5.09 o                         
  10   3  11         26.59         45.00         6.69 o                         
 -10   4  11         65.76         65.13         7.17 o                         
  -9   4  11         14.23         16.29         5.64 o                         
  -8   4  11         88.23         76.67         3.66 o                         
  -7   4  11        386.30        351.87         7.92 o                         
  -6   4  11        243.17        222.12         6.58 o                         
  -5   4  11         83.71         87.20         3.27 o                         
  -4   4  11         28.55         21.39         2.30 o                         
  -3   4  11          6.50         10.20         2.16 o                         
  -2   4  11        179.95        204.87         4.36 o                         
  -1   4  11         47.84         74.26         2.67 o                         
   0   4  11          3.38          1.06         1.69 o                         
   1   4  11        821.72        844.11         9.99 o                         
   2   4  11        258.99        310.45         6.29 o                         
   3   4  11       1947.28       1892.51        19.48 o                         
   4   4  11       1084.97       1022.50        14.44 o                         
   5   4  11        878.79        828.90        15.01 o                         
   6   4  11        480.61        435.99         9.88 o                         
   7   4  11          0.80         -4.76         4.76 o                         
   8   4  11         14.86         27.96         5.79 o                         
   9   4  11         64.17         65.64         8.71 o                         
  10   4  11          4.55          3.33         5.66 o                         
 -10   5  11          0.86          3.37         6.39 o                         
  -9   5  11          6.42          5.64         4.41 o                         
  -8   5  11         45.48         38.82         3.11 o                         
  -7   5  11        171.02        163.10         5.64 o                         
  -6   5  11          8.86          4.41         2.38 o                         
  -5   5  11         44.62         44.89         3.01 o                         
  -4   5  11        460.22        470.49         8.27 o                         
  -3   5  11          9.35          5.98         2.05 o                         
  -2   5  11        116.42        117.01         3.80 o                         
  -1   5  11        653.11        637.44         6.66 o                         
   0   5  11       1980.07       1943.46        17.83 o                         
   1   5  11        302.22        272.83         5.11 o                         
   2   5  11        560.07        527.67         8.38 o                         
   3   5  11        191.51        202.13         5.63 o                         
   4   5  11        608.24        606.10         9.76 o                         
   5   5  11       1218.77       1234.86        17.09 o                         
   6   5  11        140.78        140.21         6.71 o                         
   7   5  11         41.15         36.65         6.15 o                         
   8   5  11          0.10         -2.42         4.80 o                         
   9   5  11         55.70         62.06         7.14 o                         
  10   5  11          0.56         -2.08         7.92 o                         
 -10   6  11         12.03         10.12         8.49 o                         
  -9   6  11          1.13         16.36        17.93 o                         
  -8   6  11          9.04          1.59         2.57 o                         
  -7   6  11        128.85        123.15         4.23 o                         
  -6   6  11        168.58        154.72         4.48 o                         
  -5   6  11       1440.87       1381.97        15.13 o                         
  -4   6  11        158.71        171.63         5.09 o                         
  -3   6  11        889.88        904.80        10.31 o                         
  -2   6  11         79.42         72.85         3.76 o                         
  -1   6  11        551.89        508.91         5.99 o                         
   0   6  11        561.45        606.98         6.92 o                         
   1   6  11         21.46         21.44         2.24 o                         
   2   6  11        573.89        558.15         8.89 o                         
   3   6  11        268.36        275.06         6.22 o                         
   4   6  11        365.11        338.93         7.50 o                         
   5   6  11        426.39        462.68        10.05 o                         
   6   6  11          4.99         10.12         3.69 o                         
   7   6  11         20.08         12.51         5.08 o                         
   8   6  11          2.59          1.84         5.20 o                         
   9   6  11          0.24          5.28         5.69 o                         
  10   6  11         14.88         22.92         6.47 o                         
 -10   7  11          2.52         -1.38         6.32 o                         
  -9   7  11          9.46          8.23         2.96 o                         
  -8   7  11          0.56          1.12         2.98 o                         
  -7   7  11          0.40          3.27         2.54 o                         
  -6   7  11         19.78         10.19         2.69 o                         
  -5   7  11          2.73          2.88         2.39 o                         
  -4   7  11        974.45        919.21        10.86 o                         
  -3   7  11          0.97         -0.47         1.93 o                         
  -2   7  11        275.95        289.76         5.33 o                         
  -1   7  11         14.72         11.41         1.73 o                         
   0   7  11        468.88        511.43         6.85 o                         
   1   7  11       1304.48       1394.64        12.91 o                         
   2   7  11          3.82         -1.77         2.26 o                         
   3   7  11        259.84        237.80         7.14 o                         
   4   7  11        257.83        271.90         7.79 o                         
   5   7  11         15.91         19.92         4.03 o                         
   6   7  11         92.21         91.29         5.52 o                         
   7   7  11          0.34         -4.45         4.45 o                         
   8   7  11         49.17         48.61         6.72 o                         
   9   7  11         54.13         60.56         7.43 o                         
 -10   8  11          0.06         -5.54         6.69 o                         
  -9   8  11         39.87         46.39         4.40 o                         
  -8   8  11        171.43        143.44         5.92 o                         
  -7   8  11         56.32         56.62         5.60 o                         
  -6   8  11          0.88         -1.13         2.51 o                         
  -5   8  11        386.31        393.98         7.04 o                         
  -4   8  11         35.88         21.08         2.93 o                         
  -3   8  11        103.94        100.78         3.64 o                         
  -2   8  11         19.02         12.52         2.82 o                         
  -1   8  11        124.83        126.97         3.10 o                         
   0   8  11         20.93         11.48         1.77 o                         
   1   8  11        268.79        277.13         4.83 o                         
   2   8  11        552.16        554.15         8.74 o                         
   3   8  11        621.63        625.07        11.25 o                         
   4   8  11        155.92        157.42         6.87 o                         
   5   8  11        113.43        115.15         5.79 o                         
   6   8  11         57.15         49.83         4.93 o                         
   7   8  11         15.07         20.42         5.83 o                         
   8   8  11         63.99         80.07         7.71 o                         
   9   8  11          0.37         17.01         8.07 o                         
  -9   9  11         36.34         40.53         3.99 o                         
  -8   9  11         66.07         58.77        10.57 o                         
  -7   9  11         28.48         16.94         4.30 o                         
  -6   9  11         10.74          9.79         2.87 o                         
  -5   9  11        164.95        158.24         5.11 o                         
  -4   9  11       1114.75       1133.08        13.19 o                         
  -3   9  11         38.06         39.72         3.04 o                         
  -2   9  11        261.49        220.61         5.50 o                         
  -1   9  11         22.12         13.99         2.06 o                         
   0   9  11         55.08         63.82         3.17 o                         
   1   9  11       1081.16       1010.60        11.47 o                         
   2   9  11        320.92        344.22        10.18 o                         
   3   9  11        388.85        363.45         8.19 o                         
   4   9  11        254.75        283.68         8.49 o                         
   5   9  11         67.59         60.98         6.74 o                         
   6   9  11        149.06        153.91         7.91 o                         
   7   9  11        112.15        138.85         8.98 o                         
   8   9  11        100.96        128.35        11.34 o                         
   9   9  11          4.64         10.89         8.32 o                         
  -9  10  11          0.02         -3.27         3.27 o                         
  -8  10  11          5.96          6.53         3.71 o                         
  -7  10  11        295.24        283.51         7.60 o                         
  -6  10  11        138.04        140.58         7.02 o                         
  -5  10  11         70.29         62.36         3.76 o                         
  -4  10  11         64.23         65.45         3.98 o                         
  -3  10  11         97.80        102.16         4.10 o                         
  -2  10  11         98.70        104.21         4.13 o                         
  -1  10  11         11.09          0.17         2.58 o                         
   0  10  11        245.81        227.51         6.27 o                         
   1  10  11          7.14          1.76         3.07 o                         
   2  10  11         46.48         45.80         5.13 o                         
   3  10  11        345.45        340.67        10.24 o                         
   4  10  11         88.78         84.25         7.01 o                         
   5  10  11         51.40         42.55         5.90 o                         
   6  10  11        320.00        350.91        11.43 o                         
   7  10  11        138.33        150.87         9.44 o                         
   8  10  11         36.81         38.10         8.22 o                         
   9  10  11          9.22         18.33         7.05 o                         
  -9  11  11         12.16          9.76         3.82 o                         
  -8  11  11          2.65         -3.67         3.67 o                         
  -7  11  11         14.15         13.57         3.78 o                         
  -6  11  11          4.14          3.17         3.33 o                         
  -5  11  11         20.24         19.55         3.65 o                         
  -4  11  11        689.09        647.60        10.09 o                         
  -3  11  11          6.26          3.73         3.18 o                         
  -2  11  11        121.68        123.16         4.79 o                         
  -1  11  11       1016.39        991.81        11.49 o                         
   0  11  11        212.05        193.96         6.26 o                         
   1  11  11        105.58        119.37         5.98 o                         
   2  11  11          3.98          1.82         3.78 o                         
   3  11  11         17.30          5.75         4.44 o                         
   4  11  11         17.21         12.81         5.07 o                         
   5  11  11        121.88        124.16         7.80 o                         
   6  11  11        203.07        201.16        10.95 o                         
   7  11  11          0.13         -5.87         5.87 o                         
   8  11  11          1.91          1.92         6.60 o                         
  -8  12  11         29.75         30.27         5.07 o                         
  -7  12  11         12.23         10.88         4.09 o                         
  -6  12  11        226.64        257.40         8.81 o                         
  -5  12  11         22.95         21.50         3.99 o                         
  -4  12  11         72.28         70.26         5.10 o                         
  -3  12  11          5.99          0.83         3.36 o                         
  -2  12  11        963.37        927.74        12.54 o                         
  -1  12  11        280.95        302.98         8.04 o                         
   0  12  11        209.08        197.32         6.62 o                         
   1  12  11        334.02        312.09         9.16 o                         
   2  12  11        118.36        102.64         8.90 o                         
   3  12  11          3.81         -2.34         4.40 o                         
   4  12  11         11.40         18.31         6.84 o                         
   5  12  11        130.84        146.32         8.60 o                         
   6  12  11         22.30         19.60         6.02 o                         
   7  12  11         20.42         40.82         7.82 o                         
   8  12  11          0.16         -6.57         6.57 o                         
  -8  13  11         12.52         13.94         5.02 o                         
  -7  13  11         14.95         12.89         5.40 o                         
  -6  13  11          7.68          6.47         4.26 o                         
  -5  13  11        155.18        195.40         7.64 o                         
  -4  13  11         25.57         31.43         4.51 o                         
  -3  13  11        442.46        458.11         9.83 o                         
  -2  13  11         60.68         67.94         5.39 o                         
  -1  13  11        140.94        129.82         7.43 o                         
   0  13  11         53.10         51.37         4.40 o                         
   1  13  11        223.17        207.56         7.19 o                         
   2  13  11          0.40         -4.23         4.73 o                         
   3  13  11         65.66         67.24         7.83 o                         
   4  13  11         26.56         42.41         7.25 o                         
   5  13  11         83.53         88.87         7.68 o                         
   6  13  11        154.97        157.71         9.12 o                         
   7  13  11         24.72         35.90         8.02 o                         
  -7  14  11          0.02         -3.68         4.33 o                         
  -6  14  11          6.65          7.37         4.58 o                         
  -5  14  11          5.04          8.07         4.22 o                         
  -4  14  11         41.77         33.06         4.88 o                         
  -3  14  11          1.25         -4.73         4.73 o                         
  -2  14  11         14.15         17.88         4.64 o                         
  -1  14  11         28.65         14.60         4.59 o                         
   0  14  11         12.12          6.95         4.55 o                         
   1  14  11         11.44         13.51         4.43 o                         
   2  14  11         57.30         63.77         6.77 o                         
   3  14  11         94.02         97.00         9.10 o                         
   4  14  11         50.49         42.12         7.87 o                         
   5  14  11        276.14        278.72        13.71 o                         
   6  14  11          3.00         13.69         9.67 o                         
   7  14  11         20.10         24.46         7.78 o                         
  -7  15  11          0.07          0.67         4.71 o                         
  -6  15  11          0.09          2.31         4.69 o                         
  -5  15  11         83.92        109.45         7.54 o                         
  -4  15  11          1.95         -4.86         4.86 o                         
  -3  15  11        204.53        234.97        10.27 o                         
  -2  15  11          6.25          4.57         5.14 o                         
  -1  15  11         70.35         82.67         6.26 o                         
   0  15  11         21.17         15.60         4.89 o                         
   1  15  11        101.99         94.25         7.62 o                         
   2  15  11         59.07         59.01         5.87 o                         
   3  15  11         23.22         30.52         7.71 o                         
   4  15  11         20.34         15.68         7.27 o                         
   5  15  11          0.43          0.53         7.39 o                         
   6  15  11         29.34         10.21         9.02 o                         
  -6  16  11          1.24         -3.99         6.48 o                         
  -5  16  11         11.27         15.04         5.67 o                         
  -4  16  11         23.83         17.34         5.89 o                         
  -3  16  11         16.19          9.70         5.64 o                         
  -2  16  11         30.87         23.47         7.78 o                         
  -1  16  11         65.29         76.57         6.39 o                         
   0  16  11          9.54         15.73         5.74 o                         
   1  16  11         90.75         96.44         8.00 o                         
   2  16  11        102.11        112.86         8.42 o                         
   3  16  11         15.25         12.80         7.56 o                         
   4  16  11         29.36         33.71         8.52 o                         
   5  16  11         22.27         15.73         8.26 o                         
   6  16  11         68.08         65.73        20.50 o                         
  -5  17  11         12.96          1.68         6.16 o                         
  -4  17  11         24.84         27.26         6.38 o                         
  -3  17  11         66.02         61.09         9.08 o                         
  -2  17  11         25.25         13.64         7.86 o                         
  -1  17  11         12.56         -7.12         7.12 o                         
   0  17  11         63.60         82.14        11.05 o                         
   1  17  11         19.61         27.77         8.30 o                         
   2  17  11         28.46         37.48         7.71 o                         
   3  17  11          7.59          7.38         9.84 o                         
   4  17  11         23.44         14.55         8.24 o                         
   5  17  11          0.42         -7.56         7.56 o                         
  -4  18  11          2.33         -9.49         9.69 o                         
  -3  18  11          4.65          0.38         8.21 o                         
  -2  18  11         45.21         34.50        15.02 o                         
  -1  18  11          5.86          8.90         8.54 o                         
   0  18  11         44.96         50.27         8.43 o                         
   1  18  11          4.43          8.00         6.56 o                         
   2  18  11          4.73          6.81         6.74 o                         
   3  18  11         65.35         61.90         9.78 o                         
   4  18  11         62.23         62.14         9.98 o                         
  -2  19  11          2.92         -8.07         8.07 o                         
  -1  19  11          1.31         12.76         8.95 o                         
   0  19  11          1.38         -3.33         7.96 o                         
   1  19  11          4.61          7.68         6.80 o                         
   2  19  11          3.89          3.65        10.90 o                         
 -10   0  12          7.50          7.18         6.08 o                         
  -9   0  12         91.92         98.45         9.26 o                         
  -8   0  12        477.00        495.95        18.40 o                         
  -7   0  12        331.25        345.46        15.44 o                         
  -6   0  12        165.46        146.59         9.95 o                         
  -5   0  12         53.44         55.55         4.84 o                         
  -4   0  12        682.42        660.49        11.49 o                         
  -3   0  12       4930.27       5043.69        59.37 o                         
  -2   0  12         18.43          9.66         2.25 o                         
  -1   0  12        269.78        227.35         6.64 o                         
   0   0  12        422.38        360.66         8.67 o                         
   1   0  12       2672.32       2634.69        45.58 o                         
   2   0  12        115.83         88.50         5.03 o                         
   3   0  12        395.49        435.77        23.70 o                         
   4   0  12          8.61          9.66         4.07 o                         
   5   0  12         84.99         78.86         6.01 o                         
   6   0  12        480.86        475.51        12.83 o                         
   7   0  12         38.37         25.60         6.16 o                         
   8   0  12        200.59        202.97        17.99 o                         
   9   0  12        363.62        387.47        23.17 o                         
  10   0  12          3.32         -5.55         9.51 o                         
 -10   1  12          0.01         -3.69         3.69 o                         
  -9   1  12          0.38         -1.59         3.74 o                         
  -8   1  12          0.51         -3.61         3.61 o                         
  -7   1  12        274.07        270.95         5.71 o                         
  -6   1  12        724.57        752.69         9.95 o                         
  -5   1  12         43.10         35.67         3.04 o                         
  -4   1  12         46.52         54.03         3.16 o                         
  -3   1  12          4.90         -2.65         2.65 o                         
  -2   1  12       1507.85       1520.76        12.74 o                         
  -1   1  12        383.63        335.91         5.23 o                         
   0   1  12       1956.90       1984.11        19.08 o                         
   1   1  12         11.47         18.46         1.85 o                         
   2   1  12        151.92        145.93         4.25 o                         
   3   1  12         95.01         83.73         5.16 o                         
   4   1  12       1279.46       1186.33        16.60 o                         
   5   1  12         69.84         64.52         4.06 o                         
   6   1  12        177.87        162.99         5.87 o                         
   7   1  12         21.21         10.27         4.04 o                         
   8   1  12         11.71         16.97         5.62 o                         
   9   1  12         31.56         53.10         8.71 o                         
  10   1  12          6.15         14.50         7.69 o                         
 -10   2  12          3.61          6.42         7.06 o                         
  -9   2  12         26.91         31.69         4.08 o                         
  -8   2  12         24.97         21.14         3.31 o                         
  -7   2  12          6.88          2.05         2.53 o                         
  -6   2  12        170.94        167.08         4.89 o                         
  -5   2  12        677.98        703.92         8.67 o                         
  -4   2  12        217.66        212.75         4.28 o                         
  -3   2  12        243.35        254.28         5.81 o                         
  -2   2  12        118.35        123.22         3.14 o                         
  -1   2  12        134.53        128.75         3.59 o                         
   0   2  12          0.02          3.20         1.85 o                         
   1   2  12          1.28          2.72         1.47 o                         
   2   2  12        142.99        159.39         4.42 o                         
   3   2  12         50.12         52.98         3.65 o                         
   4   2  12         88.22         95.64         4.76 o                         
   5   2  12        454.75        493.32         9.20 o                         
   6   2  12        966.97        919.57        12.97 o                         
   7   2  12          0.03         -4.01         4.01 o                         
   8   2  12        133.89        169.39         9.64 o                         
   9   2  12         22.67         31.08         8.85 o                         
  10   2  12         23.30         13.44        10.81 o                         
 -10   3  12         42.09         44.15         6.33 o                         
  -9   3  12          3.74          4.40         4.88 o                         
  -8   3  12          2.03          2.18         3.01 o                         
  -7   3  12        269.12        272.68         7.20 o                         
  -6   3  12        896.42        914.48        11.57 o                         
  -5   3  12          8.04          3.27         2.11 o                         
  -4   3  12        599.90        570.36         7.13 o                         
  -3   3  12       4857.54       4753.30        37.21 o                         
  -2   3  12        312.91        254.06         5.19 o                         
  -1   3  12       1345.33       1249.14        12.26 o                         
   0   3  12        554.28        496.54         7.51 o                         
   1   3  12        387.62        405.68         7.71 o                         
   2   3  12          0.51         -1.61         1.61 o                         
   3   3  12        516.27        511.04         8.51 o                         
   4   3  12        525.97        451.34         9.29 o                         
   5   3  12       1896.21       1710.72        21.04 o                         
   6   3  12          0.13          0.17         3.15 o                         
   7   3  12         17.51         24.40         5.40 o                         
   8   3  12          0.92         -0.85         4.94 o                         
   9   3  12          1.52          7.88        11.89 o                         
  10   3  12          7.52         10.95         8.05 o                         
 -10   4  12          0.02         10.06         5.55 o                         
  -9   4  12          5.19          2.72         3.39 o                         
  -8   4  12          0.01          1.94         3.05 o                         
  -7   4  12          0.02         -3.74         3.97 o                         
  -6   4  12         19.31         12.40         2.77 o                         
  -5   4  12        734.70        664.03         8.77 o                         
  -4   4  12        747.91        783.06        10.64 o                         
  -3   4  12        661.11        685.96         9.21 o                         
  -2   4  12          3.21          2.43         2.41 o                         
  -1   4  12         51.42         63.06         2.75 o                         
   0   4  12        211.91        175.21         4.19 o                         
   1   4  12         14.64          2.81         1.97 o                         
   2   4  12        158.95        190.73         5.32 o                         
   3   4  12         54.85         53.61         3.54 o                         
   4   4  12         45.67         49.72         4.05 o                         
   5   4  12        100.07        107.09         5.49 o                         
   6   4  12          9.36         12.46         4.23 o                         
   7   4  12        119.59        118.58         7.66 o                         
   8   4  12          0.02         -0.86         4.89 o                         
   9   4  12         11.80          9.28         7.40 o                         
  10   4  12         62.41         84.76        10.31 o                         
 -10   5  12          2.28          1.35         5.79 o                         
  -9   5  12          0.37          3.61         2.67 o                         
  -8   5  12         83.73         82.59         4.10 o                         
  -7   5  12          0.99         -0.06         2.83 o                         
  -6   5  12        213.06        232.46         6.88 o                         
  -5   5  12         16.53          4.33         2.47 o                         
  -4   5  12        143.51        156.68         4.71 o                         
  -3   5  12          2.02         -0.82         2.08 o                         
  -2   5  12          0.45         -1.10         1.65 o                         
  -1   5  12       1599.54       1627.75        13.66 o                         
   0   5  12        679.57        641.78         8.57 o                         
   1   5  12        795.93        788.99         9.90 o                         
   2   5  12        435.89        397.01         7.50 o                         
   3   5  12        433.41        398.11         7.16 o                         
   4   5  12        207.81        214.41         6.40 o                         
   5   5  12        205.94        193.67         7.36 o                         
   6   5  12         48.54         61.76         5.38 o                         
   7   5  12          2.21         -4.67         4.67 o                         
   8   5  12         25.47         27.26         6.15 o                         
   9   5  12         51.88         57.93        16.12 o                         
  10   5  12          1.61         -5.53         7.20 o                         
 -10   6  12          1.28         -3.34         5.96 o                         
  -9   6  12         78.32         75.96         4.14 o                         
  -8   6  12        210.26        208.49         7.51 o                         
  -7   6  12         35.40         30.24         3.06 o                         
  -6   6  12          1.29         -1.34         2.53 o                         
  -5   6  12        216.49        238.74         6.53 o                         
  -4   6  12        834.24        900.82        11.61 o                         
  -3   6  12         84.62         87.41         4.19 o                         
  -2   6  12         68.89         74.87         3.02 o                         
  -1   6  12        102.59        105.18         3.66 o                         
   0   6  12        125.93        114.82         3.68 o                         
   1   6  12        505.68        547.31         7.71 o                         
   2   6  12         41.16         35.69         3.05 o                         
   3   6  12          2.79          0.52         2.93 o                         
   4   6  12          0.00         -3.05         3.05 o                         
   5   6  12        290.83        311.15         8.74 o                         
   6   6  12         65.23         64.78         5.00 o                         
   7   6  12        268.42        265.00        12.43 o                         
   8   6  12         87.25         82.83         7.95 o                         
   9   6  12         17.13         16.95         8.23 o                         
 -10   7  12          0.45         -6.40         6.40 o                         
  -9   7  12         18.09         22.58         4.02 o                         
  -8   7  12          0.63         -3.25         3.25 o                         
  -7   7  12        517.72        514.18         9.45 o                         
  -6   7  12         67.39         73.04         3.85 o                         
  -5   7  12         46.84         40.18         3.06 o                         
  -4   7  12       1914.94       1791.45        17.51 o                         
  -3   7  12          0.07         -1.96         1.96 o                         
  -2   7  12        592.41        595.87         7.40 o                         
  -1   7  12        174.37        161.81         3.69 o                         
   0   7  12         12.19         20.52         2.06 o                         
   1   7  12        144.61        150.33         5.35 o                         
   2   7  12        581.50        563.92         9.39 o                         
   3   7  12        183.02        172.71         6.55 o                         
   4   7  12         24.84         32.79         4.10 o                         
   5   7  12        239.49        247.13         8.37 o                         
   6   7  12        139.66        145.95         7.42 o                         
   7   7  12          3.02          1.71         5.33 o                         
   8   7  12          4.27         -1.04         7.29 o                         
   9   7  12         45.92         60.63        10.26 o                         
  -9   8  12         37.32         35.35         3.83 o                         
  -8   8  12        131.61        127.69         6.07 o                         
  -7   8  12         66.97         60.15         4.82 o                         
  -6   8  12         11.26          7.93         2.85 o                         
  -5   8  12          7.25          9.77         2.70 o                         
  -4   8  12        213.70        216.89         5.74 o                         
  -3   8  12          1.51         -2.15         2.15 o                         
  -2   8  12          0.72         -2.08         2.08 o                         
  -1   8  12        972.59       1003.98         9.71 o                         
   0   8  12         97.33         90.42         3.51 o                         
   1   8  12         11.78          8.34         2.73 o                         
   2   8  12        141.62        131.90         5.03 o                         
   3   8  12         20.54         29.24         3.92 o                         
   4   8  12        239.74        266.54         8.29 o                         
   5   8  12        378.01        368.86        14.98 o                         
   6   8  12          8.51         17.78         6.02 o                         
   7   8  12         65.13         57.93         9.11 o                         
   8   8  12         51.51         71.29         9.85 o                         
   9   8  12          3.71          5.43         8.38 o                         
  -9   9  12          0.03         -2.13         3.26 o                         
  -8   9  12         21.67          8.43         4.44 o                         
  -7   9  12          8.54          2.06         4.08 o                         
  -6   9  12          0.12         -2.94         2.94 o                         
  -5   9  12         19.88         16.84         2.93 o                         
  -4   9  12        887.08        874.18        11.42 o                         
  -3   9  12        217.38        213.37         5.47 o                         
  -2   9  12          3.81         -2.30         2.36 o                         
  -1   9  12          8.39          1.05         1.96 o                         
   0   9  12       1058.13       1063.53        12.96 o                         
   1   9  12        937.73        890.82        12.97 o                         
   2   9  12         69.71         52.78         5.34 o                         
   3   9  12          0.49         -2.73         3.94 o                         
   4   9  12       1233.79       1196.75        23.08 o                         
   5   9  12          6.74         12.80         5.88 o                         
   6   9  12          9.02         -1.83         5.77 o                         
   7   9  12          0.98         -0.33         7.09 o                         
   8   9  12         90.00        114.07        11.83 o                         
   9   9  12         35.33         43.77        17.03 o                         
  -9  10  12          0.81         -1.17         3.47 o                         
  -8  10  12          8.85         -1.06         3.67 o                         
  -7  10  12          0.37          7.06         3.40 o                         
  -6  10  12         21.56         18.30         3.61 o                         
  -5  10  12         26.41         22.56         3.49 o                         
  -4  10  12         49.47         48.55         4.12 o                         
  -3  10  12         25.91         15.73         3.21 o                         
  -2  10  12        105.86         87.37         4.58 o                         
  -1  10  12         12.26          6.50         2.33 o                         
   0  10  12        285.61        254.05         7.27 o                         
   1  10  12         11.19         13.82         3.61 o                         
   2  10  12          5.93          3.10         4.20 o                         
   3  10  12         40.42         21.95         4.79 o                         
   4  10  12        139.60        124.77         7.43 o                         
   5  10  12         32.65         40.39         5.95 o                         
   6  10  12         32.52         35.86         7.41 o                         
   7  10  12          0.22         -5.63         5.63 o                         
   8  10  12         57.24         49.06         7.96 o                         
  -9  11  12          9.57          8.10         4.04 o                         
  -8  11  12         47.26         50.92         6.81 o                         
  -7  11  12          4.06          5.40         3.49 o                         
  -6  11  12          6.02          5.63         3.45 o                         
  -5  11  12          1.62         -1.30         3.10 o                         
  -4  11  12        273.56        279.01         7.54 o                         
  -3  11  12        398.49        364.88         8.43 o                         
  -2  11  12          6.83          1.99         2.91 o                         
  -1  11  12        336.56        338.56         6.33 o                         
   0  11  12        806.87        796.54        13.75 o                         
   1  11  12        374.54        375.97         9.73 o                         
   2  11  12         41.02         37.61         6.89 o                         
   3  11  12        140.83        137.68         7.94 o                         
   4  11  12        241.28        246.28        10.15 o                         
   5  11  12         88.97         77.07         9.02 o                         
   6  11  12          0.00          0.31         5.32 o                         
   7  11  12          0.21          0.93         6.32 o                         
   8  11  12          0.60         -2.28         6.51 o                         
  -8  12  12         13.55         14.42         4.87 o                         
  -7  12  12         43.40         58.42         5.41 o                         
  -6  12  12          9.81          2.32         3.87 o                         
  -5  12  12          6.46          1.88         3.61 o                         
  -4  12  12         85.35         83.39         5.40 o                         
  -3  12  12         80.09         75.87         4.88 o                         
  -2  12  12        177.84        171.91         6.58 o                         
  -1  12  12          2.74          3.56         2.98 o                         
   0  12  12        624.51        652.78        11.07 o                         
   1  12  12          0.10         -4.09         4.09 o                         
   2  12  12         30.68         32.18         5.71 o                         
   3  12  12        168.76        162.35         9.80 o                         
   4  12  12         16.04         -0.53         5.98 o                         
   5  12  12         99.34        100.79         7.69 o                         
   6  12  12         70.80         66.83         9.36 o                         
   7  12  12         13.06         16.27         7.43 o                         
   8  12  12          0.13         -2.07         6.88 o                         
  -8  13  12          2.56          5.44         4.91 o                         
  -7  13  12         25.27         26.25         5.98 o                         
  -6  13  12          6.03          4.04         5.32 o                         
  -5  13  12         27.55         28.93         4.64 o                         
  -4  13  12         51.03         34.56         4.68 o                         
  -3  13  12          8.56         10.84         5.04 o                         
  -2  13  12          6.37          0.68         3.57 o                         
  -1  13  12          0.01         -3.52         3.52 o                         
   0  13  12        159.58        155.40         7.11 o                         
   1  13  12        111.36        105.83         6.35 o                         
   2  13  12        122.41        132.97         7.94 o                         
   3  13  12         49.67         45.17         8.22 o                         
   4  13  12         12.68          0.07         6.31 o                         
   5  13  12         13.13          5.82         7.47 o                         
   6  13  12          5.44          2.96         8.36 o                         
   7  13  12          0.32         -3.68         7.12 o                         
  -7  14  12          0.40          0.53         4.46 o                         
  -6  14  12          1.63         -4.00         4.62 o                         
  -5  14  12         80.79         91.18         6.03 o                         
  -4  14  12          1.54          1.19         4.79 o                         
  -3  14  12          0.03         -2.91         4.85 o                         
  -2  14  12        113.78        113.55         7.49 o                         
  -1  14  12         13.08          4.47         4.41 o                         
   0  14  12        174.35        192.30        10.91 o                         
   1  14  12          5.38          1.48         4.57 o                         
   2  14  12          2.34          2.05         5.31 o                         
   3  14  12        102.40        103.95        15.72 o                         
   4  14  12        162.89        169.91        11.09 o                         
   5  14  12          0.34          3.01         7.76 o                         
   6  14  12         10.27          3.06         7.54 o                         
   7  14  12        132.74        156.82        42.90 o                         
  -6  15  12         19.83         27.00         5.55 o                         
  -5  15  12         34.32         52.93         6.51 o                         
  -4  15  12          4.37         -0.40         5.27 o                         
  -3  15  12        160.02        169.63         9.08 o                         
  -2  15  12         48.85         53.50         8.18 o                         
  -1  15  12          7.96          4.84         4.78 o                         
   0  15  12          0.12         -2.21         4.42 o                         
   1  15  12        110.22        141.51         8.70 o                         
   2  15  12        197.54        213.28        10.25 o                         
   3  15  12        108.72        114.66        10.12 o                         
   4  15  12          3.86          9.85         7.52 o                         
   5  15  12          1.72         -3.05         8.64 o                         
   6  15  12         14.82         12.93         9.39 o                         
  -6  16  12         16.05         24.08         6.92 o                         
  -5  16  12          0.06         -0.03         5.99 o                         
  -4  16  12          0.62         -0.29         5.45 o                         
  -3  16  12         50.45         66.94         9.24 o                         
  -2  16  12         40.01         41.56         8.61 o                         
  -1  16  12         26.52         23.96         7.83 o                         
   0  16  12         25.42         26.57         6.16 o                         
   1  16  12          1.38         -2.13         5.52 o                         
   2  16  12        106.85        110.45         9.88 o                         
   3  16  12          0.28         -7.65         7.65 o                         
   4  16  12         47.44         40.94         9.00 o                         
   5  16  12         28.16         38.30        10.00 o                         
  -5  17  12          3.22          7.25         9.53 o                         
  -4  17  12          1.10         -7.07         7.07 o                         
  -3  17  12         12.83          5.75         7.66 o                         
  -2  17  12         56.60         57.88         9.56 o                         
  -1  17  12          4.87          1.35         7.53 o                         
   0  17  12        134.43        159.33         9.60 o                         
   1  17  12         13.24         21.03         8.70 o                         
   2  17  12        318.93        330.49        13.10 o                         
   3  17  12          0.27         -7.13         7.13 o                         
   4  17  12          1.64         -3.14         7.99 o                         
  -4  18  12          0.03         -8.02         9.38 o                         
  -3  18  12          2.19          4.87         7.79 o                         
  -2  18  12          5.38          8.43         8.45 o                         
  -1  18  12         24.12         26.24         8.94 o                         
   0  18  12         18.96         36.55         9.16 o                         
   1  18  12         94.27        112.54        13.60 o                         
   2  18  12         23.82         19.08         7.24 o                         
   3  18  12         20.87         22.02         8.69 o                         
  -2  19  12         61.74         61.49        10.44 o                         
  -1  19  12        106.25        122.64        11.68 o                         
   0  19  12          0.42         -8.19         8.19 o                         
   1  19  12          1.14         -3.91         6.35 o                         
 -10   1  13         38.20         40.70         8.85 o                         
  -9   1  13        253.14        277.47        10.37 o                         
  -8   1  13        123.62        139.55         7.89 o                         
  -7   1  13        104.56        121.69         5.03 o                         
  -6   1  13         16.53         13.99         3.09 o                         
  -5   1  13          0.95         -2.42         2.42 o                         
  -4   1  13         19.96         14.49         2.11 o                         
  -3   1  13        294.08        319.61         5.93 o                         
  -2   1  13        544.33        539.45         6.61 o                         
  -1   1  13        290.23        277.45         6.88 o                         
   0   1  13        564.78        561.78         8.16 o                         
   1   1  13         22.73         21.55         2.29 o                         
   2   1  13        371.62        382.78         6.67 o                         
   3   1  13        410.22        382.71         9.35 o                         
   4   1  13        125.09        125.37         5.38 o                         
   5   1  13        189.54        204.07         7.06 o                         
   6   1  13        134.05        146.64         6.17 o                         
   7   1  13          0.15         -4.15         5.74 o                         
   8   1  13         31.10         39.99         7.81 o                         
   9   1  13         41.00         34.86        10.87 o                         
  10   1  13         26.54         41.31         8.94 o                         
 -10   2  13         20.77         23.22         4.90 o                         
  -9   2  13         15.83         13.80         4.78 o                         
  -8   2  13         18.72          9.65         3.28 o                         
  -7   2  13          3.05          2.52         2.62 o                         
  -6   2  13        136.62        157.04         6.63 o                         
  -5   2  13        224.33        246.10         5.87 o                         
  -4   2  13        324.93        338.44         5.94 o                         
  -3   2  13         19.34         14.91         2.29 o                         
  -2   2  13          9.61          5.79         1.76 o                         
  -1   2  13        648.42        659.82        10.60 o                         
   0   2  13         58.79         61.17         3.10 o                         
   1   2  13       1307.61       1354.45        14.85 o                         
   2   2  13        988.89        897.35        19.44 o                         
   3   2  13        130.97        135.49         4.87 o                         
   4   2  13        399.80        372.86         8.65 o                         
   5   2  13          3.20         -0.69         3.13 o                         
   6   2  13         75.18         82.75         5.12 o                         
   7   2  13        200.32        209.60        12.62 o                         
   8   2  13          7.09         20.52         7.30 o                         
   9   2  13         13.91         11.99         7.79 o                         
  10   2  13          7.82          7.25         8.36 o                         
 -10   3  13          4.69          0.62         5.29 o                         
  -9   3  13         35.57         40.19         4.56 o                         
  -8   3  13         39.38         43.23         4.68 o                         
  -7   3  13          4.17         -0.67         2.67 o                         
  -6   3  13          0.72          0.16         2.59 o                         
  -5   3  13        133.82        130.79         4.74 o                         
  -4   3  13        356.45        360.91         5.81 o                         
  -3   3  13        130.62        137.13         4.85 o                         
  -2   3  13         13.68          8.28         2.01 o                         
  -1   3  13          0.07         -0.57         1.81 o                         
   0   3  13       3057.85       3181.02        28.83 o                         
   1   3  13         43.03         28.68         3.00 o                         
   2   3  13        223.19        264.39         5.86 o                         
   3   3  13        482.67        486.42         8.68 o                         
   4   3  13          4.56         -0.04         3.01 o                         
   5   3  13        630.34        595.38        12.60 o                         
   6   3  13        162.14        138.79         6.07 o                         
   7   3  13          1.84          7.60         5.25 o                         
   8   3  13          8.81          7.99         6.91 o                         
   9   3  13          5.64          7.47         7.73 o                         
  10   3  13          0.27          1.85         7.68 o                         
 -10   4  13          9.85          6.12         5.68 o                         
  -9   4  13          9.30          9.68         3.89 o                         
  -8   4  13         18.70         14.60         3.69 o                         
  -7   4  13        487.66        499.33        10.03 o                         
  -6   4  13         38.93         25.34         3.12 o                         
  -5   4  13         67.87         70.49         3.45 o                         
  -4   4  13         42.65         31.56         2.49 o                         
  -3   4  13        503.26        495.64         7.83 o                         
  -2   4  13         75.20         76.31         3.34 o                         
  -1   4  13        174.54        162.88         4.23 o                         
   0   4  13       1519.26       1545.87        15.29 o                         
   1   4  13         19.03         14.88         2.61 o                         
   2   4  13         14.89          8.31         3.74 o                         
   3   4  13        353.26        333.46         7.41 o                         
   4   4  13        169.39        160.05         6.38 o                         
   5   4  13         11.82          7.37         4.01 o                         
   6   4  13         10.90          3.38         4.37 o                         
   7   4  13        129.41        118.66        14.14 o                         
   8   4  13         14.16          4.15        12.77 o                         
   9   4  13         66.99         96.83        10.81 o                         
 -10   5  13          2.23         -2.38         5.88 o                         
  -9   5  13         23.15         18.01         3.28 o                         
  -8   5  13        164.09        183.47         6.01 o                         
  -7   5  13        129.52        148.26         5.68 o                         
  -6   5  13         53.98         42.73         3.58 o                         
  -5   5  13          9.15          4.36         2.63 o                         
  -4   5  13         24.10         20.23         3.08 o                         
  -3   5  13         82.03         89.16         3.78 o                         
  -2   5  13          1.99          2.12         1.92 o                         
  -1   5  13        282.65        280.96         5.12 o                         
   0   5  13        317.68        312.23         5.63 o                         
   1   5  13        444.92        417.80         7.25 o                         
   2   5  13        130.85        163.60         6.10 o                         
   3   5  13        178.06        169.70         6.31 o                         
   4   5  13        858.30        857.72        15.67 o                         
   5   5  13         56.75         39.61         4.59 o                         
   6   5  13        229.34        226.91         9.03 o                         
   7   5  13         13.17         17.34        10.95 o                         
   8   5  13         43.93         49.56        12.55 o                         
   9   5  13         92.61        114.05        11.29 o                         
 -10   6  13         40.51         33.45         7.39 o                         
  -9   6  13          2.10          3.12         3.06 o                         
  -8   6  13        193.17        194.65         5.96 o                         
  -7   6  13         44.52         50.90         5.58 o                         
  -6   6  13         42.17         37.91         4.06 o                         
  -5   6  13        183.56        169.27         6.68 o                         
  -4   6  13         25.65         23.92         5.10 o                         
  -3   6  13        219.11        238.81         5.55 o                         
  -2   6  13        741.11        766.21         9.08 o                         
  -1   6  13         30.14         27.88         2.28 o                         
   0   6  13        502.92        468.16         7.54 o                         
   1   6  13         74.42         73.67         3.32 o                         
   2   6  13        301.28        268.67        11.73 o                         
   3   6  13        101.94         85.92         4.82 o                         
   4   6  13         81.13         56.76         4.56 o                         
   5   6  13          0.19         -3.28         4.08 o                         
   6   6  13          6.83          4.41         5.31 o                         
   7   6  13          5.72         -5.37         6.68 o                         
   8   6  13         53.64         57.54         9.47 o                         
   9   6  13         55.88         81.66        10.93 o                         
  -9   7  13          3.86          8.81         3.73 o                         
  -8   7  13        321.61        356.45         8.86 o                         
  -7   7  13        167.46        161.17         5.88 o                         
  -6   7  13         10.14         12.38         2.92 o                         
  -5   7  13         44.13         32.26         3.05 o                         
  -4   7  13          0.38         -2.52         2.52 o                         
  -3   7  13         66.49         84.83         3.46 o                         
  -2   7  13         17.50         14.07         2.34 o                         
  -1   7  13          1.63         -1.75         1.75 o                         
   0   7  13        377.52        381.69         6.55 o                         
   1   7  13        735.19        731.07        10.93 o                         
   2   7  13        393.80        368.92         9.62 o                         
   3   7  13         95.78         98.84         7.72 o                         
   4   7  13         96.10         78.70         7.08 o                         
   5   7  13        431.24        426.30        13.62 o                         
   6   7  13         47.51         43.83         8.15 o                         
   7   7  13         72.62         79.23         9.78 o                         
   8   7  13         23.07         29.78         8.94 o                         
   9   7  13          1.38          4.55         8.55 o                         
  -9   8  13         22.98         13.36         3.64 o                         
  -8   8  13          0.00         -1.24         3.44 o                         
  -7   8  13        302.95        261.97         9.64 o                         
  -6   8  13        165.03        189.09         5.97 o                         
  -5   8  13         10.13         11.61         2.76 o                         
  -4   8  13        490.67        520.96         8.52 o                         
  -3   8  13         28.57         14.81         2.86 o                         
  -2   8  13         18.65          8.78         2.52 o                         
  -1   8  13         28.37         19.32         2.42 o                         
   0   8  13         98.15         82.57         4.06 o                         
   1   8  13       1496.39       1432.61        28.89 o                         
   2   8  13         16.40         11.45         4.78 o                         
   3   8  13          0.91         -4.34         4.34 o                         
   4   8  13          0.78         -1.72         5.17 o                         
   5   8  13        151.69        134.82         8.66 o                         
   6   8  13          0.47         -5.40         5.40 o                         
   7   8  13          0.55         -0.05         7.13 o                         
   8   8  13         89.53        109.14        23.03 o                         
   9   8  13         15.06         19.17         8.78 o                         
  -9   9  13          0.36         -3.40         3.40 o                         
  -8   9  13          3.65          2.32         3.76 o                         
  -7   9  13         46.40         42.19         4.12 o                         
  -6   9  13         13.61         15.55         3.49 o                         
  -5   9  13        123.40        134.63         4.91 o                         
  -4   9  13        206.19        220.01         6.29 o                         
  -3   9  13        133.01        128.86         4.47 o                         
  -2   9  13          7.22          2.95         2.60 o                         
  -1   9  13        262.59        245.72         5.00 o                         
   0   9  13        717.37        671.92        10.96 o                         
   1   9  13         65.57         50.18         5.29 o                         
   2   9  13        114.88        100.15         6.42 o                         
   3   9  13          2.34          1.70         4.15 o                         
   4   9  13         26.04         27.48         6.37 o                         
   5   9  13        366.60        344.21        13.11 o                         
   6   9  13          8.94         -1.11         5.73 o                         
   7   9  13          0.15         -3.95         7.60 o                         
   8   9  13         14.23         19.60        14.73 o                         
  -9  10  13          5.98          6.30         3.94 o                         
  -8  10  13         76.17         74.68         5.48 o                         
  -7  10  13        121.17        139.31         6.11 o                         
  -6  10  13          3.08          2.75         3.49 o                         
  -5  10  13         12.06          9.14         3.24 o                         
  -4  10  13        170.30        174.85         5.96 o                         
  -3  10  13        589.99        579.10        10.31 o                         
  -2  10  13        172.56        179.83         5.74 o                         
  -1  10  13         82.60         88.80         3.79 o                         
   0  10  13         64.08         65.03         4.68 o                         
   1  10  13         31.28         30.37         5.42 o                         
   2  10  13        290.78        303.08        11.95 o                         
   3  10  13         44.52         44.47         5.62 o                         
   4  10  13          6.69         12.56         7.35 o                         
   5  10  13          2.43          1.07         5.05 o                         
   6  10  13          0.05         -4.27         6.30 o                         
   7  10  13          0.00         -6.20         7.76 o                         
   8  10  13          3.91         -8.27         8.27 o                         
  -8  11  13         21.61         13.15         4.75 o                         
  -7  11  13          3.62         -2.59         3.56 o                         
  -6  11  13          0.16         -3.71         3.71 o                         
  -5  11  13         46.20         52.29         4.61 o                         
  -4  11  13        169.40        172.15         7.88 o                         
  -3  11  13         55.18         51.39         4.42 o                         
  -2  11  13          3.37         -1.51         2.98 o                         
  -1  11  13        290.88        271.85         6.65 o                         
   0  11  13         10.73          9.21         3.92 o                         
   1  11  13       1231.11       1122.78        19.54 o                         
   2  11  13          6.39         -1.36         5.35 o                         
   3  11  13        254.25        231.94        11.66 o                         
   4  11  13         25.47         21.49         6.61 o                         
   5  11  13          6.25          9.11         5.56 o                         
   6  11  13         96.86        103.63         8.06 o                         
   7  11  13         13.36         11.32        10.32 o                         
   8  11  13         12.99         25.12        12.28 o                         
  -8  12  13         10.36         12.72         5.18 o                         
  -7  12  13         19.40         24.32         4.60 o                         
  -6  12  13        157.63        153.89         7.40 o                         
  -5  12  13          5.88          2.83         3.89 o                         
  -4  12  13         48.99         52.44         4.89 o                         
  -3  12  13          7.65          6.72         4.00 o                         
  -2  12  13         32.36         35.01         4.20 o                         
  -1  12  13        496.17        509.72         8.85 o                         
   0  12  13         24.52         35.82         4.23 o                         
   1  12  13        841.44        832.28        16.93 o                         
   2  12  13        327.82        325.85        13.14 o                         
   3  12  13         99.91         99.56         8.60 o                         
   4  12  13        114.11        115.51         9.92 o                         
   5  12  13          2.12          2.21         6.49 o                         
   6  12  13          0.02          1.74         7.18 o                         
   7  12  13         75.55         75.46        11.69 o                         
  -7  13  13          1.59          4.04         4.42 o                         
  -6  13  13         48.17         63.61         5.89 o                         
  -5  13  13          2.16         -0.02         3.83 o                         
  -4  13  13        169.19        187.19         7.66 o                         
  -3  13  13         12.83         13.74         5.73 o                         
  -2  13  13          2.50         -4.08         4.08 o                         
  -1  13  13          0.12         -3.92         3.92 o                         
   0  13  13         41.22         46.93         5.38 o                         
   1  13  13        207.91        232.00        10.46 o                         
   2  13  13         99.03        104.05         9.02 o                         
   3  13  13          8.96          3.43         6.28 o                         
   4  13  13         22.01         12.18         7.05 o                         
   5  13  13         23.84         30.65         7.85 o                         
   6  13  13          2.20          5.83         7.69 o                         
   7  13  13         18.65         26.55        10.36 o                         
  -7  14  13         52.93         56.17         6.06 o                         
  -6  14  13         47.03         46.53         6.41 o                         
  -5  14  13          3.38         15.90         4.61 o                         
  -4  14  13         13.57          7.63         5.09 o                         
  -3  14  13         83.58         91.84         8.88 o                         
  -2  14  13         34.84         43.63         6.25 o                         
  -1  14  13         28.23         31.63         5.31 o                         
   0  14  13         25.64         29.43         5.18 o                         
   1  14  13         40.28         28.91         5.90 o                         
   2  14  13        392.18        369.46        14.68 o                         
   3  14  13         48.64         31.23         7.68 o                         
   4  14  13          0.54         -6.49         6.49 o                         
   5  14  13         98.49         99.98        10.25 o                         
   6  14  13         11.24         11.95         8.34 o                         
  -6  15  13         19.71         14.92         6.60 o                         
  -5  15  13          1.70          1.96         6.82 o                         
  -4  15  13          8.42          0.59         5.51 o                         
  -3  15  13         45.87         52.59         6.95 o                         
  -2  15  13         17.58         18.60         7.59 o                         
  -1  15  13          9.15         -0.12         5.49 o                         
   0  15  13         13.82          4.04         4.94 o                         
   1  15  13          5.64          5.29         5.58 o                         
   2  15  13         22.73         24.50         6.38 o                         
   3  15  13        176.42        176.81        11.57 o                         
   4  15  13         28.81         26.92         8.39 o                         
   5  15  13          0.50         10.14         8.51 o
[truncated: 191,811 more chars]
