# Supplementary material for: Crystal structure and mol­ecular Hirshfeld surface analysis of acenaphthene derivatives obeying the chlorine–methyl exchange rule
Source: Acta Crystallogr E Crystallogr Commun. 2019 Sep 12;75(Pt 10):1456–62. doi: 10.1107/S2056989019012428 (PMC6775734; doi:10.1107/S2056989019012428)
Supplement: Supplementary file 3 [file e-75-01456-IIsup3.hkl]

data_II                                                                         
_shelx_title ' mdusriniSP4 in P2(1)/c'                                          
_shelx_refln_list_code          4                                               
_shelx_F_calc_maximum      236.72                                               
_exptl_crystal_F_000      1120.00                                               
_reflns_d_resolution_high  0.8198                                               
                                                                                
loop_                                                                           
 _space_group_symop_operation_xyz                                               
 'x, y, z'                                                                      
 '-x, y+1/2, -z+1/2'                                                            
 '-x, -y, -z'                                                                   
 'x, -y-1/2, z-1/2'                                                             
                                                                                
_cell_length_a     8.7507                                                       
_cell_length_b    15.9089                                                       
_cell_length_c    20.2879                                                       
_cell_angle_alpha  90.000                                                       
_cell_angle_beta   92.935                                                       
_cell_angle_gamma  90.000                                                       
                                                                                
_shelx_F_squared_multiplier     1.000                                           
                                                                                
loop_                                                                           
 _refln_index_h                                                                 
 _refln_index_k                                                                 
 _refln_index_l                                                                 
 _refln_F_squared_calc                                                          
 _refln_F_squared_meas                                                          
 _refln_F_squared_sigma                                                         
 _refln_observed_status                                                         
   1   0   0       7861.61       7299.14       159.47 o                         
   2   0   0      23624.27      23926.70       263.40 o                         
   3   0   0       3268.40       3152.58        39.41 o                         
   4   0   0       3726.61       3865.70        52.58 o                         
   5   0   0        115.47        135.33         6.86 o                         
   6   0   0        416.76        427.28        17.44 o                         
   7   0   0        160.85        140.60        13.39 o                         
   8   0   0        141.20        135.69        11.29 o                         
   9   0   0         32.07         37.56        12.03 o                         
  10   0   0          2.87          9.97        11.98 o                         
   1   1   0       6491.70       6336.30        57.30 o                         
   2   1   0       4577.50       4294.15        35.48 o                         
   3   1   0          2.17         -0.15         1.21 o                         
   4   1   0        152.51        136.56         5.31 o                         
   5   1   0        117.61        123.89         4.63 o                         
   6   1   0         65.78         67.78         4.43 o                         
   7   1   0        537.18        535.39        11.38 o                         
   8   1   0          7.01         12.10         4.80 o                         
   9   1   0        191.04        180.59        12.05 o                         
  10   1   0          0.38         -6.37         7.69 o                         
   0   2   0       3158.50       2778.71        45.66 o                         
   1   2   0      10874.10      11277.67        93.92 o                         
   2   2   0       1300.81       1229.19        11.59 o                         
   3   2   0       3092.16       2858.46        26.51 o                         
   4   2   0       1288.70       1334.49        15.34 o                         
   5   2   0        894.89        911.66        14.07 o                         
   6   2   0         63.16         65.91         4.37 o                         
   7   2   0          9.26          5.95         3.28 o                         
   8   2   0        267.98        257.37        11.32 o                         
   9   2   0         34.94         19.52         7.53 o                         
  10   2   0          1.54         -2.86         7.72 o                         
   1   3   0          0.27          0.85         0.86 o                         
   2   3   0       3130.10       2787.12        23.69 o                         
   3   3   0        118.96        114.07         5.28 o                         
   4   3   0        563.23        613.73        18.65 o                         
   5   3   0        530.09        550.72         9.63 o                         
   6   3   0         42.62         45.68         4.06 o                         
   7   3   0          0.57          3.48         3.27 o                         
   8   3   0        635.77        628.12        15.72 o                         
   9   3   0         52.26         61.41         9.21 o                         
  10   3   0          0.95          1.30         8.16 o                         
   0   4   0      56036.16      65053.18       825.08 o                         
   1   4   0      14691.18      14797.76       127.83 o                         
   2   4   0       2278.28       2246.70        21.08 o                         
   3   4   0       1218.57       1261.33        13.69 o                         
   4   4   0       1347.10       1260.00        16.51 o                         
   5   4   0         32.81         31.45         2.99 o                         
   6   4   0         17.81         16.82         3.49 o                         
   7   4   0         39.04         38.09         4.58 o                         
   8   4   0         61.38         61.93         7.24 o                         
   9   4   0         44.35         49.31         9.00 o                         
  10   4   0         12.31         10.60         9.57 o                         
   1   5   0       1071.14       1075.76        11.95 o                         
   2   5   0          0.39          0.03         1.57 o                         
   3   5   0         41.91         31.73         2.43 o                         
   4   5   0         47.10         73.89         3.61 o                         
   5   5   0        122.56        140.52         5.11 o                         
   6   5   0         54.19         63.84         4.61 o                         
   7   5   0        345.12        314.21         9.76 o                         
   8   5   0         37.39         43.99         7.05 o                         
   9   5   0        168.17        168.24        12.07 o                         
  10   5   0         34.70         37.58         9.54 o                         
   0   6   0       5514.25       5685.35        90.96 o                         
   1   6   0       2376.15       2235.10        26.99 o                         
   2   6   0         68.67        102.64         3.28 o                         
   3   6   0         32.31         42.69         3.36 o                         
   4   6   0        402.40        424.59         8.08 o                         
   5   6   0          1.99          4.78         2.68 o                         
   6   6   0          8.21          6.33         3.21 o                         
   7   6   0        211.00        207.98         8.27 o                         
   8   6   0         26.74         32.58         6.80 o                         
   9   6   0          5.50          5.09         7.53 o                         
  10   6   0         29.72         27.45         9.41 o                         
   1   7   0       1937.56       1955.26        24.37 o                         
   2   7   0        654.50        747.12        11.07 o                         
   3   7   0          2.65         15.45         4.05 o                         
   4   7   0        523.98        536.18         9.56 o                         
   5   7   0          7.17          1.42         3.46 o                         
   6   7   0         52.52         58.78         4.75 o                         
   7   7   0        123.21        113.17         7.62 o                         
   8   7   0         17.18         22.95         6.65 o                         
   9   7   0          2.18         -1.50         6.94 o                         
   0   8   0        536.21        583.86        19.74 o                         
   1   8   0        751.73        718.35        11.27 o                         
   2   8   0       1780.81       1855.41        23.96 o                         
   3   8   0         73.35         60.00         3.41 o                         
   4   8   0        151.79        164.57         5.53 o                         
   5   8   0        109.58        120.85         5.36 o                         
   6   8   0        163.39        185.74         7.97 o                         
   7   8   0         18.44         18.92         5.47 o                         
   8   8   0          2.52          3.72         6.15 o                         
   9   8   0          0.03          7.53         7.79 o                         
   1   9   0         72.72         61.97         3.81 o                         
   2   9   0          2.34          2.56         2.55 o                         
   3   9   0        222.08        225.29         5.58 o                         
   4   9   0        181.20        175.09         7.09 o                         
   5   9   0         78.95         92.55        22.03 o                         
   6   9   0        103.84        104.98         8.25 o                         
   7   9   0          3.79          1.27         5.28 o                         
   8   9   0          6.04         10.77         6.49 o                         
   9   9   0          2.69         -7.51         7.51 o                         
   0  10   0       1249.61       1262.20        41.33 o                         
   1  10   0         81.27         90.53         4.61 o                         
   2  10   0         24.06         15.62         3.59 o                         
   3  10   0         10.45          7.28         2.92 o                         
   4  10   0        112.81        151.76         6.11 o                         
   5  10   0         39.52         34.67         5.54 o                         
   6  10   0          7.92         18.69         5.44 o                         
   7  10   0         29.44         27.86         5.93 o                         
   8  10   0          8.41          7.41         6.67 o                         
   9  10   0         41.60         49.75        10.52 o                         
   1  11   0         22.24         21.53         3.81 o                         
   2  11   0          1.37         -2.82         2.82 o                         
   3  11   0         67.58         76.36         4.69 o                         
   4  11   0        235.16        218.53         8.17 o                         
   5  11   0          0.12          2.64         5.98 o                         
   6  11   0         45.16         56.69         6.73 o                         
   7  11   0          8.98         10.48         5.55 o                         
   8  11   0         39.49         42.77        11.93 o                         
   0  12   0         15.67          5.82         4.89 o                         
   1  12   0        231.54        249.17         7.55 o                         
   2  12   0        289.22        314.21         8.57 o                         
   3  12   0         31.19         19.64         4.11 o                         
   4  12   0         29.25         26.35         5.33 o                         
   5  12   0        118.09        125.39         8.44 o                         
   6  12   0          5.07         -3.91         5.00 o                         
   7  12   0          6.05         -1.05         6.45 o                         
   8  12   0         13.91         11.54         9.54 o                         
   1  13   0         40.55         28.11         6.11 o                         
   2  13   0        160.98        143.61         7.58 o                         
   3  13   0         95.85         97.27         6.44 o                         
   4  13   0         51.50         32.60         7.09 o                         
   5  13   0          8.41         13.40         5.65 o                         
   6  13   0         24.55         25.01         6.26 o                         
   7  13   0         36.50         40.82         8.42 o                         
   0  14   0         81.89         67.96        10.73 o                         
   1  14   0         41.87         42.13         5.88 o                         
   2  14   0         82.74         67.00         7.75 o                         
   3  14   0        222.85        215.78         8.74 o                         
   4  14   0          3.35          1.97         4.97 o                         
   5  14   0         81.23         79.62         7.72 o                         
   6  14   0          0.13         -5.13         5.69 o                         
   7  14   0          9.54          6.23         8.54 o                         
   1  15   0         34.71         33.62         6.03 o                         
   2  15   0          5.16         10.73         5.45 o                         
   3  15   0          0.00         -4.59         4.59 o                         
   4  15   0          1.43          7.45         5.51 o                         
   5  15   0          4.30          4.04         6.60 o                         
   6  15   0          8.05         -2.46         7.92 o                         
   0  16   0        210.59        223.86        14.13 o                         
   1  16   0          6.26         -4.90         5.24 o                         
   2  16   0         19.13         14.60         7.85 o                         
   3  16   0          2.49          6.03         4.80 o                         
   4  16   0          7.44         15.72         7.01 o                         
   5  16   0          0.09         -0.79         6.52 o                         
   6  16   0         16.96         17.08         9.12 o                         
   1  17   0          0.06         -4.17         5.38 o                         
   2  17   0         33.62         30.34         7.18 o                         
   3  17   0          0.17         -0.69         6.30 o                         
   4  17   0          0.32         -1.92         6.68 o                         
   5  17   0          8.80         10.12        10.76 o                         
   0  18   0          1.16          5.89        11.72 o                         
   1  18   0          3.67          4.64         8.29 o                         
   2  18   0          0.58         -7.93         7.93 o                         
   3  18   0         13.34         13.37        10.22 o                         
   1  19   0          1.54         -7.85         7.85 o                         
   2  19   0         30.04         31.31        10.27 o                         
 -10   1   1          8.16          7.92        11.44 o                         
  -9   1   1         99.59         94.32         8.93 o                         
  -8   1   1          4.56          4.26         4.54 o                         
  -7   1   1         29.89         42.63         4.40 o                         
  -6   1   1        152.47        136.36         5.47 o                         
  -5   1   1       1247.69       1360.03        16.94 o                         
  -4   1   1        390.60        384.49         6.22 o                         
  -3   1   1        492.94        439.75         5.31 o                         
  -2   1   1         93.29         81.65         3.35 o                         
  -1   1   1       9649.99       9732.92        96.25 o                         
   1   1   1      22154.35      22794.91       206.16 o                         
   2   1   1       6339.12       6069.47        53.28 o                         
   3   1   1        128.39        123.81         7.32 o                         
   4   1   1       1317.37       1425.16        17.00 o                         
   5   1   1        130.21        110.53         4.29 o                         
   6   1   1         28.87         25.72         3.51 o                         
   7   1   1        137.64        142.38         6.21 o                         
   8   1   1         93.82         88.69         7.06 o                         
   9   1   1         35.92         29.61         8.42 o                         
  10   1   1          1.27         -7.40         7.40 o                         
 -10   2   1         51.29         51.32         9.97 o                         
  -9   2   1          0.73          0.82         5.85 o                         
  -8   2   1        202.49        189.97         8.93 o                         
  -7   2   1        218.37        218.59         7.33 o                         
  -6   2   1         70.67         79.41         4.58 o                         
  -5   2   1        139.01        146.95         6.32 o                         
  -4   2   1        555.25        564.84         8.03 o                         
  -3   2   1        335.40        461.17        10.61 o                         
  -2   2   1       5605.01       5135.49        43.70 o                         
  -1   2   1        577.59        515.95         5.16 o                         
   0   2   1      11430.51      11319.48       186.49 o                         
   1   2   1       1991.83       1828.46        15.47 o                         
   2   2   1       7763.46       7283.64        63.72 o                         
   3   2   1        512.33        515.74         6.27 o                         
   4   2   1          1.12          3.19         1.96 o                         
   5   2   1          0.00         -0.69         2.17 o                         
   6   2   1        462.60        424.66        11.69 o                         
   7   2   1          0.78          0.49         3.11 o                         
   8   2   1          4.54         -1.07         4.13 o                         
   9   2   1         53.71         51.28         8.91 o                         
  10   2   1          9.35         -1.41         8.81 o                         
 -10   3   1         29.31         23.27         8.70 o                         
  -9   3   1          0.00          2.56         6.03 o                         
  -8   3   1         20.83         31.49         5.78 o                         
  -7   3   1         48.90         37.07         4.40 o                         
  -6   3   1         63.90         89.26         4.86 o                         
  -5   3   1        162.11        221.01         6.68 o                         
  -4   3   1          3.31          7.15         2.03 o                         
  -3   3   1       2153.72       2115.04        21.11 o                         
  -2   3   1        398.41        422.83         4.90 o                         
  -1   3   1        151.36        154.92         2.59 o                         
   0   3   1       1415.53       1364.92        13.84 o                         
   1   3   1        259.84        244.15         3.24 o                         
   2   3   1        152.91        143.92         2.88 o                         
   3   3   1       4100.44       4111.02        38.93 o                         
   4   3   1       4971.45       5070.20        52.67 o                         
   5   3   1        134.92        127.67         4.68 o                         
   6   3   1        141.04        147.83         5.88 o                         
   7   3   1         57.70         44.95         4.55 o                         
   8   3   1          3.39          4.67         4.94 o                         
   9   3   1         10.22         12.88         7.52 o                         
  10   3   1          0.75         -1.15         7.83 o                         
 -10   4   1         35.00         29.79        12.14 o                         
  -9   4   1         21.67         13.13         6.82 o                         
  -8   4   1        255.62        243.53        11.17 o                         
  -7   4   1          0.00         -3.33         3.33 o                         
  -6   4   1         67.63         73.07         5.10 o                         
  -5   4   1        573.66        568.39        10.07 o                         
  -4   4   1        523.49        537.30         7.98 o                         
  -3   4   1       2027.17       2025.80        20.45 o                         
  -2   4   1       4802.86       4530.63        42.24 o                         
  -1   4   1       1432.10       1369.91        13.77 o                         
   0   4   1       1998.72       1876.31        18.93 o                         
   1   4   1        170.17        171.30         2.88 o                         
   2   4   1         14.62         12.23         1.44 o                         
   3   4   1        168.03        130.07         4.86 o                         
   4   4   1         11.11         33.10         2.75 o                         
   5   4   1        387.14        401.09         8.70 o                         
   6   4   1         51.38         65.82         4.62 o                         
   7   4   1          3.17          2.79         3.55 o                         
   8   4   1         13.85         10.31         5.47 o                         
   9   4   1         29.40         24.48         8.28 o                         
  10   4   1          7.77          9.09         8.39 o                         
 -10   5   1         42.61         48.24        10.08 o                         
  -9   5   1          3.34          1.34         6.16 o                         
  -8   5   1          2.57         -1.74         5.35 o                         
  -7   5   1         21.67         11.87         4.28 o                         
  -6   5   1        662.35        639.14        12.09 o                         
  -5   5   1        753.14        782.23        12.24 o                         
  -4   5   1         10.34          3.00         2.07 o                         
  -3   5   1        328.75        344.55         5.89 o                         
  -2   5   1       3440.68       3509.38        33.39 o                         
  -1   5   1       9936.04       9669.26        95.97 o                         
   0   5   1       2169.99       2085.23        21.17 o                         
   1   5   1        695.43        626.75         7.86 o                         
   2   5   1        893.23        870.47        12.29 o                         
   3   5   1        174.69        177.26         6.35 o                         
   4   5   1        813.02        782.12        10.65 o                         
   5   5   1        391.38        391.16         8.71 o                         
   6   5   1         67.25         56.30         4.53 o                         
   7   5   1        118.34        108.92         7.55 o                         
   8   5   1        230.83        198.95        11.35 o                         
   9   5   1         79.53         89.25        13.12 o                         
  10   5   1          0.68         15.45        11.22 o                         
 -10   6   1         31.05         29.85         9.50 o                         
  -9   6   1          0.64          3.98         6.13 o                         
  -8   6   1         63.24         56.32         9.31 o                         
  -7   6   1         39.68         49.28         5.40 o                         
  -6   6   1        145.17        138.42         5.37 o                         
  -5   6   1         52.64         60.95         3.96 o                         
  -4   6   1        132.98        147.87         4.83 o                         
  -3   6   1        293.28        328.14         6.14 o                         
  -2   6   1        216.54        220.61         4.71 o                         
  -1   6   1       1092.72       1060.88        14.22 o                         
   0   6   1       6226.98       6496.87        73.14 o                         
   1   6   1       2497.03       2508.37        28.28 o                         
   2   6   1        102.62        123.05         3.44 o                         
   3   6   1        893.39        872.21        12.24 o                         
   4   6   1        332.39        411.53        14.38 o                         
   5   6   1         71.15         69.19         4.38 o                         
   6   6   1        641.53        642.02        12.69 o                         
   7   6   1        125.50        122.00         8.74 o                         
   8   6   1          9.91          4.55         8.04 o                         
   9   6   1         71.22         63.03         9.51 o                         
  10   6   1          0.73         11.17         8.57 o                         
  -9   7   1         43.69         42.80         8.59 o                         
  -8   7   1         19.82         26.80         6.90 o                         
  -7   7   1         30.50         22.64         5.37 o                         
  -6   7   1          2.55          6.80         3.58 o                         
  -5   7   1         95.15        108.20         5.36 o                         
  -4   7   1        333.95        336.06         7.79 o                         
  -3   7   1        425.58        455.25         8.11 o                         
  -2   7   1       1031.98       1185.76        14.56 o                         
  -1   7   1       3672.53       3767.89        44.01 o                         
   0   7   1      10357.34      11195.03       124.50 o                         
   1   7   1       1845.12       1984.13        23.27 o                         
   2   7   1          0.11         -0.85         1.89 o                         
   3   7   1       1039.38        983.24        13.72 o                         
   4   7   1        574.78        621.30        11.78 o                         
   5   7   1         18.30         16.24         3.59 o                         
   6   7   1         34.97         41.73         4.78 o                         
   7   7   1        211.73        221.22         9.60 o                         
   8   7   1          0.02          0.26         6.15 o                         
   9   7   1         44.69         50.61         9.81 o                         
  -9   8   1         15.36         15.06         7.13 o                         
  -8   8   1          5.87         -0.18         5.71 o                         
  -7   8   1         48.22         48.76         6.26 o                         
  -6   8   1         29.33         29.90         4.80 o                         
  -5   8   1         23.05         24.67         3.89 o                         
  -4   8   1         18.07         19.45         3.04 o                         
  -3   8   1         35.20         38.12         3.04 o                         
  -2   8   1          1.69          3.54         2.28 o                         
  -1   8   1        534.09        594.10         9.87 o                         
   0   8   1        412.86        567.89        12.93 o                         
   1   8   1        643.91        647.08        11.20 o                         
   2   8   1          6.01          6.40         2.44 o                         
   3   8   1         14.15         22.91         3.24 o                         
   4   8   1         13.18         14.67         2.96 o                         
   5   8   1          9.78          8.55         3.30 o                         
   6   8   1          0.97         -4.18         4.18 o                         
   7   8   1          3.95         10.91         6.03 o                         
   8   8   1         60.92         61.88         7.92 o                         
   9   8   1         22.93         27.06        10.84 o                         
  -9   9   1          0.84         -6.25         6.25 o                         
  -8   9   1          0.23         -0.74         6.09 o                         
  -7   9   1          5.74         -1.88         4.76 o                         
  -6   9   1          5.74         10.09         4.89 o                         
  -5   9   1         94.77        104.15         6.43 o                         
  -4   9   1         27.16         27.53         3.52 o                         
  -3   9   1         99.72        110.23         4.87 o                         
  -2   9   1         14.24         11.41         3.24 o                         
  -1   9   1       1606.29       1654.64        21.96 o                         
   0   9   1        103.20        140.57         5.49 o                         
   1   9   1        241.60        251.31         5.99 o                         
   2   9   1        545.53        519.50         9.27 o                         
   3   9   1        373.23        419.91         7.93 o                         
   4   9   1        193.93        177.56         7.68 o                         
   5   9   1         12.28          6.14         3.43 o                         
   6   9   1         56.12         50.99         6.15 o                         
   7   9   1         24.39         24.18         6.72 o                         
   8   9   1         42.73         40.73         7.88 o                         
   9   9   1         23.91         11.88         8.74 o                         
  -9  10   1          0.17          4.22        10.54 o                         
  -8  10   1         14.64         17.78         6.64 o                         
  -7  10   1         37.74         38.91         7.25 o                         
  -6  10   1         22.15         20.12         5.39 o                         
  -5  10   1          9.21         12.05         4.75 o                         
  -4  10   1         16.05         10.79         3.24 o                         
  -3  10   1        106.75         93.11         4.69 o                         
  -2  10   1        182.42        166.50         5.42 o                         
  -1  10   1         41.69         38.34         3.39 o                         
   0  10   1        249.69        256.52         7.31 o                         
   1  10   1        318.10        364.39         7.76 o                         
   2  10   1          0.57         -2.94         2.94 o                         
   3  10   1         48.10         47.97         5.01 o                         
   4  10   1         19.34         21.59         3.57 o                         
   5  10   1        100.48        113.06         7.10 o                         
   6  10   1          0.05          0.20         4.83 o                         
   7  10   1        111.37        108.40         8.24 o                         
   8  10   1         12.22         19.22         7.29 o                         
   9  10   1          0.57         -7.60         8.69 o                         
  -8  11   1          3.43         -6.06         6.06 o                         
  -7  11   1          2.02          1.36         6.04 o                         
  -6  11   1        120.24        118.38         8.15 o                         
  -5  11   1        129.04        130.10         9.34 o                         
  -4  11   1        103.88        125.30         7.86 o                         
  -3  11   1         16.18         14.57         3.46 o                         
  -2  11   1         16.47         11.57         3.58 o                         
  -1  11   1         99.01         81.65         4.43 o                         
   0  11   1        280.79        320.43         8.02 o                         
   1  11   1         48.50         50.32         4.40 o                         
   2  11   1          1.16         -2.99         2.99 o                         
   3  11   1          0.00         -2.86         2.86 o                         
   4  11   1         89.08         91.18         6.62 o                         
   5  11   1          4.83          0.25         4.45 o                         
   6  11   1         45.97         42.26         6.40 o                         
   7  11   1         25.70         38.35         6.53 o                         
   8  11   1        255.49        290.54        15.47 o                         
  -8  12   1          1.70          5.82         9.27 o                         
  -7  12   1          1.60         -2.99         6.20 o                         
  -6  12   1          8.91         -0.42         5.31 o                         
  -5  12   1          5.74          7.45         5.05 o                         
  -4  12   1         21.32         25.96         5.32 o                         
  -3  12   1          7.94          5.86         3.80 o                         
  -2  12   1         76.65         67.28         4.85 o                         
  -1  12   1          0.10         -1.00         3.03 o                         
   0  12   1        200.52        232.80         6.77 o                         
   1  12   1         31.74         33.37         4.00 o                         
   2  12   1         98.26        100.25         5.31 o                         
   3  12   1         17.74         10.19         3.71 o                         
   4  12   1         25.08         14.19         5.03 o                         
   5  12   1         84.18         71.43         6.97 o                         
   6  12   1         14.14         25.56         6.24 o                         
   7  12   1         20.58         16.96         8.27 o                         
   8  12   1          2.58         10.45         8.11 o                         
  -7  13   1          0.13         -6.77         7.91 o                         
  -6  13   1        117.67        118.39         8.62 o                         
  -5  13   1         12.99          3.61         5.40 o                         
  -4  13   1        147.82        146.74         8.28 o                         
  -3  13   1        212.90        194.49        11.90 o                         
  -2  13   1        312.94        315.65        10.40 o                         
  -1  13   1          3.06          4.33         3.53 o                         
   0  13   1          8.45          4.94         3.19 o                         
   1  13   1         17.03         19.73         4.08 o                         
   2  13   1         13.44         15.96         4.75 o                         
   3  13   1          0.13          1.13         4.07 o                         
   4  13   1          1.81         -0.17         4.61 o                         
   5  13   1         15.62         16.33         6.31 o                         
   6  13   1         30.73         39.10         7.12 o                         
   7  13   1         15.09          6.95         6.85 o                         
  -7  14   1         15.70         12.03         9.25 o                         
  -6  14   1          1.18         -7.21         7.36 o                         
  -5  14   1          2.70          2.61         5.30 o                         
  -4  14   1        163.03        171.59         9.21 o                         
  -3  14   1          0.19          3.74         4.34 o                         
  -2  14   1        132.60        114.15         7.56 o                         
  -1  14   1          0.38         -4.53         4.53 o                         
   0  14   1         67.34         58.77         6.38 o                         
   1  14   1        172.24        185.68         8.62 o                         
   2  14   1          0.10         -3.77         4.81 o                         
   3  14   1         20.24         21.96         4.96 o                         
   4  14   1          2.90          8.50         5.33 o                         
   5  14   1         68.80         86.54         9.26 o                         
   6  14   1         25.32         31.16         6.61 o                         
   7  14   1          3.83          2.36         8.10 o                         
  -6  15   1         34.36         47.38         9.83 o                         
  -5  15   1          0.10         -2.82         6.42 o                         
  -4  15   1         73.31         71.82         7.48 o                         
  -3  15   1          1.97          0.99         4.75 o                         
  -2  15   1          0.64          6.71         4.92 o                         
  -1  15   1         39.15         28.27         5.81 o                         
   0  15   1          1.21         -2.64         4.90 o                         
   1  15   1        104.29         99.69         7.55 o                         
   2  15   1         24.79         31.72         6.04 o                         
   3  15   1         11.64         -0.59         4.72 o                         
   4  15   1        176.16        196.39         9.99 o                         
   5  15   1          9.40         11.56         6.66 o                         
   6  15   1         26.41         13.32         8.73 o                         
  -6  16   1          0.75         -8.35         8.35 o                         
  -5  16   1         26.34         19.85         9.76 o                         
  -4  16   1          4.29         -3.40         6.52 o                         
  -3  16   1         72.06         78.94         8.43 o                         
  -2  16   1         25.67         30.12         6.36 o                         
  -1  16   1          7.42          8.37         5.60 o                         
   0  16   1          0.15         12.03         5.72 o                         
   1  16   1         50.89         25.00         6.30 o                         
   2  16   1          0.00         -2.74         5.32 o                         
   3  16   1         14.49          4.25         4.87 o                         
   4  16   1          0.59         -3.35         5.57 o                         
   5  16   1          9.98         17.41         7.33 o                         
  -5  17   1          7.49         21.69         9.48 o                         
  -4  17   1         37.70         18.59         8.54 o                         
  -3  17   1         46.85         51.37         8.61 o                         
  -2  17   1         75.66         72.10         8.92 o                         
  -1  17   1         29.40         31.44         7.10 o                         
   0  17   1          0.92         -5.19         6.04 o                         
   1  17   1         43.78         55.31         9.06 o                         
   2  17   1          0.06          0.52         6.36 o                         
   3  17   1         42.59         58.98         9.94 o                         
   4  17   1          1.89         -7.49         7.49 o                         
   5  17   1          9.81         -0.55        10.85 o                         
  -3  18   1          0.02         -4.15         7.39 o                         
  -2  18   1          4.51          9.31         7.22 o                         
  -1  18   1          0.83         -2.93         6.75 o                         
   0  18   1          2.71         -5.76         7.94 o                         
   1  18   1         29.11         21.30        11.22 o                         
   2  18   1         26.81         23.71         9.20 o                         
   3  18   1         19.31          8.04         8.60 o                         
  -2  19   1          0.16         -1.73         9.42 o                         
  -1  19   1         11.49         20.62        10.18 o                         
   0  19   1          3.27         10.49         9.09 o                         
   1  19   1         11.35         15.69         9.24 o                         
   2  19   1          2.46          8.36         9.27 o                         
 -10   0   2         59.13         54.82        14.22 o                         
  -9   0   2         23.54          5.78        14.14 o                         
  -8   0   2         22.39         20.78         8.69 o                         
  -7   0   2          0.15         -3.57         4.35 o                         
  -6   0   2         67.09         76.60         6.74 o                         
  -5   0   2         92.70         65.87         4.35 o                         
  -4   0   2         23.61         26.16         2.92 o                         
  -3   0   2        491.95        535.13         9.58 o                         
  -2   0   2      20527.78      21109.01       232.06 o                         
  -1   0   2       1938.92       1805.94        26.24 o                         
   1   0   2      14445.08      13926.29       217.56 o                         
   2   0   2         71.89        101.47         3.53 o                         
   3   0   2       1739.01       1619.02        21.71 o                         
   4   0   2       3092.32       3134.96        47.70 o                         
   5   0   2       2407.88       2255.60        39.00 o                         
   6   0   2       1067.75       1058.27        30.99 o                         
   7   0   2          1.43          0.92         4.76 o                         
   8   0   2         31.45         33.31        12.82 o                         
   9   0   2         29.38         29.37        14.72 o                         
  10   0   2         12.29         -1.12        11.89 o                         
 -10   1   2          6.50         -0.20         7.84 o                         
  -9   1   2        167.36        159.87        10.27 o                         
  -8   1   2         87.37         68.20         6.77 o                         
  -7   1   2         52.78         62.86         4.77 o                         
  -6   1   2         41.91         45.11         3.79 o                         
  -5   1   2        275.64        314.48         7.56 o                         
  -4   1   2        869.94        900.31        11.77 o                         
  -3   1   2       2519.41       2415.21        22.57 o                         
  -2   1   2         54.02         65.98         1.65 o                         
  -1   1   2       1800.32       1808.16        16.26 o                         
   0   1   2       1115.50       1011.69        24.21 o                         
   1   1   2       3782.37       3632.78        38.37 o                         
   2   1   2        423.39        353.95         4.73 o                         
   3   1   2       2800.01       2846.04        26.40 o                         
   4   1   2         95.73        100.42         4.26 o                         
   5   1   2        162.34        147.04         4.83 o                         
   6   1   2        260.61        244.68         7.07 o                         
   7   1   2        103.62         79.07         5.15 o                         
   8   1   2         17.79          8.87         4.95 o                         
   9   1   2          7.32          9.98         7.62 o                         
  10   1   2          1.10          0.61         8.36 o                         
 -10   2   2         37.44         30.84         8.99 o                         
  -9   2   2         12.28         12.54         6.23 o                         
  -8   2   2        149.68        164.59         8.57 o                         
  -7   2   2        335.93        306.72         8.51 o                         
  -6   2   2          3.23          1.64         2.66 o                         
  -5   2   2        285.92        297.79         8.97 o                         
  -4   2   2          9.23          5.22         1.82 o                         
  -3   2   2        743.56        792.42         8.80 o                         
  -2   2   2       9814.49       9454.11        82.22 o                         
  -1   2   2       1577.49       1365.03        11.68 o                         
   0   2   2      24605.77      24604.09       294.92 o                         
   1   2   2        510.99        490.67         5.04 o                         
   2   2   2      22271.17      22311.30       185.12 o                         
   3   2   2        484.32        465.61         6.72 o                         
   4   2   2       3681.27       3670.61        39.06 o                         
   5   2   2        824.16        838.79        12.67 o                         
   6   2   2        150.14        153.93         7.80 o                         
   7   2   2         42.82         42.53         4.54 o                         
   8   2   2        313.46        267.07        10.39 o                         
   9   2   2         13.62          0.78         7.48 o                         
  10   2   2          6.84         -0.41         7.83 o                         
 -10   3   2         64.14         69.52        12.39 o                         
  -9   3   2         40.19         39.44         7.23 o                         
  -8   3   2          1.58          3.36         4.55 o                         
  -7   3   2         75.82         76.51         5.67 o                         
  -6   3   2        112.48        129.35         5.18 o                         
  -5   3   2       1488.16       1549.17        23.07 o                         
  -4   3   2        218.50        225.69         4.99 o                         
  -3   3   2          0.20          8.55         2.11 o                         
  -2   3   2       3088.20       3076.65        29.08 o                         
  -1   3   2      23856.06      24575.05       204.07 o                         
   0   3   2       1448.73       1414.62        13.65 o                         
   1   3   2        399.27        360.47         4.21 o                         
   2   3   2       3766.17       3706.21        31.08 o                         
   3   3   2        181.00        160.15         3.93 o                         
   4   3   2          0.45          9.05         2.34 o                         
   5   3   2        328.82        343.14         7.91 o                         
   6   3   2         39.88         20.32         3.39 o                         
   7   3   2         14.24          7.53         3.64 o                         
   8   3   2         79.02         64.12         6.82 o                         
   9   3   2         35.14         23.55         8.17 o                         
  10   3   2          0.80          5.16         7.90 o                         
 -10   4   2         21.66         17.74         8.04 o                         
  -9   4   2         67.98         67.30        10.13 o                         
  -8   4   2         17.35         21.13         5.36 o                         
  -7   4   2         18.10         19.85         4.43 o                         
  -6   4   2         16.59         11.50         3.08 o                         
  -5   4   2          7.72          7.45         2.58 o                         
  -4   4   2        572.49        529.95         9.15 o                         
  -3   4   2         24.38         62.07        15.35 o                         
  -2   4   2        139.80        148.12         3.56 o                         
  -1   4   2      17539.94      17717.30       152.83 o                         
   0   4   2      23040.89      23377.84       209.21 o                         
   1   4   2       1034.47        941.73         9.99 o                         
   2   4   2         58.70         70.66         2.57 o                         
   3   4   2       1060.72       1034.39        12.23 o                         
   4   4   2        443.37        411.62         7.67 o                         
   5   4   2         75.55         64.56         4.22 o                         
   6   4   2          0.00          1.26         3.30 o                         
   7   4   2        248.50        245.15        10.45 o                         
   8   4   2         25.44         20.07         5.57 o                         
   9   4   2          5.99          7.71         7.35 o                         
  10   4   2         27.60         34.86         9.67 o                         
 -10   5   2          1.21          2.48         8.23 o                         
  -9   5   2        307.99        308.82        15.04 o                         
  -8   5   2         40.50         43.51         6.96 o                         
  -7   5   2          2.96          5.22         5.76 o                         
  -6   5   2         14.45         13.47         3.21 o                         
  -5   5   2        393.59        383.35         7.92 o                         
  -4   5   2        211.01        210.59         4.61 o                         
  -3   5   2        435.12        482.03         8.21 o                         
  -2   5   2       1633.99       1579.90        16.27 o                         
  -1   5   2          0.35         -1.42         1.42 o                         
   0   5   2       4354.01       4388.71        44.67 o                         
   1   5   2        329.16        304.63         6.00 o                         
   2   5   2        408.41        417.83         5.97 o                         
   3   5   2          5.45          5.11         1.82 o                         
   4   5   2        467.15        510.17         8.93 o                         
   5   5   2        183.20        186.82         6.30 o                         
   6   5   2         42.45         49.59         4.51 o                         
   7   5   2         12.53         14.97         4.84 o                         
   8   5   2         64.70         71.82         7.18 o                         
   9   5   2         15.72         16.57         7.93 o                         
  10   5   2          3.02         13.48         8.65 o                         
 -10   6   2          4.30          8.02         8.50 o                         
  -9   6   2          1.88          9.14         6.43 o                         
  -8   6   2          4.02          4.13         5.79 o                         
  -7   6   2          0.86          4.70         4.66 o                         
  -6   6   2        138.87        151.49         6.00 o                         
  -5   6   2          1.58          7.72         2.64 o                         
  -4   6   2        161.28        178.52         5.20 o                         
  -3   6   2         11.11         16.11         2.56 o                         
  -2   6   2        214.40        271.60         5.33 o                         
  -1   6   2        270.69        255.57         5.30 o                         
   0   6   2       1803.70       1985.77        24.31 o                         
   1   6   2        309.96        274.69         5.13 o                         
   2   6   2        126.23        159.08         3.81 o                         
   3   6   2        476.66        508.68         8.47 o                         
   4   6   2       2869.22       3013.96        42.25 o                         
   5   6   2        194.52        181.46         6.13 o                         
   6   6   2         31.04         29.98         4.26 o                         
   7   6   2         65.51         59.10         6.33 o                         
   8   6   2          6.99          6.43         5.31 o                         
   9   6   2          1.34         -2.59         7.28 o                         
  10   6   2          0.35         -8.17         8.17 o                         
  -9   7   2          1.07          3.77         7.17 o                         
  -8   7   2         12.71          8.93         6.25 o                         
  -7   7   2          5.76          6.27         4.26 o                         
  -6   7   2        317.67        312.22         9.42 o                         
  -5   7   2        225.45        252.11         6.77 o                         
  -4   7   2        167.85        156.55         5.10 o                         
  -3   7   2        171.58        201.86         6.86 o                         
  -2   7   2        396.50        397.69         7.17 o                         
  -1   7   2       2585.66       2652.87        32.03 o                         
   0   7   2       1093.19       1031.13        15.30 o                         
   1   7   2       1273.00       1304.43        16.28 o                         
   2   7   2         22.19         22.44         2.30 o                         
   3   7   2         10.41          8.63         2.30 o                         
   4   7   2          5.10          3.91         2.55 o                         
   5   7   2        107.40        116.02         5.48 o                         
   6   7   2          0.05         -1.52         3.50 o                         
   7   7   2          2.10          4.14         5.45 o                         
   8   7   2          3.52         -0.57         5.32 o                         
   9   7   2         40.20         44.19        10.90 o                         
  -9   8   2          5.30          6.84         6.99 o                         
  -8   8   2         43.18         46.50         7.34 o                         
  -7   8   2          6.70         -0.60         4.91 o                         
  -6   8   2         25.27         29.71         5.97 o                         
  -5   8   2          2.66         -0.79         3.59 o                         
  -4   8   2         27.55         26.69         3.27 o                         
  -3   8   2         19.73         35.35         2.99 o                         
  -2   8   2        142.06        134.81         4.67 o                         
  -1   8   2       3906.01       3935.07        46.41 o                         
   0   8   2          0.17          5.27         2.56 o                         
   1   8   2        572.49        574.12         9.38 o                         
   2   8   2         47.92         34.67         3.02 o                         
   3   8   2        566.95        581.84         9.37 o                         
   4   8   2          3.44          3.13         2.63 o                         
   5   8   2        100.49        103.84         5.90 o                         
   6   8   2        538.07        522.01        13.69 o                         
   7   8   2         64.34         67.99         7.12 o                         
   8   8   2         30.94         19.35         8.91 o                         
   9   8   2         10.82         10.81         9.13 o                         
  -9   9   2         19.49          0.73         8.30 o                         
  -8   9   2         16.30          9.31         6.14 o                         
  -7   9   2         41.42         62.76        10.13 o                         
  -6   9   2         10.28         14.31         4.94 o                         
  -5   9   2        245.59        256.16         7.71 o                         
  -4   9   2         78.76         87.04         4.61 o                         
  -3   9   2        154.55        154.45         4.87 o                         
  -2   9   2         42.59         40.31         3.56 o                         
  -1   9   2        589.76        621.24         9.96 o                         
   0   9   2        945.00        978.31        14.44 o                         
   1   9   2        193.76        225.28         5.70 o                         
   2   9   2          2.72          0.06         2.64 o                         
   3   9   2        559.77        576.03         9.59 o                         
   4   9   2        180.71        192.18         6.52 o                         
   5   9   2        399.49        431.83        10.20 o                         
   6   9   2          6.52         10.23         4.89 o                         
   7   9   2         25.75         28.47         8.19 o                         
   8   9   2         77.82         78.54         9.06 o                         
   9   9   2          3.10         -0.34         8.06 o                         
  -9  10   2         80.47        110.73        17.30 o                         
  -8  10   2          0.92         -6.12         6.12 o                         
  -7  10   2          0.22          0.99         5.79 o                         
  -6  10   2        421.15        402.40        19.17 o                         
  -5  10   2         87.29         84.97         6.01 o                         
  -4  10   2         11.58          4.41         3.16 o                         
  -3  10   2        329.97        299.08         7.30 o                         
  -2  10   2          6.65          7.07         3.11 o                         
  -1  10   2         54.43         60.09         4.01 o                         
   0  10   2        316.15        323.36         7.62 o                         
   1  10   2         24.58         25.68         3.29 o                         
   2  10   2         32.84         32.48         3.58 o                         
   3  10   2        765.95        796.39        14.38 o                         
   4  10   2         92.14         92.38         5.20 o                         
   5  10   2          0.36         -4.21         4.21 o                         
   6  10   2          7.02         -0.11         4.61 o                         
   7  10   2         11.00         12.45         5.61 o                         
   8  10   2          7.12         -1.53         7.33 o                         
   9  10   2         33.75         36.64        10.09 o                         
  -8  11   2         64.72         74.70        10.75 o                         
  -7  11   2         44.09         48.04         7.58 o                         
  -6  11   2        183.98        175.86         9.11 o                         
  -5  11   2         80.56         60.54         6.37 o                         
  -4  11   2        116.51        110.97         5.79 o                         
  -3  11   2         21.95         24.69         3.67 o                         
  -2  11   2       1224.00       1257.13        18.75 o                         
  -1  11   2         74.48         80.05         4.65 o                         
   0  11   2        113.15        110.38         5.08 o                         
   1  11   2          3.68          6.70         3.23 o                         
   2  11   2          0.02         -3.08         3.08 o                         
   3  11   2         25.06         20.04         3.84 o                         
   4  11   2         85.65        100.48         7.19 o                         
   5  11   2         52.97         70.55         8.80 o                         
   6  11   2          4.28          0.26         5.02 o                         
   7  11   2          0.85          5.82         5.58 o                         
   8  11   2          1.37          2.13         7.90 o                         
  -8  12   2          0.24          7.89         8.56 o                         
  -7  12   2          2.72          0.01         7.37 o                         
  -6  12   2          0.74         -4.24         5.33 o                         
  -5  12   2         60.34         73.71         6.99 o                         
  -4  12   2          3.01          0.97         4.57 o                         
  -3  12   2         95.58        101.85         5.92 o                         
  -2  12   2          9.06         11.80         3.80 o                         
  -1  12   2          0.06          3.84         3.82 o                         
   0  12   2         94.93        102.27         5.66 o                         
   1  12   2        316.03        330.75         9.72 o                         
   2  12   2         20.29         15.10         3.98 o                         
   3  12   2         15.22          7.90         4.09 o                         
   4  12   2         16.73         17.63         5.12 o                         
   5  12   2         79.99         85.61        10.53 o                         
   6  12   2         44.22         40.77         6.54 o                         
   7  12   2          3.63          1.07         5.55 o                         
   8  12   2         19.14         14.64         8.38 o                         
  -7  13   2         25.20         11.38         8.78 o                         
  -6  13   2         12.65         14.79         8.18 o                         
  -5  13   2         79.98         77.43         7.48 o                         
  -4  13   2          0.00          7.39         5.07 o                         
  -3  13   2        183.32        182.01         8.53 o                         
  -2  13   2         29.63         40.68         6.63 o                         
  -1  13   2         65.02         62.25         6.20 o                         
   0  13   2        180.15        185.66         8.27 o                         
   1  13   2        135.03        124.86         6.04 o                         
   2  13   2          2.94          3.50         5.13 o                         
   3  13   2         36.38         33.37         5.13 o                         
   4  13   2          0.30          5.99         5.07 o                         
   5  13   2        147.21        157.95        11.50 o                         
   6  13   2          2.65         -0.43         5.24 o                         
   7  13   2         14.14         20.50         9.08 o                         
  -7  14   2          7.18         -2.96         9.07 o                         
  -6  14   2          1.85         -5.73         7.69 o                         
  -5  14   2        141.80        135.80        10.16 o                         
  -4  14   2         61.23         76.10         8.08 o                         
  -3  14   2         51.47         52.44         6.06 o                         
  -2  14   2         16.57         10.80         6.23 o                         
  -1  14   2         12.59          7.78         4.91 o                         
   0  14   2          9.88         11.53         6.26 o                         
   1  14   2        448.23        404.80        12.11 o                         
   2  14   2         38.87         33.49         5.90 o                         
   3  14   2        155.11        153.66         7.89 o                         
   4  14   2        311.17        325.20        11.73 o                         
   5  14   2          5.85          1.67         5.04 o                         
   6  14   2         15.24         15.46         6.18 o                         
   7  14   2         25.25         22.51         8.76 o                         
  -6  15   2         27.18         29.34         9.28 o                         
  -5  15   2          3.09         -7.23         7.23 o                         
  -4  15   2         51.07         68.96         8.63 o                         
  -3  15   2        123.96        119.06         7.61 o                         
  -2  15   2         18.14          5.03         5.42 o                         
  -1  15   2          5.55         -0.10         6.50 o                         
   0  15   2        229.54        231.16         9.80 o                         
   1  15   2         47.34         64.35         6.79 o                         
   2  15   2         77.10         79.38         7.31 o                         
   3  15   2          2.22         -1.08         4.81 o                         
   4  15   2          6.60         -5.03         5.33 o                         
   5  15   2          1.27         -3.16         5.43 o                         
   6  15   2         13.80          7.23         6.13 o                         
  -6  16   2          5.48         13.18        12.69 o                         
  -5  16   2          1.32         -2.55        10.94 o                         
  -4  16   2         22.59         22.17         7.48 o                         
  -3  16   2         75.73         74.67         8.60 o                         
  -2  16   2          4.07         -4.47         6.27 o                         
  -1  16   2         13.41          8.17         7.07 o                         
   0  16   2          1.96          3.43         5.24 o                         
   1  16   2         71.47         90.41        12.85 o                         
   2  16   2          4.22          0.90         5.26 o                         
   3  16   2          0.74         -3.87         4.95 o                         
   4  16   2         20.71         18.53         9.26 o                         
   5  16   2          2.31         -2.01         6.60 o                         
  -5  17   2         52.52         68.31        10.99 o                         
  -4  17   2         11.10         14.27         8.62 o                         
  -3  17   2          6.85          6.86         7.07 o                         
  -2  17   2          1.99          1.26         6.71 o                         
  -1  17   2         48.38         43.63         7.82 o                         
   0  17   2         12.75         10.96         6.85 o                         
   1  17   2         23.77         21.68         7.03 o                         
   2  17   2         30.42         32.83        10.23 o                         
   3  17   2          0.02         -0.90         6.24 o                         
   4  17   2         14.00          4.85         8.10 o                         
   5  17   2          3.31         -7.48        14.55 o                         
  -3  18   2         37.51         38.61         9.79 o                         
  -2  18   2          2.36         13.76         7.50 o                         
  -1  18   2          4.43         -0.98         7.85 o                         
   0  18   2          7.59          4.70         7.04 o                         
   1  18   2          4.42         -0.42         6.43 o                         
   2  18   2         18.05         19.79         7.72 o                         
   3  18   2         22.20         18.72         9.18 o                         
  -2  19   2         13.34         26.21        21.97 o                         
  -1  19   2         20.67         20.80        11.03 o                         
   0  19   2        117.44        140.48        14.13 o                         
   1  19   2          0.16          7.97         9.06 o                         
 -10   1   3         34.98         34.19         8.90 o                         
  -9   1   3         42.72         44.61         6.34 o                         
  -8   1   3         12.55          6.14         4.45 o                         
  -7   1   3        227.20        244.44         7.63 o                         
  -6   1   3         13.14         12.58         2.64 o                         
  -5   1   3        508.01        571.80        11.98 o                         
  -4   1   3        288.00        303.30         5.69 o                         
  -3   1   3        233.67        246.20         9.74 o                         
  -2   1   3       6843.91       6487.56        52.89 o                         
  -1   1   3          0.21          1.10         0.51 o                         
   0   1   3       4082.27       3749.69        59.43 o                         
   1   1   3       1290.13       1222.45        12.39 o                         
   2   1   3        275.89        302.17         4.52 o                         
   3   1   3         64.44         57.46         2.91 o                         
   4   1   3        147.84        151.16         4.23 o                         
   5   1   3        814.29        854.33        12.18 o                         
   6   1   3        146.72        149.26         5.75 o                         
   7   1   3         21.90         17.72         3.79 o                         
   8   1   3        119.27        118.18         8.70 o                         
   9   1   3         34.88         31.60         8.37 o                         
  10   1   3          1.81         14.28         8.85 o                         
 -10   2   3          8.64         -5.04         6.88 o                         
  -9   2   3        107.37        132.93        11.04 o                         
  -8   2   3          0.32         -4.10         4.10 o                         
  -7   2   3          0.88          1.73         3.43 o                         
  -6   2   3         61.60         71.33         3.91 o                         
  -5   2   3         89.65         83.48         4.82 o                         
  -4   2   3          0.07         -1.51         1.51 o                         
  -3   2   3       4081.02       3979.73        39.14 o                         
  -2   2   3       6869.47       6681.54        56.34 o                         
  -1   2   3        551.01        578.45         5.64 o                         
   0   2   3       4198.91       4150.54        58.83 o                         
   1   2   3          1.85          2.35         0.81 o                         
   2   2   3       1539.31       1458.04        14.09 o                         
   3   2   3         83.11         85.30         3.23 o                         
   4   2   3        745.29        758.29        10.61 o                         
   5   2   3          0.34         -0.17         2.24 o                         
   6   2   3        175.40        163.53         5.71 o                         
   7   2   3         36.70         39.98         4.46 o                         
   8   2   3          0.48          3.49         5.43 o                         
   9   2   3         10.77         14.46         7.38 o                         
  10   2   3          3.09          7.61         8.56 o                         
 -10   3   3         10.38         -3.29        10.54 o                         
  -9   3   3         11.54         -0.61         7.25 o                         
  -8   3   3          4.05          5.70         4.61 o                         
  -7   3   3        249.63        245.38         8.43 o                         
  -6   3   3         39.85         37.85         3.44 o                         
  -5   3   3        143.96        141.58         4.80 o                         
  -4   3   3         11.66         11.86         1.90 o                         
  -3   3   3          8.36          9.73         1.59 o                         
  -2   3   3         95.03         84.22         2.16 o                         
  -1   3   3       4560.75       4402.74        37.43 o                         
   0   3   3       7837.95       7719.83        76.96 o                         
   1   3   3        341.30        324.90         3.77 o                         
   2   3   3        133.21        121.60         2.76 o                         
   3   3   3        951.18        944.63        10.83 o                         
   4   3   3        397.25        510.93         8.21 o                         
   5   3   3       1007.52       1009.85        16.54 o                         
   6   3   3        107.08        102.65         4.97 o                         
   7   3   3        392.24        398.77        12.72 o                         
   8   3   3        101.00         91.71         7.43 o                         
   9   3   3         54.55         59.41         9.54 o                         
  10   3   3          4.12          8.07         8.42 o                         
 -10   4   3         23.13         35.75        10.71 o                         
  -9   4   3         10.33          8.39         6.13 o                         
  -8   4   3        127.12        123.33         8.55 o                         
  -7   4   3        422.67        426.18        11.03 o                         
  -6   4   3        385.50        391.39         9.62 o                         
  -5   4   3         35.81         32.21         3.42 o                         
  -4   4   3          3.10          3.09         1.84 o                         
  -3   4   3        569.79        556.28         7.63 o                         
  -2   4   3       3838.13       3717.73        33.61 o                         
  -1   4   3       8862.40       8710.36        75.91 o                         
   0   4   3       1423.40       1318.41        13.69 o                         
   1   4   3        190.81        182.62         3.52 o                         
   2   4   3       1313.48       1328.33        13.91 o                         
   3   4   3        738.36        819.57        10.80 o                         
   4   4   3        909.18        885.98        13.85 o                         
   5   4   3          9.94          2.24         2.62 o                         
   6   4   3         57.74         51.93         4.58 o                         
   7   4   3         47.20         42.14         5.20 o                         
   8   4   3        191.00        178.64         9.22 o                         
   9   4   3          3.41          2.24         7.42 o                         
  10   4   3         17.42         35.97         9.54 o                         
 -10   5   3          0.80         -1.12         7.69 o                         
  -9   5   3         17.10         27.28         6.85 o                         
  -8   5   3          3.66          5.55         5.38 o                         
  -7   5   3          4.42          3.23         3.61 o                         
  -6   5   3        402.56        426.11         9.04 o                         
  -5   5   3          5.67          6.54         2.50 o                         
  -4   5   3         28.21         28.67         2.47 o                         
  -3   5   3         22.66         35.71         2.43 o                         
  -2   5   3       3570.36       3481.99        31.85 o                         
  -1   5   3       1944.96       1914.89        19.76 o                         
   0   5   3        799.15        759.39         9.39 o                         
   1   5   3       1042.95       1078.65        12.75 o                         
   2   5   3        242.15        253.30         4.65 o                         
   3   5   3        439.73        435.85         7.50 o                         
   4   5   3        739.23        695.81        11.58 o                         
   5   5   3        146.49        175.09         7.71 o                         
   6   5   3        184.63        180.59         6.66 o                         
   7   5   3         16.49          8.37         4.79 o                         
   8   5   3         78.69         59.25         6.94 o                         
   9   5   3         49.82         56.68        14.46 o                         
  10   5   3          9.58         14.92         9.26 o                         
 -10   6   3          7.02          8.88        11.24 o                         
  -9   6   3         29.61         30.80         7.29 o                         
  -8   6   3          5.49         12.89         7.13 o                         
  -7   6   3         41.41         47.03         5.37 o                         
  -6   6   3         39.88         37.08         3.75 o                         
  -5   6   3        554.12        607.94        10.42 o                         
  -4   6   3          0.08          0.24         2.17 o                         
  -3   6   3       2229.00       2210.12        28.59 o                         
  -2   6   3         18.81         19.88         2.22 o                         
  -1   6   3       3803.71       4003.50        41.40 o                         
   0   6   3       1433.62       1503.88        17.90 o                         
   1   6   3          2.87          0.30         1.75 o                         
   2   6   3       2223.94       2212.34        23.16 o                         
   3   6   3        295.87        299.40         6.26 o                         
   4   6   3         24.12         24.54         3.01 o                         
   5   6   3         13.63          5.22         2.82 o                         
   6   6   3         29.62         15.37         3.88 o                         
   7   6   3        164.05        155.41         8.36 o                         
   8   6   3          8.92          9.77         6.13 o                         
   9   6   3         27.40         35.65         9.07 o                         
  -9   7   3         27.64         20.38         7.25 o                         
  -8   7   3         29.53         34.04         8.84 o                         
  -7   7   3          1.24         -0.20         4.40 o                         
  -6   7   3        147.88        143.52         6.33 o                         
  -5   7   3          7.91          5.95         3.28 o                         
  -4   7   3         21.69         29.16         3.24 o                         
  -3   7   3         46.84         35.73         3.19 o                         
  -2   7   3        234.13        236.14         5.32 o                         
  -1   7   3       2422.57       2322.79        25.39 o                         
   0   7   3       2851.96       2988.08        35.41 o                         
   1   7   3        109.49        106.95         3.93 o                         
   2   7   3        460.37        423.18         8.49 o                         
   3   7   3        397.04        359.41         7.15 o                         
   4   7   3        109.12        116.58         5.35 o                         
   5   7   3        103.13        109.31         5.54 o                         
   6   7   3        189.40        215.90         8.91 o                         
   7   7   3        541.47        589.84        18.31 o                         
   8   7   3         99.75         99.98         9.02 o                         
   9   7   3         14.65         28.72         9.21 o                         
  -9   8   3         14.39         11.62         8.47 o                         
  -8   8   3         58.51         66.18         8.00 o                         
  -7   8   3        146.78        168.95         9.48 o                         
  -6   8   3          1.11         -0.01         3.78 o                         
  -5   8   3          1.91          1.04         3.03 o                         
  -4   8   3         30.67         29.04         3.60 o                         
  -3   8   3          0.27         -0.45         2.16 o                         
  -2   8   3       1285.94       1204.99        18.09 o                         
  -1   8   3        349.42        363.96         7.27 o                         
   0   8   3        626.98        612.74        10.54 o                         
   1   8   3        604.59        673.85        10.92 o                         
   2   8   3       2237.76       2300.39        29.22 o                         
   3   8   3        531.05        556.85         9.64 o                         
   4   8   3         94.95         93.93         4.56 o                         
   5   8   3        114.68        116.34         5.31 o                         
   6   8   3        239.51        240.80        10.34 o                         
   7   8   3        104.18        100.50         7.78 o                         
   8   8   3         12.12         14.01         6.39 o                         
   9   8   3         35.71         53.49        15.40 o                         
  -9   9   3         13.30         11.82         8.66 o                         
  -8   9   3         11.26         14.22         6.45 o                         
  -7   9   3         24.75         20.51         6.62 o                         
  -6   9   3         34.47         35.65         5.32 o                         
  -5   9   3          0.42          3.71         3.40 o                         
  -4   9   3         12.72          9.56         3.30 o                         
  -3   9   3         81.07         93.43         4.62 o                         
  -2   9   3        140.05        178.00         6.16 o                         
  -1   9   3        133.60        132.07         4.75 o                         
   0   9   3       1466.12       1531.79        23.81 o                         
   1   9   3         56.92         58.55         4.17 o                         
   2   9   3        544.87        559.44        10.30 o                         
   3   9   3        619.87        642.82        12.22 o                         
   4   9   3         85.68         99.56         4.87 o                         
   5   9   3         19.66         22.44         3.99 o                         
   6   9   3         15.35         13.91         4.95 o                         
   7   9   3         47.89         51.84         8.35 o                         
   8   9   3         48.84         45.14         7.94 o                         
   9   9   3         25.95         32.69         9.53 o                         
  -9  10   3          2.39         14.67        12.38 o                         
  -8  10   3         18.97         19.42         8.73 o                         
  -7  10   3          8.17          4.55         5.88 o                         
  -6  10   3          0.51          2.07         5.15 o                         
  -5  10   3        850.96        811.41        15.89 o                         
  -4  10   3          4.40          0.52         3.27 o                         
  -3  10   3         96.33        110.85         5.28 o                         
  -2  10   3        233.38        253.44         7.53 o                         
  -1  10   3       3211.60       3190.40        42.05 o                         
   0  10   3        383.79        422.36         9.46 o                         
   1  10   3        279.80        263.81         8.57 o                         
   2  10   3          2.97          3.45         3.11 o                         
   3  10   3        134.45        125.49         5.33 o                         
   4  10   3         77.14         69.07         4.69 o                         
   5  10   3          2.58          6.99         4.45 o                         
   6  10   3        168.86        169.14         8.96 o                         
   7  10   3        135.37        142.14        12.39 o                         
   8  10   3          4.53          6.69         8.41 o                         
  -8  11   3          4.59         -1.51         8.20 o                         
  -7  11   3          3.41          6.89         7.69 o                         
  -6  11   3          0.06         12.85         5.47 o                         
  -5  11   3        601.38        589.52        14.64 o                         
  -4  11   3          1.01         -2.01         3.56 o                         
  -3  11   3         12.47          6.24         3.22 o                         
  -2  11   3         37.11         34.26         5.72 o                         
  -1  11   3        140.41        113.56         7.22 o                         
   0  11   3        234.03        235.32         7.45 o                         
   1  11   3         18.76         19.05         3.67 o                         
   2  11   3         30.91         21.74         3.99 o                         
   3  11   3          0.65         -1.48         3.25 o                         
   4  11   3         98.27         99.49         6.39 o                         
   5  11   3          5.44          2.58         4.84 o                         
   6  11   3          1.82         -1.58         5.00 o                         
   7  11   3         64.28         85.77         8.05 o                         
   8  11   3        194.67        219.08        14.04 o                         
  -8  12   3          2.90          3.92         8.24 o                         
  -7  12   3        106.56        136.56        11.62 o                         
  -6  12   3        462.81        436.96        19.03 o                         
  -5  12   3          6.09         20.23         5.57 o                         
  -4  12   3         11.31         11.27         5.00 o                         
  -3  12   3        344.44        325.73         9.38 o                         
  -2  12   3        331.95        301.70         9.11 o                         
  -1  12   3        415.22        415.89        10.37 o                         
   0  12   3        344.56        339.94         8.89 o                         
   1  12   3        155.69        154.71         6.17 o                         
   2  12   3         51.91         59.63         4.82 o                         
   3  12   3          0.01         -3.68         3.68 o                         
   4  12   3        116.61        105.43         7.29 o                         
   5  12   3          9.71          8.41         6.43 o                         
   6  12   3          0.15         -1.97         5.30 o                         
   7  12   3          0.00          4.26         7.45 o                         
   8  12   3          0.00         -1.62         8.12 o                         
  -7  13   3          0.25         -9.93        10.83 o                         
  -6  13   3          7.09          5.98         8.25 o                         
  -5  13   3        122.37        125.44         9.56 o                         
  -4  13   3          0.73          1.91         4.96 o                         
  -3  13   3          1.13          4.15         4.67 o                         
  -2  13   3        275.54        279.31         9.81 o                         
  -1  13   3        101.39        104.32         6.98 o                         
   0  13   3        130.35        151.47         7.08 o                         
   1  13   3        368.76        341.68         9.30 o                         
   2  13   3        183.03        189.02         8.70 o                         
   3  13   3         11.01          3.90         4.39 o                         
   4  13   3          0.53         -0.30         4.72 o                         
   5  13   3          0.22         -4.69         4.69 o                         
   6  13   3          4.92          5.84         6.13 o                         
   7  13   3         33.23         31.68         9.07 o                         
  -7  14   3          6.43          3.47         8.69 o                         
  -6  14   3          5.86          6.95         8.49 o                         
  -5  14   3        210.09        210.99        12.63 o                         
  -4  14   3         62.38         57.86         8.10 o                         
  -3  14   3          0.09         -4.77         4.77 o                         
  -2  14   3         60.64         56.77         6.28 o                         
  -1  14   3        130.59        144.02         7.96 o                         
   0  14   3        244.23        247.80         8.94 o                         
   1  14   3         17.68         10.36         5.10 o                         
   2  14   3         68.68         66.86         6.63 o                         
   3  14   3          2.35          3.91         4.85 o                         
   4  14   3         14.69         24.15         5.88 o                         
   5  14   3         27.75         15.87         5.79 o                         
   6  14   3         13.84          8.74         6.13 o                         
   7  14   3         15.12         15.16        10.91 o                         
  -6  15   3         26.33         33.07         9.61 o                         
  -5  15   3          2.33         -2.34        11.94 o                         
  -4  15   3         41.43         39.43         7.47 o                         
  -3  15   3         13.56         11.95         6.68 o                         
  -2  15   3          6.38         -0.10         7.27 o                         
  -1  15   3          0.04         -1.50         4.76 o                         
   0  15   3         59.87         60.54         6.78 o                         
   1  15   3         16.50         12.27         7.36 o                         
   2  15   3        199.76        179.22         9.20 o                         
   3  15   3         10.68          8.15         4.99 o                         
   4  15   3         43.10         57.80         7.15 o                         
   5  15   3         29.27         35.83         8.12 o                         
   6  15   3          0.00          1.78         8.25 o                         
  -5  16   3        218.59        239.13        14.19 o                         
  -4  16   3         52.14         50.26         9.70 o                         
  -3  16   3         14.66          5.48         6.77 o                         
  -2  16   3         89.91         81.48        11.32 o                         
  -1  16   3         73.74         65.64         8.32 o                         
   0  16   3         52.04         47.68         7.78 o                         
   1  16   3         38.96         39.33         7.59 o                         
   2  16   3          1.53          0.37         6.22 o                         
   3  16   3          1.65          5.13         5.86 o                         
   4  16   3         18.56         33.13         7.47 o                         
   5  16   3         16.82         10.92         8.95 o                         
  -5  17   3         34.99         38.51        10.36 o                         
  -4  17   3          6.90         -4.41        10.15 o                         
  -3  17   3          0.71         -7.79         7.79 o                         
  -2  17   3         22.10         16.90         7.28 o                         
  -1  17   3          5.49         -1.92         6.71 o                         
   0  17   3         25.36         33.69         7.76 o                         
   1  17   3         79.47         93.58        10.00 o                         
   2  17   3         65.41         74.93         9.00 o                         
   3  17   3          1.15         -2.58         5.89 o                         
   4  17   3         12.56          3.59         7.90 o                         
  -3  18   3          5.50          1.89         8.71 o                         
  -2  18   3         12.26         16.76         8.28 o                         
  -1  18   3         21.22         20.66         7.92 o                         
   0  18   3          4.25          0.08         6.98 o                         
   1  18   3         36.59         57.61         8.70 o                         
   2  18   3          0.21          4.57         9.00 o                         
   3  18   3          3.41          1.41         7.39 o                         
  -1  19   3         21.43         39.17        10.14 o                         
   0  19   3          1.95          1.81        10.96 o                         
   1  19   3          0.01          0.04        10.38 o                         
 -10   0   4          6.33          5.78        10.36 o                         
  -9   0   4         28.53         33.12         8.73 o                         
  -8   0   4         19.55         23.00         7.10 o                         
  -7   0   4         36.25         50.50         7.94 o                         
  -6   0   4          8.81          9.10         3.34 o                         
  -5   0   4        210.05        171.96         7.49 o                         
  -4   0   4        269.14        256.14         7.79 o                         
  -3   0   4        107.15        111.83         4.05 o                         
  -2   0   4       5766.60       5490.85        71.01 o                         
  -1   0   4        454.23        418.83         5.75 o                         
   0   0   4       7318.80       6813.26        76.62 o                         
   1   0   4       3186.68       2965.38        42.47 o                         
   2   0   4       1209.02       1097.74        16.13 o                         
   3   0   4       7802.89       8177.08       129.54 o                         
   4   0   4        529.94        613.35        16.84 o                         
   5   0   4         36.08         21.67         3.81 o                         
   6   0   4          0.32          2.38         3.59 o                         
   7   0   4        204.03        194.35        10.17 o                         
   8   0   4         72.44         50.96         9.06 o                         
   9   0   4          2.48          5.09         9.83 o                         
  10   0   4         13.13         31.13        13.46 o                         
 -10   1   4          8.66         13.87         8.09 o                         
  -9   1   4          1.09         -4.19         4.56 o                         
  -8   1   4         32.88         36.40         5.53 o                         
  -7   1   4          7.89          3.69         3.42 o                         
  -6   1   4         75.80         66.45         4.69 o                         
  -5   1   4         63.47         72.12         3.12 o                         
  -4   1   4       2344.10       2237.80        23.52 o                         
  -3   1   4         32.94         25.07         1.79 o                         
  -2   1   4         35.42         38.14         1.37 o                         
  -1   1   4       5172.64       4935.47        47.15 o                         
   0   1   4        458.70        432.00         6.22 o                         
   1   1   4       4091.46       3698.74        33.89 o                         
   2   1   4        711.58        719.99         8.44 o                         
   3   1   4        727.64        712.87        10.00 o                         
   4   1   4        135.52        138.75         3.89 o                         
   5   1   4          7.90          2.77         2.28 o                         
   6   1   4          1.30          2.10         2.65 o                         
   7   1   4         80.49         71.57         5.19 o                         
   8   1   4         29.00         20.39         5.59 o                         
   9   1   4          4.05         12.99         7.55 o                         
  10   1   4          0.00          5.81         8.50 o                         
 -10   2   4          1.70          4.53         7.45 o                         
  -9   2   4         36.84         39.04         6.22 o                         
  -8   2   4          1.37         -0.78         4.48 o                         
  -7   2   4         48.26         67.42         4.96 o                         
  -6   2   4         80.88         70.40         3.98 o                         
  -5   2   4        156.60        144.19         5.01 o                         
  -4   2   4       1601.36       1693.14        18.52 o                         
  -3   2   4        748.83        679.66         8.86 o                         
  -2   2   4        864.33        886.09         8.33 o                         
  -1   2   4      15173.69      15244.93       138.42 o                         
   0   2   4      12618.79      12456.98       146.79 o                         
   1   2   4         15.18         21.57         1.18 o                         
   2   2   4        299.91        337.73         5.14 o                         
   3   2   4         11.74         15.62         1.99 o                         
   4   2   4        124.62        138.10         6.02 o                         
   5   2   4        236.59        236.98         6.17 o                         
   6   2   4          2.57         -2.48         2.48 o                         
   7   2   4        188.67        193.54         8.04 o                         
   8   2   4        166.39        155.76         9.50 o                         
   9   2   4         53.60         54.68         9.10 o                         
  10   2   4         35.94         40.24         9.71 o                         
 -10   3   4         18.99         29.47         8.97 o                         
  -9   3   4         24.86         13.36         6.41 o                         
  -8   3   4         99.31        105.18         9.00 o                         
  -7   3   4        398.14        396.61        10.44 o                         
  -6   3   4         45.19         49.97         3.67 o                         
  -5   3   4       1431.32       1543.29        21.63 o                         
  -4   3   4         15.52          9.59         1.92 o                         
  -3   3   4          4.00          6.61         1.62 o                         
  -2   3   4         56.34         66.68         2.03 o                         
  -1   3   4       3960.51       3772.57        38.30 o                         
   0   3   4         11.89          9.80         2.00 o                         
   1   3   4        254.95        203.98         3.02 o                         
   2   3   4        964.02        890.20         9.91 o                         
   3   3   4        210.38        215.42         4.49 o                         
   4   3   4        898.32        828.90        12.05 o                         
   5   3   4         49.43         51.87         3.58 o                         
   6   3   4        245.68        265.94         7.20 o                         
   7   3   4         36.94         22.30         4.59 o                         
   8   3   4        205.31        183.36        13.50 o                         
   9   3   4         18.67          7.88         7.31 o                         
  10   3   4         20.96         15.35         8.93 o                         
 -10   4   4          3.60          1.54         6.16 o                         
  -9   4   4         32.57         25.99         6.68 o                         
  -8   4   4          6.40          5.00         4.74 o                         
  -7   4   4        106.27        118.41        11.07 o                         
  -6   4   4          7.15         10.00         2.88 o                         
  -5   4   4        347.26        358.94         7.04 o                         
  -4   4   4          9.00          7.13         2.05 o                         
  -3   4   4        884.84        937.67        11.12 o                         
  -2   4   4         41.20         46.94         2.48 o                         
  -1   4   4       6633.61       6579.62        60.30 o                         
   0   4   4        109.06        137.68         6.11 o                         
   1   4   4          2.19          3.13         1.33 o                         
   2   4   4        109.25         91.04         3.25 o                         
   3   4   4         42.90         47.24         2.62 o                         
   4   4   4        107.82        128.05         4.41 o                         
   5   4   4         43.62         39.36         3.43 o                         
   6   4   4          0.09          2.25         3.16 o                         
   7   4   4        326.16        312.38        12.26 o                         
   8   4   4         14.33          9.76         6.10 o                         
   9   4   4          7.03         11.29         7.53 o                         
  10   4   4          9.99         14.48         9.24 o                         
 -10   5   4         33.62         30.98         8.98 o                         
  -9   5   4         34.76         46.38         7.62 o                         
  -8   5   4         12.93         30.14         6.01 o                         
  -7   5   4          8.40         10.80         4.58 o                         
  -6   5   4          3.12         -2.91         2.91 o                         
  -5   5   4          2.73          4.57         2.77 o                         
  -4   5   4       1552.07       1561.43        20.97 o                         
  -3   5   4         32.75         63.67         3.12 o                         
  -2   5   4        664.39        610.52         7.54 o                         
  -1   5   4          0.17          1.18         1.61 o                         
   0   5   4        560.03        617.36         7.95 o                         
   1   5   4       1070.90       1079.63        15.46 o                         
   2   5   4        408.55        402.34         6.80 o                         
   3   5   4        546.70        563.88         8.48 o                         
   4   5   4        641.08        668.03        11.91 o                         
   5   5   4         18.55         23.88         3.29 o                         
   6   5   4        107.69        109.31         5.66 o                         
   7   5   4          0.14          0.10         4.09 o                         
   8   5   4         26.28         30.11         6.95 o                         
   9   5   4         13.74         13.30         7.89 o                         
  10   5   4          0.54         -3.01         8.57 o                         
 -10   6   4          2.16         12.91         8.70 o                         
  -9   6   4         10.33         15.14         6.86 o                         
  -8   6   4         13.68         11.43         6.00 o                         
  -7   6   4         53.49         43.24         5.75 o                         
  -6   6   4        125.73        134.36         5.50 o                         
  -5   6   4         13.56         13.70         3.25 o                         
  -4   6   4         45.79         54.27         3.83 o                         
  -3   6   4       1614.46       1654.02        20.25 o                         
  -2   6   4        150.24        183.46         4.29 o                         
  -1   6   4        504.03        565.07         7.87 o                         
   0   6   4       1187.67       1189.93        13.91 o                         
   1   6   4        662.75        615.98         8.92 o                         
   2   6   4          7.05          4.25         2.36 o                         
   3   6   4       1612.65       1606.84        19.90 o                         
   4   6   4        647.24        605.70        10.19 o                         
   5   6   4         23.34         20.95         3.28 o                         
   6   6   4          2.73         -1.45         3.44 o                         
   7   6   4          4.57          5.60         4.85 o                         
   8   6   4         29.31         42.37         8.77 o                         
   9   6   4          6.27          1.21         7.77 o                         
  -9   7   4         23.81         19.89         8.42 o                         
  -8   7   4          0.18         -5.01         5.33 o                         
  -7   7   4         33.43         34.29         5.58 o                         
  -6   7   4        104.57        108.14         5.98 o                         
  -5   7   4        164.22        183.68         6.27 o                         
  -4   7   4         26.52         33.74         3.40 o                         
  -3   7   4        799.88        795.68        11.66 o                         
  -2   7   4       1244.27       1311.19        15.76 o                         
  -1   7   4       2202.59       2222.39        25.66 o                         
   0   7   4         43.96         28.25         2.61 o                         
   1   7   4        133.98        132.15         3.94 o                         
   2   7   4        503.21        525.97         9.19 o                         
   3   7   4         29.21         28.13         2.95 o                         
   4   7   4          1.53          4.60         2.71 o                         
   5   7   4          0.84         -0.32         2.80 o                         
   6   7   4         51.85         44.83         5.65 o                         
   7   7   4        183.17        183.31         9.11 o                         
   8   7   4         15.28          9.67         8.81 o                         
   9   7   4          0.01          0.09         8.32 o                         
  -9   8   4          2.73         10.15         8.39 o                         
  -8   8   4         31.75         37.57         7.36 o                         
  -7   8   4          0.53          5.73         5.63 o                         
  -6   8   4         22.50         15.96         4.35 o                         
  -5   8   4        147.02        134.71         5.91 o                         
  -4   8   4          1.77          1.58         2.78 o                         
  -3   8   4          1.97          2.19         2.51 o                         
  -2   8   4       1970.26       2001.41        25.42 o                         
  -1   8   4        787.56        729.91        11.23 o                         
   0   8   4        956.77        906.68        13.95 o                         
   1   8   4        144.10        153.25         4.73 o                         
   2   8   4          9.58          4.72         2.34 o                         
   3   8   4         74.55         58.49         3.68 o                         
   4   8   4          0.05         -2.55         2.76 o                         
   5   8   4         67.34         66.13         7.15 o                         
   6   8   4          0.34          0.53         4.41 o                         
   7   8   4        172.83        201.89         9.70 o                         
   8   8   4          1.57         -0.59         5.96 o                         
   9   8   4          3.39          7.01         8.49 o                         
  -9   9   4         69.17         91.55        14.59 o                         
  -8   9   4         68.46         77.81         9.86 o                         
  -7   9   4          3.93          4.84         5.91 o                         
  -6   9   4        124.07        145.31         7.32 o                         
  -5   9   4          7.15          6.61         3.33 o                         
  -4   9   4          0.03          1.25         3.13 o                         
  -3   9   4          6.15         11.75         2.89 o                         
  -2   9   4          1.78          1.74         2.84 o                         
  -1   9   4        327.94        333.79         7.35 o                         
   0   9   4         22.67         24.99         3.25 o                         
   1   9   4         32.68         23.01         3.26 o                         
   2   9   4        404.24        393.60         9.18 o                         
   3   9   4        741.99        741.84        14.20 o                         
   4   9   4        807.44        808.03        13.08 o                         
   5   9   4        109.75        118.61         7.13 o                         
   6   9   4         31.92         34.18         5.65 o                         
   7   9   4         10.18          6.55         5.39 o                         
   8   9   4        114.42        140.33        10.62 o                         
   9   9   4          7.56          6.37         8.59 o                         
  -9  10   4         27.96         64.09        10.88 o                         
  -8  10   4         15.11         34.56         9.21 o                         
  -7  10   4          0.44         -7.03         7.03 o                         
  -6  10   4        399.73        427.40        12.88 o                         
  -5  10   4        524.16        546.83        12.63 o                         
  -4  10   4          2.05         -2.19         3.22 o                         
  -3  10   4        140.41        149.47         5.74 o                         
  -2  10   4         59.26         56.02         4.23 o                         
  -1  10   4        898.09        857.00        13.63 o                         
   0  10   4         63.19         57.95         5.48 o                         
   1  10   4         19.77         23.49         4.05 o                         
   2  10   4        321.91        293.93         9.25 o                         
   3  10   4       2110.09       2188.86        29.88 o                         
   4  10   4        351.09        348.73         9.05 o                         
   5  10   4          7.22         -0.13         4.23 o                         
   6  10   4         17.36         21.29         5.58 o                         
   7  10   4          0.75          4.13         6.44 o                         
   8  10   4         28.82         36.92         7.75 o                         
  -8  11   4         51.40         61.61        10.26 o                         
  -7  11   4          3.91          3.82         7.65 o                         
  -6  11   4         14.32         25.70         6.42 o                         
  -5  11   4        111.78         99.89         7.22 o                         
  -4  11   4        282.43        291.42         8.61 o                         
  -3  11   4        278.95        294.15         8.11 o                         
  -2  11   4        828.02        890.23        15.48 o                         
  -1  11   4        131.48        136.64         5.66 o                         
   0  11   4         31.27         32.10         3.93 o                         
   1  11   4         90.81         89.40         5.47 o                         
   2  11   4        211.64        212.62         7.56 o                         
   3  11   4        154.07        148.47         5.87 o                         
   4  11   4         30.22         29.92         4.87 o                         
   5  11   4         31.98         37.78         5.72 o                         
   6  11   4         28.99         32.11         6.14 o                         
   7  11   4         12.86         17.05         6.60 o                         
   8  11   4          0.01          8.58         8.07 o                         
  -8  12   4          1.04          3.14         8.38 o                         
  -7  12   4         16.10         16.94         8.57 o                         
  -6  12   4          0.91          2.76         7.56 o                         
  -5  12   4         14.46          6.94         5.29 o                         
  -4  12   4          0.28         -4.30         4.45 o                         
  -3  12   4        233.15        240.63         7.51 o                         
  -2  12   4        514.39        517.72        11.48 o                         
  -1  12   4         69.17         66.62         4.97 o                         
   0  12   4        385.59        422.10         9.12 o                         
   1  12   4         13.31          6.07         4.45 o                         
   2  12   4        162.72        177.43         7.38 o                         
   3  12   4         50.39         58.24         5.25 o                         
   4  12   4          0.01         -4.59         4.59 o                         
   5  12   4         15.66         16.78         5.67 o                         
   6  12   4          6.80          7.29         5.71 o                         
   7  12   4          2.39          8.15         6.88 o                         
   8  12   4         16.08         13.84        17.64 o                         
  -7  13   4          0.41         -0.49         8.35 o                         
  -6  13   4          3.01         -3.32         8.23 o                         
  -5  13   4        110.16        101.76        10.13 o                         
  -4  13   4          6.64          1.17         4.92 o                         
  -3  13   4          0.00         -1.47         4.60 o                         
  -2  13   4         76.52         80.90         5.81 o                         
  -1  13   4        183.52        183.33         7.49 o                         
   0  13   4        358.25        367.40         9.35 o                         
   1  13   4         49.19         44.09         4.75 o                         
   2  13   4        397.86        400.39        13.04 o                         
   3  13   4        124.27        116.52         6.92 o                         
   4  13   4         62.44         60.35         6.80 o                         
   5  13   4        157.46        161.31         9.12 o                         
   6  13   4          7.40          3.57         6.21 o                         
   7  13   4         16.67         19.08        10.46 o                         
  -7  14   4          0.10         -7.14         8.49 o                         
  -6  14   4         43.40         57.66         9.94 o                         
  -5  14   4         79.79        102.09        10.34 o                         
  -4  14   4         96.66         94.74        10.40 o                         
  -3  14   4          5.53          4.01         6.11 o                         
  -2  14   4         10.40         15.35         5.25 o                         
  -1  14   4          6.46          4.26         4.79 o                         
   0  14   4         29.27         33.83         5.31 o                         
   1  14   4        148.91        136.83         7.28 o                         
   2  14   4        362.98        383.16        12.30 o                         
   3  14   4         38.39         38.37         5.73 o                         
   4  14   4        176.66        190.74         9.58 o                         
   5  14   4          0.41         -3.64         5.99 o                         
   6  14   4         29.61         27.06         8.70 o                         
   7  14   4          3.62          1.92         8.32 o                         
  -6  15   4          4.67         12.30         8.59 o                         
  -5  15   4          8.18         10.64         7.90 o                         
  -4  15   4         59.55         64.79        10.45 o                         
  -3  15   4          0.44          3.06         6.23 o                         
  -2  15   4         46.22         40.92         7.55 o                         
  -1  15   4          4.60          4.69         5.86 o                         
   0  15   4         36.93         35.55         7.08 o                         
   1  15   4         26.22         28.81         6.83 o                         
   2  15   4        110.14         94.69         8.88 o                         
   3  15   4         42.93         34.40         6.58 o                         
   4  15   4          0.00         -4.22         6.01 o                         
   5  15   4          1.80         -5.12         7.44 o                         
   6  15   4          4.16         -7.36         7.36 o                         
  -5  16   4         18.01         14.93         8.76 o                         
  -4  16   4          0.22         -0.36         7.84 o                         
  -3  16   4          0.65         -0.64         7.53 o                         
  -2  16   4          4.40          0.25         6.44 o                         
  -1  16   4         18.44         28.26         7.13 o                         
   0  16   4          2.02          4.66         6.46 o                         
   1  16   4          0.98         -6.04         6.04 o                         
   2  16   4         85.47         97.64         9.22 o                         
   3  16   4          0.02         -0.82         5.56 o                         
   4  16   4         26.04         30.74         9.03 o                         
   5  16   4          7.96          2.51         8.75 o                         
  -4  17   4          4.62         -0.82         8.29 o                         
  -3  17   4         29.57         37.13         9.39 o                         
  -2  17   4         42.31         46.97         9.27 o                         
  -1  17   4          3.20          5.01         6.73 o                         
   0  17   4          0.02         -3.14         7.44 o                         
   1  17   4         34.55         45.25         8.40 o                         
   2  17   4          1.00         -2.13         6.49 o                         
   3  17   4         24.29         25.57         8.29 o                         
   4  17   4         12.75          6.47         8.61 o                         
  -3  18   4         11.24          3.47         8.66 o                         
  -2  18   4         21.33         21.84         8.82 o                         
  -1  18   4          2.25          0.34         7.76 o                         
   0  18   4          0.13          4.59         8.25 o                         
   1  18   4          2.02          3.94         8.24 o                         
   2  18   4         54.54         49.39         9.99 o                         
   3  18   4          4.51          2.49         8.32 o                         
  -1  19   4          1.02          9.57         8.85 o                         
   0  19   4         40.05         21.32         9.60 o                         
   1  19   4          2.47          2.26         8.60 o                         
 -10   1   5          0.55          3.70         7.62 o                         
  -9   1   5          8.15          8.64         5.16 o                         
  -8   1   5          0.00          1.28         4.15 o                         
  -7   1   5        242.45        246.35         9.01 o                         
  -6   1   5          1.18         -2.06         2.06 o                         
  -5   1   5        646.07        644.35         9.33 o                         
  -4   1   5         31.82         30.90         2.18 o                         
  -3   1   5        743.79        706.78         8.67 o                         
  -2   1   5       9476.31       9364.85        81.36 o                         
  -1   1   5       2367.29       2210.76        20.70 o                         
   0   1   5        353.12        358.85         5.56 o                         
   1   1   5       3557.92       3361.79        32.44 o                         
   2   1   5         14.71         17.65         1.89 o                         
   3   1   5       2339.68       2380.27        27.18 o                         
   4   1   5        128.27        158.16         4.35 o                         
   5   1   5          1.28         -0.17         2.20 o                         
   6   1   5         42.31         47.17         3.75 o                         
   7   1   5         44.09         29.43         5.81 o                         
   8   1   5         20.61         20.25         5.35 o                         
   9   1   5          0.33         -5.56         9.62 o                         
  10   1   5          0.96         -4.91         8.59 o                         
 -10   2   5         17.24         23.75         7.05 o                         
  -9   2   5         52.78         50.67         6.74 o                         
  -8   2   5         60.06         65.36         7.90 o                         
  -7   2   5         40.20         46.87         5.42 o                         
  -6   2   5         98.97        105.12         4.47 o                         
  -5   2   5        292.22        302.05         7.01 o                         
  -4   2   5       2506.37       2574.07        28.06 o                         
  -3   2   5        767.44        790.85         9.08 o                         
  -2   2   5       3813.81       3752.07        33.37 o                         
  -1   2   5       2048.27       2059.41        25.91 o                         
   0   2   5       1327.31       1273.03        17.99 o                         
   1   2   5       2556.93       2331.31        21.12 o                         
   2   2   5       2676.12       2570.08        30.24 o                         
   3   2   5       1318.07       1356.15        15.18 o                         
   4   2   5        282.35        308.74         6.14 o                         
   5   2   5         64.22         70.20         3.77 o                         
   6   2   5         58.61         46.67         4.01 o                         
   7   2   5        104.20        131.66         6.90 o                         
   8   2   5          0.72          2.94         5.79 o                         
   9   2   5          2.93          6.21         7.68 o                         
  10   2   5         27.30         23.18         9.57 o                         
 -10   3   5          0.17          3.29         6.33 o                         
  -9   3   5         31.83         35.22         6.18 o                         
  -8   3   5         34.25         22.85         5.41 o                         
  -7   3   5        165.00        167.87         7.82 o                         
  -6   3   5       1295.53       1367.87        20.17 o                         
  -5   3   5        630.56        619.43         9.34 o                         
  -4   3   5        133.10        140.58         5.06 o                         
  -3   3   5        242.85        218.80         4.24 o                         
  -2   3   5        306.78        265.52         4.25 o                         
  -1   3   5        134.28        141.79         2.40 o                         
   0   3   5       1500.34       1373.01        18.25 o                         
   1   3   5       2747.56       2651.48        26.05 o                         
   2   3   5       1744.92       1815.14        20.90 o                         
   3   3   5        106.37        124.79         3.44 o                         
   4   3   5        577.34        622.94         9.42 o                         
   5   3   5         62.92         59.59         3.64 o                         
   6   3   5         27.43         24.08         3.72 o                         
   7   3   5         80.24         91.57         6.35 o                         
   8   3   5         84.83         82.52         8.15 o                         
   9   3   5          8.99          5.51         7.35 o                         
  10   3   5          3.76          7.74         8.77 o                         
 -10   4   5         24.32         22.53         8.82 o                         
  -9   4   5         26.11         30.23         7.19 o                         
  -8   4   5          6.08          1.54         4.55 o                         
  -7   4   5         83.09         76.61         6.18 o                         
  -6   4   5        160.90        166.73         5.79 o                         
  -5   4   5        399.45        405.85         7.99 o                         
  -4   4   5        572.91        548.88        15.89 o                         
  -3   4   5         14.96         11.54         1.95 o                         
  -2   4   5          0.09         -0.99         1.42 o                         
  -1   4   5        749.13        717.81         9.26 o                         
   0   4   5       1791.01       1747.84        19.76 o                         
   1   4   5         42.60         49.48         2.19 o                         
   2   4   5       2957.22       2950.40        29.64 o                         
   3   4   5        767.26        808.83        10.75 o                         
   4   4   5       1243.71       1336.19        16.62 o                         
   5   4   5          5.51         -1.17         2.55 o                         
   6   4   5        430.08        401.19         9.64 o                         
   7   4   5        150.01        144.00         7.46 o                         
   8   4   5         97.89         88.60         8.47 o                         
   9   4   5         20.39         16.86         8.32 o                         
  10   4   5          0.57          1.68         8.89 o                         
 -10   5   5          5.05         -5.01         7.63 o                         
  -9   5   5          1.21          2.31         6.00 o                         
  -8   5   5          0.04          5.31         4.84 o                         
  -7   5   5        151.47        155.19        11.21 o                         
  -6   5   5          8.79         13.37         3.04 o                         
  -5   5   5        143.98        135.70         5.42 o                         
  -4   5   5        337.77        380.17         9.30 o                         
  -3   5   5       2005.13       1912.04        21.47 o                         
  -2   5   5          0.35          1.56         1.59 o                         
  -1   5   5       2140.26       2013.54        24.57 o                         
   0   5   5        453.50        533.96         8.27 o                         
   1   5   5        116.93        107.08         3.63 o                         
   2   5   5        223.41        243.11         4.57 o                         
   3   5   5        319.29        312.72         5.91 o                         
   4   5   5        461.88        466.82         8.57 o                         
   5   5   5          3.13          2.41         2.64 o                         
   6   5   5        152.04        138.46         6.13 o                         
   7   5   5         44.78         53.74         6.31 o                         
   8   5   5        270.56        278.81        12.40 o                         
   9   5   5         32.48         34.60         9.12 o                         
 -10   6   5         34.64         36.53         9.95 o                         
  -9   6   5         61.63         57.75        11.70 o                         
  -8   6   5          0.20          0.78         5.05 o                         
  -7   6   5         39.21         25.63         5.22 o                         
  -6   6   5        115.04        121.04         5.26 o                         
  -5   6   5        652.97        614.88        11.58 o                         
  -4   6   5        547.65        540.37         9.24 o                         
  -3   6   5       1061.60       1075.59        14.20 o                         
  -2   6   5        153.91        152.97         3.78 o                         
  -1   6   5       2662.72       2509.27        26.79 o                         
   0   6   5       1291.78       1291.20        14.82 o                         
   1   6   5        495.01        470.29         7.29 o                         
   2   6   5         86.54         92.94         3.48 o                         
   3   6   5        100.87        112.77         4.23 o                         
   4   6   5         34.22         43.82         3.47 o                         
   5   6   5          0.01          1.02         2.81 o                         
   6   6   5        114.46         98.28         6.78 o                         
   7   6   5        206.55        209.29         9.58 o                         
   8   6   5          2.53          0.85         5.91 o                         
   9   6   5          6.72          3.81         8.27 o                         
  -9   7   5          2.44         -0.46         7.63 o                         
  -8   7   5         26.64         29.33         6.50 o                         
  -7   7   5         15.70         20.70         5.36 o                         
  -6   7   5        964.48        998.66        17.01 o                         
  -5   7   5        721.95        755.88        14.25 o                         
  -4   7   5        137.23        119.58         4.73 o                         
  -3   7   5         41.83         31.24         2.99 o                         
  -2   7   5       1291.50       1243.98        15.77 o                         
  -1   7   5        289.70        231.48         5.09 o                         
   0   7   5          1.03          1.00         1.87 o                         
   1   7   5          3.61          6.27         2.11 o                         
   2   7   5        687.52        700.81         9.99 o                         
   3   7   5         51.56         67.52         3.95 o                         
   4   7   5        591.52        584.55        10.17 o                         
   5   7   5         13.33         18.20         3.54 o                         
   6   7   5        245.54        234.00         9.35 o                         
   7   7   5        180.07        222.18         9.85 o                         
   8   7   5          8.89          6.39         6.01 o                         
   9   7   5          1.60          6.01         8.04 o                         
  -9   8   5          8.00         10.60         8.56 o                         
  -8   8   5          5.14          8.16        11.42 o                         
  -7   8   5          4.56          0.74         4.98 o                         
  -6   8   5         27.65         38.80         5.14 o                         
  -5   8   5         32.53         41.51         4.32 o                         
  -4   8   5         64.80         61.25         6.87 o                         
  -3   8   5         10.62         13.13         2.78 o                         
  -2   8   5        825.44        864.20        13.64 o                         
  -1   8   5       1624.72       1567.70        20.35 o                         
   0   8   5          4.12         -1.88         2.18 o                         
   1   8   5        168.67        125.23         4.66 o                         
   2   8   5         75.40         67.33         3.74 o                         
   3   8   5       4268.13       4354.95        55.70 o                         
   4   8   5         45.54         45.98         4.32 o                         
   5   8   5         19.32         31.29         4.46 o                         
   6   8   5        233.17        223.44         9.27 o                         
   7   8   5          5.98         16.30         6.31 o                         
   8   8   5          8.07         -0.73         6.10 o                         
   9   8   5          0.09         -1.68         7.99 o                         
  -9   9   5          2.64         -4.25         8.25 o                         
  -8   9   5         15.66          8.98        10.78 o                         
  -7   9   5         30.27         30.76         8.35 o                         
  -6   9   5         58.36         66.50         6.27 o                         
  -5   9   5        238.01        238.77         7.56 o                         
  -4   9   5        145.89        140.01         5.74 o                         
  -3   9   5         37.06         60.59         4.20 o                         
  -2   9   5         16.07         15.49         3.28 o                         
  -1   9   5       2542.25       2534.39        33.38 o                         
   0   9   5         28.94         20.71         3.15 o                         
   1   9   5        278.89        316.10         7.22 o                         
   2   9   5        201.19        201.96         5.78 o                         
   3   9   5         61.51         84.25         5.33 o                         
   4   9   5         76.40         87.58         5.21 o                         
   5   9   5          9.55         13.75         4.51 o                         
   6   9   5         20.74         23.48         5.63 o                         
   7   9   5          0.32          7.34         6.13 o                         
   8   9   5         99.57         80.24         9.16 o                         
   9   9   5         15.54         22.41         9.22 o                         
  -8  10   5          0.30          8.87         8.13 o                         
  -7  10   5          0.04         -6.87         6.87 o                         
  -6  10   5        161.42        160.69         9.37 o                         
  -5  10   5       1230.18       1312.07        23.09 o                         
  -4  10   5         31.48         34.55         4.31 o                         
  -3  10   5        533.92        494.25         9.89 o                         
  -2  10   5       1452.38       1429.56        21.19 o                         
  -1  10   5       3221.24       3283.83        42.61 o                         
   0  10   5        143.50        133.03         5.35 o                         
   1  10   5        125.56        116.79         5.23 o                         
   2  10   5          0.07          0.13         3.58 o                         
   3  10   5        260.22        243.99         7.93 o                         
   4  10   5          1.02         -0.56         3.40 o                         
   5  10   5         22.53         26.19         5.36 o                         
   6  10   5         60.50         74.69         7.06 o                         
   7  10   5          6.87         10.18         6.25 o                         
   8  10   5         23.33         19.23         7.23 o                         
  -8  11   5         13.95          4.92         8.34 o                         
  -7  11   5          1.51          5.20         7.68 o                         
  -6  11   5          6.43         22.68         8.09 o                         
  -5  11   5        548.20        576.04        14.36 o                         
  -4  11   5         64.43         65.83         5.11 o                         
  -3  11   5        289.60        270.06         7.53 o                         
  -2  11   5        210.80        180.56         6.61 o                         
  -1  11   5         10.53         15.25         3.95 o                         
   0  11   5         43.22         46.69         4.84 o                         
   1  11   5         28.57         24.65         3.89 o                         
   2  11   5        247.14        254.01         7.52 o                         
   3  11   5        101.57        106.37         7.88 o                         
   4  11   5          6.64          8.75         4.46 o                         
   5  11   5         11.09          5.24         5.28 o                         
   6  11   5         37.28         38.06         6.61 o                         
   7  11   5         81.49        102.80        13.45 o                         
   8  11   5          6.61          7.67         8.03 o                         
  -8  12   5         16.26          1.47        11.19 o                         
  -7  12   5         46.98         44.52         9.17 o                         
  -6  12   5         21.08         32.17         8.33 o                         
  -5  12   5        249.57        246.32        12.48 o                         
  -4  12   5         16.45         12.73         4.96 o                         
  -3  12   5        104.00         99.89         5.94 o                         
  -2  12   5       1011.61        950.44        16.47 o                         
  -1  12   5         44.56         41.04         4.78 o                         
   0  12   5        718.33        718.64        12.74 o                         
   1  12   5          5.44          6.67         3.82 o                         
   2  12   5        187.93        195.90         6.92 o                         
   3  12   5          0.26         -3.79         3.79 o                         
   4  12   5          0.64         -4.01         4.84 o                         
   5  12   5         15.67          3.16         5.33 o                         
   6  12   5          0.10         -4.98         5.56 o                         
   7  12   5         97.07        103.19        11.41 o                         
  -7  13   5          0.00          4.48         8.57 o                         
  -6  13   5         27.24         12.08         7.83 o                         
  -5  13   5        139.80        135.40        10.90 o                         
  -4  13   5        112.38        100.82         8.42 o                         
  -3  13   5        387.58        389.73        11.59 o                         
  -2  13   5         69.08         82.18         7.95 o                         
  -1  13   5        322.17        340.68         9.49 o                         
   0  13   5         28.72         30.47         4.39 o                         
   1  13   5         32.97         29.15         4.43 o                         
   2  13   5          7.12          8.34         4.53 o                         
   3  13   5        181.21        190.86         8.20 o                         
   4  13   5          0.27         -0.82         5.45 o                         
   5  13   5          7.51          2.49         5.96 o                         
   6  13   5          1.10          4.88         7.74 o                         
   7  13   5          7.86         -3.27         7.74 o                         
  -7  14   5          0.45         -5.95         8.56 o                         
  -6  14   5         18.89         12.35         8.35 o                         
  -5  14   5        152.18        160.86        11.56 o                         
  -4  14   5         16.97         19.00         8.14 o                         
  -3  14   5         58.92         61.18         7.58 o                         
  -2  14   5        598.08        562.92        15.97 o                         
  -1  14   5        855.83        783.52        18.94 o                         
   0  14   5          5.21          5.05         4.60 o                         
   1  14   5          0.25          0.63         4.56 o                         
   2  14   5         40.79         48.44         6.23 o                         
   3  14   5          0.12          1.84         5.48 o                         
   4  14   5         20.20         20.43         7.01 o                         
   5  14   5         15.53         14.80         7.69 o                         
   6  14   5         18.27         15.95         8.79 o                         
  -6  15   5          0.08         17.98         9.08 o                         
  -5  15   5         67.54         63.45         9.73 o                         
  -4  15   5         21.63         30.65         8.73 o                         
  -3  15   5          1.13          7.58        12.03 o                         
  -2  15   5         20.60         18.45         6.86 o                         
  -1  15   5          4.56         11.78         6.54 o                         
   0  15   5         12.79          3.00         6.03 o                         
   1  15   5         34.20         35.48         7.30 o                         
   2  15   5         13.40         21.95         7.33 o                         
   3  15   5          1.01          1.12         5.72 o                         
   4  15   5          0.12         -1.44         7.35 o                         
   5  15   5         59.39         48.11         9.43 o                         
   6  15   5         16.82         11.00         8.35 o                         
  -5  16   5          6.00          5.38         8.39 o                         
  -4  16   5         42.93         31.60         9.05 o                         
  -3  16   5         51.92         49.23         9.11 o                         
  -2  16   5        123.58        116.98        10.29 o                         
  -1  16   5        176.36        192.77        10.78 o                         
   0  16   5         27.39         23.24         7.19 o                         
   1  16   5         62.02         57.52         8.12 o                         
   2  16   5          0.07          3.69         6.56 o                         
   3  16   5          2.85          8.86         6.73 o                         
   4  16   5          0.42         -5.91         8.24 o                         
   5  16   5          4.28          6.39         8.20 o                         
  -4  17   5         10.58          5.45         8.72 o                         
  -3  17   5          3.47         13.37         8.35 o                         
  -2  17   5          5.78          5.18         7.95 o                         
  -1  17   5          7.50         -0.67         7.77 o                         
   0  17   5          1.21          3.69         7.80 o                         
   1  17   5         10.96         10.92        10.64 o                         
   2  17   5          0.16          1.45         9.39 o                         
   3  17   5          2.90         10.77         7.13 o                         
   4  17   5          1.50         -7.74         7.74 o                         
  -3  18   5         11.16         15.44         9.15 o                         
  -2  18   5         37.32         17.99         9.15 o                         
  -1  18   5          7.60          1.03         7.92 o                         
   0  18   5         27.34         21.58         8.89 o                         
   1  18   5         12.03         12.98         8.97 o                         
   2  18   5          3.03          1.10         8.37 o                         
   3  18   5          8.76         17.48         8.13 o                         
   0  19   5          2.11         11.56        15.33 o                         
 -10   0   6          8.41          9.34        10.34 o                         
  -9   0   6        109.63        118.97        11.82 o                         
  -8   0   6         42.07         42.80         8.00 o                         
  -7   0   6          0.00         -5.38         5.38 o                         
  -6   0   6        478.99        480.94        12.07 o                         
  -5   0   6        258.67        249.73         8.20 o                         
  -4   0   6         56.26         76.07         3.95 o                         
  -3   0   6       1188.96       1092.93        18.16 o                         
  -2   0   6       9256.73       9735.59       124.42 o                         
  -1   0   6         87.94         85.72         2.68 o                         
   0   0   6       1713.37       1541.96        20.52 o                         
   1   0   6         74.95         84.14         2.81 o                         
   2   0   6       2070.56       1872.98        32.07 o                         
   3   0   6        911.01        828.06        15.23 o                         
   4   0   6        239.72        303.91        11.81 o                         
   5   0   6        318.56        323.23        10.85 o                         
   6   0   6        684.39        670.62        16.05 o                         
   7   0   6        162.26        149.82        11.20 o                         
   8   0   6          0.02          4.57         6.94 o                         
   9   0   6          4.76         10.83        11.20 o                         
  10   0   6         81.89         87.09        19.34 o                         
 -10   1   6          0.02         -2.59         6.11 o                         
  -9   1   6         11.97         15.84         5.33 o                         
  -8   1   6        209.03        188.66        14.22 o                         
  -7   1   6         14.53         16.48         4.63 o                         
  -6   1   6         61.45         64.89         3.70 o                         
  -5   1   6         69.32         76.22         3.26 o                         
  -4   1   6          1.88         -1.48         1.48 o                         
  -3   1   6        165.30        187.17         3.95 o                         
  -2   1   6          0.20          0.07         1.34 o                         
  -1   1   6          6.02          4.47         0.97 o                         
   0   1   6         87.18         93.25         1.88 o                         
   1   1   6       3263.30       3203.75        31.00 o                         
   2   1   6       6923.70       6966.36        73.69 o                         
   3   1   6       3015.05       3038.58        41.52 o                         
   4   1   6        917.53        826.58        12.71 o                         
   5   1   6         43.24         32.70         3.06 o                         
   6   1   6        714.50        668.01        15.72 o                         
   7   1   6        280.54        246.42         9.48 o                         
   8   1   6         49.05         52.58         7.48 o                         
   9   1   6          0.29         11.57         7.55 o                         
  10   1   6          2.53         10.92         8.65 o                         
 -10   2   6         22.76         31.90         9.87 o                         
  -9   2   6         10.10         13.69         5.45 o                         
  -8   2   6          8.55         13.97         6.23 o                         
  -7   2   6          7.93         14.99         4.46 o                         
  -6   2   6         94.05        109.01         5.87 o                         
  -5   2   6         39.55         42.78         3.00 o                         
  -4   2   6          7.96         13.89         2.06 o                         
  -3   2   6        462.90        455.03         6.40 o                         
  -2   2   6        210.80        182.46         3.94 o                         
  -1   2   6        155.84        171.81         5.04 o                         
   0   2   6        886.32        841.17        12.75 o                         
   1   2   6        661.15        688.58         8.14 o                         
   2   2   6        126.41        111.38         3.04 o                         
   3   2   6       1437.49       1568.66        18.96 o                         
   4   2   6          0.27          0.10         1.89 o                         
   5   2   6          2.14          0.91         2.28 o                         
   6   2   6        138.79        138.59         5.64 o                         
   7   2   6         16.38         16.53         4.90 o                         
   8   2   6         10.38         13.18         5.28 o                         
   9   2   6         47.77         33.87         8.73 o                         
  10   2   6          0.01         -2.20         8.72 o                         
 -10   3   6          5.51         10.04         8.52 o                         
  -9   3   6         11.27          6.08         5.24 o                         
  -8   3   6         16.39         11.47         4.98 o                         
  -7   3   6       1081.98       1029.53        19.85 o                         
  -6   3   6        219.37        245.96         6.72 o                         
  -5   3   6         82.47         72.10         4.06 o                         
  -4   3   6       3736.73       3777.15        39.80 o                         
  -3   3   6          5.60          6.54         1.58 o                         
  -2   3   6       2016.78       1978.90        22.49 o                         
  -1   3   6         27.24         19.95         2.59 o                         
   0   3   6          2.19          5.35         2.46 o                         
   1   3   6       1048.46       1132.02        15.61 o                         
   2   3   6       1233.53       1156.97        13.39 o                         
   3   3   6        110.63         97.43         3.99 o                         
   4   3   6         43.23         42.98         3.00 o                         
   5   3   6         13.71         11.10         2.73 o                         
   6   3   6        135.52        136.05         8.65 o                         
   7   3   6         43.37         29.05         5.42 o                         
   8   3   6        120.11        133.39         9.37 o                         
   9   3   6          0.03         -6.24         6.88 o                         
  10   3   6          0.89          4.15         9.08 o                         
 -10   4   6          0.82          7.50         8.05 o                         
  -9   4   6          1.90         -3.92         5.52 o                         
  -8   4   6         30.61         27.73         5.71 o                         
  -7   4   6         32.03         32.83         5.16 o                         
  -6   4   6         66.44         53.70         4.11 o                         
  -5   4   6        471.01        463.31         9.35 o                         
  -4   4   6        415.94        421.48         7.98 o                         
  -3   4   6        597.88        597.72         8.70 o                         
  -2   4   6       3501.76       3500.07        43.51 o                         
  -1   4   6        158.30        161.42         3.39 o                         
   0   4   6        304.48        326.82         8.30 o                         
   1   4   6        496.50        564.79         8.49 o                         
   2   4   6        445.72        456.11         6.86 o                         
   3   4   6        290.85        263.74         5.42 o                         
   4   4   6         73.19         80.72         3.65 o                         
   5   4   6          9.45         10.00         3.71 o                         
   6   4   6         12.36          5.54         3.37 o                         
   7   4   6        331.72        329.32        19.70 o                         
   8   4   6          2.64         -0.36         5.75 o                         
   9   4   6          5.12         10.52         7.81 o                         
 -10   5   6          0.03         -8.05         8.05 o                         
  -9   5   6         51.39         52.80         9.10 o                         
  -8   5   6         10.74          4.67         5.02 o                         
  -7   5   6         96.96        107.62         7.04 o                         
  -6   5   6         39.21         29.64         5.25 o                         
  -5   5   6         24.26         19.17         2.97 o                         
  -4   5   6        163.37        142.41         4.51 o                         
  -3   5   6         65.83         89.36         3.14 o                         
  -2   5   6          0.74         -1.65         1.65 o                         
  -1   5   6         82.35         64.29         4.95 o                         
   0   5   6       1080.77       1087.55        15.40 o                         
   1   5   6        526.13        467.42         6.33 o                         
   2   5   6         45.32         50.53         2.65 o                         
   3   5   6        103.03        122.28         4.48 o                         
   4   5   6         22.03         22.66         2.98 o                         
   5   5   6         16.43         28.12         3.52 o                         
   6   5   6        404.57        376.06        10.42 o                         
   7   5   6        533.89        535.08        15.55 o                         
   8   5   6         15.34         14.33         6.34 o                         
   9   5   6          0.09         -7.27         7.27 o                         
  -9   6   6          0.23          3.04         7.68 o                         
  -8   6   6         68.57         78.47         8.92 o                         
  -7   6   6        126.92        137.60         9.30 o                         
  -6   6   6        277.14        276.88        11.66 o                         
  -5   6   6          7.73          9.48         3.12 o                         
  -4   6   6          7.17         -0.97         2.38 o                         
  -3   6   6        404.17        380.23         6.83 o                         
  -2   6   6         53.83         48.57         3.29 o                         
  -1   6   6         55.17         41.59         2.89 o                         
   0   6   6         44.85         48.30         3.38 o                         
   1   6   6        593.94        627.79         8.43 o                         
   2   6   6        205.09        182.73         4.67 o                         
   3   6   6        399.14        391.53         8.15 o                         
   4   6   6          2.68         -0.32         2.85 o                         
   5   6   6          4.82          4.60         3.05 o                         
   6   6   6         32.91         34.08         5.53 o                         
   7   6   6         76.99         61.42         7.33 o                         
   8   6   6         12.55          8.47         6.26 o                         
   9   6   6          2.86         -6.95        10.01 o                         
  -9   7   6         11.83         15.92         8.43 o                         
  -8   7   6         24.24         24.13         7.94 o                         
  -7   7   6        149.64        156.04         8.82 o                         
  -6   7   6        364.90        353.64        11.84 o                         
  -5   7   6        172.91        195.77         7.32 o                         
  -4   7   6         21.81         24.62         3.16 o                         
  -3   7   6         69.00         64.13         3.44 o                         
  -2   7   6          1.66         -1.50         2.36 o                         
  -1   7   6         15.28          9.27         2.73 o                         
   0   7   6        198.65        211.20         6.12 o                         
   1   7   6         49.04         51.88         2.78 o                         
   2   7   6        852.82        835.50        11.29 o                         
   3   7   6          4.69          9.53         2.98 o                         
   4   7   6        547.64        553.71        10.70 o                         
   5   7   6        159.22        146.23         7.78 o                         
   6   7   6         10.16          5.68         6.04 o                         
   7   7   6         40.21         50.67         7.31 o                         
   8   7   6         33.98         30.47         6.93 o                         
   9   7   6          0.01          4.70         8.01 o                         
  -9   8   6          2.02         -7.63         7.63 o                         
  -8   8   6          2.35         10.86         7.49 o                         
  -7   8   6          1.73          5.03         5.74 o                         
  -6   8   6          7.28          7.27         5.31 o                         
  -5   8   6        183.79        182.71         6.49 o                         
  -4   8   6          3.96          4.31         3.17 o                         
  -3   8   6        226.95        217.38         5.28 o                         
  -2   8   6        838.71        902.08        13.10 o                         
  -1   8   6        538.05        551.15         9.84 o                         
   0   8   6        479.02        425.85         7.49 o                         
   1   8   6          0.03         -2.06         2.26 o                         
   2   8   6        994.42        941.89        13.34 o                         
   3   8   6        236.60        229.85         6.54 o                         
   4   8   6        312.35        307.21         8.11 o                         
   5   8   6         77.88         85.77         5.50 o                         
   6   8   6        107.09         98.08         7.21 o                         
   7   8   6         57.93         55.70         7.69 o                         
   8   8   6         14.80         17.26         7.08 o                         
   9   8   6          1.80         -3.24         8.02 o                         
  -9   9   6         15.93         12.44         8.98 o                         
  -8   9   6          9.96         11.80         8.16 o                         
  -7   9   6         13.70         11.85         7.53 o                         
  -6   9   6        396.25        389.93        17.86 o                         
  -5   9   6         28.99         35.52         4.49 o                         
  -4   9   6        463.81        458.05         9.62 o                         
  -3   9   6        392.87        414.65         7.99 o                         
  -2   9   6        833.31        864.95        13.78 o                         
  -1   9   6        664.67        707.62        11.74 o                         
   0   9   6        631.08        608.35        10.68 o                         
   1   9   6        304.23        291.05         6.86 o                         
   2   9   6         18.28         17.57         3.17 o                         
   3   9   6         19.78         20.43         3.76 o                         
   4   9   6        398.28        437.17         9.84 o                         
   5   9   6          0.24         -0.48         4.22 o                         
   6   9   6          8.61         14.46         5.24 o                         
   7   9   6        176.36        178.94        10.59 o                         
   8   9   6          0.06          3.79         6.63 o                         
  -8  10   6         10.05         15.28         8.66 o                         
  -7  10   6         11.18          2.14         7.20 o                         
  -6  10   6         41.38         39.12         8.06 o                         
  -5  10   6        238.94        238.65         7.60 o                         
  -4  10   6          3.10          2.76         3.45 o                         
  -3  10   6        101.34        110.30         4.99 o                         
  -2  10   6         19.66         13.34         3.55 o                         
  -1  10   6        130.67        135.22         5.16 o                         
   0  10   6        177.06        154.51         5.55 o                         
   1  10   6          0.95         -1.13         3.05 o                         
   2  10   6          1.45          3.91         3.10 o                         
   3  10   6        990.57        987.69        15.93 o                         
   4  10   6          0.09         -1.67         3.51 o                         
   5  10   6          6.70         10.44         4.99 o                         
   6  10   6          0.56         -5.49         5.49 o                         
   7  10   6          0.17          2.62         6.09 o                         
   8  10   6         11.81         22.24         7.40 o                         
  -8  11   6         10.72         19.44         8.89 o                         
  -7  11   6        105.30        111.65        14.63 o                         
  -6  11   6         18.72          0.18         7.45 o                         
  -5  11   6         37.85         33.92         8.46 o                         
  -4  11   6         32.90         39.21         4.44 o                         
  -3  11   6         15.44         15.55         3.66 o                         
  -2  11   6        375.70        389.32         9.12 o                         
  -1  11   6          0.61          5.20         3.63 o                         
   0  11   6         97.16         87.70         4.99 o                         
   1  11   6        451.69        469.04         9.72 o                         
   2  11   6         85.72         87.35         4.91 o                         
   3  11   6         16.35         23.10         4.19 o                         
   4  11   6         11.42         14.36         4.74 o                         
   5  11   6         22.31         30.93         5.86 o                         
   6  11   6          6.50          5.25         6.08 o                         
   7  11   6          0.81          0.85         7.43 o                         
   8  11   6          1.54         10.67         8.91 o                         
  -8  12   6          0.17         -2.17         8.65 o                         
  -7  12   6         14.99         17.31         8.53 o                         
  -6  12   6          0.35         -5.70         7.05 o                         
  -5  12   6         12.33         22.30         7.81 o                         
  -4  12   6          8.66         -0.44         4.89 o                         
  -3  12   6        126.13        131.81         6.26 o                         
  -2  12   6        242.99        236.95         9.37 o                         
  -1  12   6         77.15         72.37         5.01 o                         
   0  12   6        155.67        137.23         5.72 o                         
   1  12   6         34.87         29.33         4.24 o                         
   2  12   6          9.22          8.62         3.78 o                         
   3  12   6        411.04        413.50        11.07 o                         
   4  12   6          1.31         -0.11         4.81 o                         
   5  12   6         44.30         55.59         6.83 o                         
   6  12   6          0.31         -6.09         7.18 o                         
   7  12   6          2.04         -2.54         7.46 o                         
  -7  13   6         12.96          0.63         9.41 o                         
  -6  13   6          4.67         -5.03         7.60 o                         
  -5  13   6          8.00          3.05         7.62 o                         
  -4  13   6         31.92         33.07         7.82 o                         
  -3  13   6         40.80         47.38         5.74 o                         
  -2  13   6        120.87        114.95         6.80 o                         
  -1  13   6        634.29        644.85        12.99 o                         
   0  13   6          4.15          0.81         3.79 o                         
   1  13   6        775.21        791.05        14.16 o                         
   2  13   6        187.08        182.37         8.03 o                         
   3  13   6        206.80        182.15         8.14 o                         
   4  13   6          0.08         -3.26         6.11 o                         
   5  13   6         38.71         51.55         8.82 o                         
   6  13   6          3.53          0.74         7.89 o                         
   7  13   6          0.03         -7.77         7.77 o                         
  -7  14   6          0.56         -3.58         8.89 o                         
  -6  14   6          3.76         -7.90         7.90 o                         
  -5  14   6        169.17        170.06        11.59 o                         
  -4  14   6         84.04         60.54        10.14 o                         
  -3  14   6          4.60         12.52         7.65 o                         
  -2  14   6         41.61         40.23         6.98 o                         
  -1  14   6         30.55         24.77         5.30 o                         
   0  14   6          1.28         -4.21         4.51 o                         
   1  14   6        166.29        162.92         8.55 o                         
   2  14   6        218.50        198.03        10.29 o                         
   3  14   6         20.46         25.73         8.30 o                         
   4  14   6         34.48         58.31         8.99 o                         
   5  14   6         26.95         26.92         8.19 o                         
   6  14   6         12.15         17.64         9.07 o                         
  -6  15   6          4.29          1.13         8.49 o                         
  -5  15   6         18.65         27.14         8.75 o                         
  -4  15   6         50.02         47.69         8.68 o                         
  -3  15   6        189.41        200.02        11.67 o                         
  -2  15   6        100.86         95.84         9.53 o                         
  -1  15   6         44.66         46.21         7.36 o                         
   0  15   6          0.04          1.71         6.00 o                         
   1  15   6         10.73          4.84         6.59 o                         
   2  15   6         38.56         30.27         7.18 o                         
   3  15   6         46.76         45.71        10.65 o                         
   4  15   6          0.33         -5.04         7.58 o                         
   5  15   6         15.70         15.24         8.84 o                         
   6  15   6          2.69          6.34         8.90 o                         
  -5  16   6          1.31         -7.19         8.07 o                         
  -4  16   6         13.23         19.76         8.52 o                         
  -3  16   6         28.28         32.41        11.47 o                         
  -2  16   6         13.47         25.32         8.15 o                         
  -1  16   6          1.40         -5.18         7.16 o                         
   0  16   6          0.27          0.91         7.17 o                         
   1  16   6         24.09         18.21         8.08 o                         
   2  16   6          9.47         11.36         7.94 o                         
   3  16   6          0.85          5.29         6.75 o                         
   4  16   6         55.71         80.06        10.95 o                         
   5  16   6          4.66         -2.00         8.72 o                         
  -4  17   6         44.28         35.71         9.28 o                         
  -3  17   6          7.24         -3.12         7.67 o                         
  -2  17   6        101.06         97.89        10.34 o                         
  -1  17   6         15.70         11.76         8.25 o                         
   0  17   6          2.46         11.99         7.73 o                         
   1  17   6          8.50         -1.29         7.44 o                         
   2  17   6          0.06         -0.85         7.12 o                         
   3  17   6         52.89         70.97         9.04 o                         
   4  17   6          9.45          3.98        13.46 o                         
  -3  18   6          0.08          0.63         8.46 o                         
  -2  18   6         17.46          1.92         8.14 o                         
  -1  18   6         17.39         12.88         8.48 o                         
   0  18   6          0.06          1.43        10.49 o                         
   1  18   6          2.91         -7.91         8.01 o                         
   2  18   6         35.06         40.12         8.52 o                         
 -10   1   7          2.12          8.01         7.68 o                         
  -9   1   7          1.05          3.69         4.92 o                         
  -8   1   7          4.55         -4.11         4.11 o                         
  -7   1   7       1384.30       1355.19        22.21 o                         
  -6   1   7         12.05         10.57         3.06 o                         
  -5   1   7         74.47         88.38         4.88 o                         
  -4   1   7        352.35        319.58         5.63 o                         
  -3   1   7       1521.43       1526.36        17.03 o                         
  -2   1   7       2112.05       2100.15        20.96 o                         
  -1   1   7         94.29         73.32         1.97 o                         
   0   1   7        546.43        484.97         6.59 o                         
   1   1   7        110.51        116.68         3.27 o                         
   2   1   7        835.22        869.14        10.61 o                         
   3   1   7        980.81        907.89        11.64 o                         
   4   1   7        815.86        857.26        13.77 o                         
   5   1   7         96.54         92.73         4.41 o                         
   6   1   7         24.42         24.04         3.56 o                         
   7   1   7         36.50         30.51         5.38 o                         
   8   1   7         10.98          4.88         4.97 o                         
   9   1   7         35.53         30.41         8.66 o                         
  10   1   7          1.65         -7.59         8.43 o                         
 -10   2   7          8.68          6.92         7.87 o                         
  -9   2   7         39.95         36.05         6.25 o                         
  -8   2   7          4.65          8.23         4.74 o                         
  -7   2   7          3.72          9.95         4.62 o                         
  -6   2   7        325.07        328.47         7.35 o                         
  -5   2   7          5.14         -1.46         2.10 o                         
  -4   2   7        548.98        575.83         8.10 o                         
  -3   2   7       4636.15       4970.54        48.28 o                         
  -2   2   7        894.96        907.42        12.00 o                         
  -1   2   7       3229.33       3158.55        46.25 o                         
   0   2   7        186.96        152.65         4.93 o                         
   1   2   7         85.29         98.37         3.43 o                         
   2   2   7       2488.65       2679.91        29.85 o                         
   3   2   7         66.36         77.88         5.18 o                         
   4   2   7         58.64         74.03         3.35 o                         
   5   2   7         13.13         16.98         2.80 o                         
   6   2   7        394.51        396.37        10.58 o                         
   7   2   7         65.45         73.76         6.52 o                         
   8   2   7         20.59         27.41         5.77 o                         
   9   2   7          7.52          3.12         7.76 o                         
  10   2   7         12.88          0.64         8.93 o                         
 -10   3   7          0.00          1.16         7.59 o                         
  -9   3   7          1.86          0.90         5.64 o                         
  -8   3   7         23.54         36.25         5.86 o                         
  -7   3   7        608.39        607.77        14.43 o                         
  -6   3   7       1314.50       1301.59        20.21 o                         
  -5   3   7        146.87        127.30         4.42 o                         
  -4   3   7        575.65        574.19         8.20 o                         
  -3   3   7       1256.07       1336.59        14.61 o                         
  -2   3   7        780.58        818.03        10.60 o                         
  -1   3   7          0.71         -2.15         2.15 o                         
   0   3   7          3.88          8.13         2.60 o                         
   1   3   7        165.31        177.78         4.44 o                         
   2   3   7        546.44        603.00        11.98 o                         
   3   3   7        486.90        462.95         7.73 o                         
   4   3   7        311.22        316.67         6.23 o                         
   5   3   7          5.95          7.84         2.70 o                         
   6   3   7          2.05         -1.90         3.12 o                         
   7   3   7         19.34          8.90         4.93 o                         
   8   3   7          1.73          2.87         7.22 o                         
   9   3   7         21.79         16.53         8.25 o                         
 -10   4   7          7.59         -6.58         7.51 o                         
  -9   4   7          4.39          9.75         6.25 o                         
  -8   4   7        194.54        209.30         9.73 o                         
  -7   4   7          8.13         17.71         4.88 o                         
  -6   4   7        480.89        437.01         9.75 o                         
  -5   4   7          4.24         11.40         2.83 o                         
  -4   4   7       1286.78       1298.63        16.62 o                         
  -3   4   7        930.32       1011.26        12.16 o                         
  -2   4   7        341.17        299.66         5.38 o                         
  -1   4   7       2296.36       2332.98        32.76 o                         
   0   4   7        738.44        691.46        13.26 o                         
   1   4   7        175.73        171.02         5.03 o                         
   2   4   7       2368.77       2440.32        27.52 o                         
   3   4   7         78.59         98.71         4.79 o                         
   4   4   7        187.78        201.60         5.52 o                         
   5   4   7         90.51         93.86         4.64 o                         
   6   4   7        288.87        304.91         9.28 o                         
   7   4   7         59.33         64.03         7.30 o                         
   8   4   7          2.20         -5.16         5.16 o                         
   9   4   7          0.02          3.91         7.99 o                         
  -9   5   7          0.03          5.52         7.59 o                         
  -8   5   7          3.88          9.47         5.22 o                         
  -7   5   7         17.77         14.01         4.61 o                         
  -6   5   7        151.99        144.87         5.34 o                         
  -5   5   7        688.77        665.89        11.04 o                         
  -4   5   7        132.38        133.57         4.20 o                         
  -3   5   7         41.25         39.69         2.76 o                         
  -2   5   7       1615.53       1509.56        19.17 o                         
  -1   5   7       1649.45       1675.79        23.94 o                         
   0   5   7       1078.98       1089.61        16.50 o                         
   1   5   7        328.81        303.26         7.20 o                         
   2   5   7       1038.01       1094.28        13.35 o                         
   3   5   7          0.10         -0.42         2.27 o                         
   4   5   7          0.15         -2.48         2.59 o                         
   5   5   7          0.51         -0.67         3.45 o                         
   6   5   7         14.96         13.57         4.32 o                         
   7   5   7         13.17         19.18         5.82 o                         
   8   5   7         12.27         14.61         6.46 o                         
   9   5   7          7.18          5.94         8.20 o                         
  -9   6   7          9.92          8.11        11.66 o                         
  -8   6   7         14.75         28.11         6.73 o                         
  -7   6   7         12.83          7.95         4.49 o                         
  -6   6   7        329.35        355.04         9.61 o                         
  -5   6   7         74.12         76.06         4.29 o                         
  -4   6   7        187.90        157.69         4.79 o                         
  -3   6   7        932.83        936.92        12.91 o                         
  -2   6   7        473.16        507.42         8.77 o                         
  -1   6   7          1.38          3.76         2.10 o                         
   0   6   7         87.50         77.30         3.54 o                         
   1   6   7        212.39        211.11         4.96 o                         
   2   6   7        487.30        471.73         7.77 o                         
   3   6   7          1.35         -0.31         2.58 o                         
   4   6   7        153.53        134.63         6.17 o                         
   5   6   7          2.15         -3.22         3.22 o                         
   6   6   7        139.29        142.51         7.93 o                         
   7   6   7          0.37         -0.70         6.12 o                         
   8   6   7         24.75         29.01         7.01 o                         
   9   6   7          3.62         -6.29         8.62 o                         
  -9   7   7         11.07         15.88         8.55 o                         
  -8   7   7         12.55         23.95         7.97 o                         
  -7   7   7         31.13         31.01         7.37 o                         
  -6   7   7       1529.80       1563.96        24.16 o                         
  -5   7   7        170.21        187.83         9.30 o                         
  -4   7   7         33.56         25.15         3.17 o                         
  -3   7   7        331.40        322.16         6.93 o                         
  -2   7   7        656.46        681.70        11.87 o                         
  -1   7   7         29.17         34.99         3.29 o                         
   0   7   7       1013.14        947.42        15.80 o                         
   1   7   7        346.20        351.97         6.66 o                         
   2   7   7         41.86         48.24         5.31 o                         
   3   7   7         21.76         17.56         3.14 o                         
   4   7   7         10.83          7.13         3.19 o                         
   5   7   7        183.28        192.76         6.89 o                         
   6   7   7         38.51         43.48         6.12 o                         
   7   7   7          0.17          4.79         6.13 o                         
   8   7   7         13.65         24.50         6.67 o                         
   9   7   7          7.10          3.86         8.29 o                         
  -9   8   7          5.14         -2.26         7.78 o                         
  -8   8   7          0.27          5.61         7.50 o                         
  -7   8   7          7.23          6.91         5.90 o                         
  -6   8   7        109.11        102.42         6.90 o                         
  -5   8   7          1.00         -0.50         3.50 o                         
  -4   8   7         26.77         26.38         3.40 o                         
  -3   8   7        154.31        149.33         4.51 o                         
  -2   8   7         30.27         33.65         3.91 o                         
  -1   8   7         10.59          7.47         3.20 o                         
   0   8   7        114.23        114.44         6.51 o                         
   1   8   7        573.91        561.10         8.74 o                         
   2   8   7         75.82         66.16         4.50 o                         
   3   8   7        573.77        580.38        10.69 o                         
   4   8   7        589.08        568.23        12.82 o                         
   5   8   7         59.54         58.18         5.63 o                         
   6   8   7         27.99         26.85         6.33 o                         
   7   8   7        262.25        270.95        14.66 o                         
   8   8   7         86.61        109.01         9.65 o                         
   9   8   7          0.33          5.09        10.68 o                         
  -9   9   7          5.15          4.31         8.53 o                         
  -8   9   7          4.48         11.61         7.96 o                         
  -7   9   7          1.25          1.67         6.99 o                         
  -6   9   7        135.56        126.68         8.38 o                         
  -5   9   7        800.21        818.84        15.82 o                         
  -4   9   7        236.41        204.33         6.37 o                         
  -3   9   7          0.53         -2.40         2.40 o                         
  -2   9   7         61.32         65.66         7.14 o                         
  -1   9   7       1500.52       1568.64        30.01 o                         
   0   9   7         74.38         87.75         5.58 o                         
   1   9   7         94.39         94.61         5.02 o                         
   2   9   7         72.02         74.70         4.16 o                         
   3   9   7         68.40         76.37         4.81 o                         
   4   9   7        494.51        482.61        11.42 o                         
   5   9   7        112.59        132.10         7.68 o                         
   6   9   7         16.34         13.12         6.11 o                         
   7   9   7          0.95         -4.82         5.79 o                         
   8   9   7         13.95         33.28         8.99 o                         
  -8  10   7         22.91         33.03        10.01 o                         
  -7  10   7         22.68         24.94         8.03 o                         
  -6  10   7          5.07         -0.53         5.55 o                         
  -5  10   7         21.68         22.01         4.96 o                         
  -4  10   7         89.69         94.74         4.97 o                         
  -3  10   7         48.27         46.57         3.71 o                         
  -2  10   7        903.39        867.94        15.58 o                         
  -1  10   7        259.48        276.20        12.35 o                         
   0  10   7        495.74        510.87         9.51 o                         
   1  10   7        132.21        148.86         5.23 o                         
   2  10   7          4.63          7.60         3.38 o                         
   3  10   7         80.00         89.71         5.22 o                         
   4  10   7         99.11        100.20         5.76 o                         
   5  10   7         46.62         65.09         6.62 o                         
   6  10   7         42.95         44.12         7.46 o                         
   7  10   7          2.49          5.81         7.70 o                         
   8  10   7         67.14         52.52        10.01 o                         
  -8  11   7         20.40         37.74         9.39 o                         
  -7  11   7         54.37         52.62         9.08 o                         
  -6  11   7         16.30         18.29         7.73 o                         
  -5  11   7         37.91         51.34         6.70 o                         
  -4  11   7         92.37        100.73         6.70 o                         
  -3  11   7         96.80         91.64         4.64 o                         
  -2  11   7         12.23         16.87         3.40 o                         
  -1  11   7        548.69        534.21        10.16 o                         
   0  11   7        188.68        194.37         5.92 o                         
   1  11   7        106.54        102.34         4.94 o                         
   2  11   7         97.67        100.34         6.83 o                         
   3  11   7          1.57         -3.78         3.78 o                         
   4  11   7         15.05          5.88         4.61 o                         
   5  11   7          9.75          9.88         5.93 o                         
   6  11   7         22.49         23.36         8.08 o                         
   7  11   7          8.41         12.10         7.87 o                         
   8  11   7         18.54         11.98         9.14 o                         
  -7  12   7         27.13         14.23         8.62 o                         
  -6  12   7         59.87         63.04         8.85 o                         
  -5  12   7          6.77          0.75         6.97 o                         
  -4  12   7          0.04         -4.88         5.02 o                         
  -3  12   7        434.32        434.16        10.82 o                         
  -2  12   7        110.32        124.12         5.43 o                         
  -1  12   7       1304.11       1216.75        18.78 o                         
   0  12   7         39.90         41.58         4.13 o                         
   1  12   7        306.07        310.99         8.05 o                         
   2  12   7         23.51         21.57         4.07 o                         
   3  12   7         18.97         32.35         5.17 o                         
   4  12   7          0.19         -2.52         5.76 o                         
   5  12   7         10.90         15.23         7.94 o                         
   6  12   7          4.61          3.00         7.49 o                         
   7  12   7         25.74         16.22        10.77 o                         
  -7  13   7          1.81         -3.80         7.82 o                         
  -6  13   7        162.54        170.19        11.49 o                         
  -5  13   7         69.80         68.08         8.69 o                         
  -4  13   7         37.34         43.78         7.67 o                         
  -3  13   7          0.15         -4.65         4.65 o                         
  -2  13   7         13.27         19.59         4.64 o                         
  -1  13   7         91.66         86.10         5.60 o                         
   0  13   7        179.64        199.12         7.23 o                         
   1  13   7         70.98         66.90         5.57 o                         
   2  13   7         93.97         97.24         5.97 o                         
   3  13   7         17.98         19.13         6.55 o                         
   4  13   7         23.02         13.99         7.41 o                         
   5  13   7          2.59         -4.17         7.21 o                         
   6  13   7          3.80          0.55         7.83 o                         
   7  13   7          0.07         -3.39         9.57 o                         
  -6  14   7          3.30          5.38         7.81 o                         
  -5  14   7          0.00          7.84         8.44 o                         
  -4  14   7         63.03         54.54         8.30 o                         
  -3  14   7          2.57         -0.73         6.91 o                         
  -2  14   7        327.94        316.03        10.32 o                         
  -1  14   7         27.07         22.90         5.07 o                         
   0  14   7         58.66         64.25         5.56 o                         
   1  14   7        123.89        111.23         7.52 o                         
   2  14   7         79.05         87.96         7.52 o                         
   3  14   7         28.73         28.02         8.30 o                         
   4  14   7          1.15         -1.15         7.27 o                         
   5  14   7         25.37         23.25         8.71 o                         
   6  14   7          6.09         -7.57         7.57 o                         
  -6  15   7         17.34         18.87         8.86 o                         
  -5  15   7          6.95          9.04         8.03 o                         
  -4  15   7          0.01         -2.91         6.76 o                         
  -3  15   7         55.77         53.27         8.00 o                         
  -2  15   7         10.51         18.08         7.13 o                         
  -1  15   7        253.80        252.32        12.09 o                         
   0  15   7         59.63         62.45         8.76 o                         
   1  15   7         21.78         18.55         7.95 o                         
   2  15   7          7.14          2.09         6.43 o                         
   3  15   7          0.09          7.19         6.77 o                         
   4  15   7         11.00          8.14         8.19 o                         
   5  15   7         35.74         53.45         9.95 o                         
  -5  16   7          5.68         -6.69        10.26 o                         
  -4  16   7         42.12         35.50         8.46 o                         
  -3  16   7         23.01         17.59         7.44 o                         
  -2  16   7         45.15         40.58         7.87 o                         
  -1  16   7        107.95        121.11        13.52 o                         
   0  16   7         12.17          8.23         7.22 o                         
   1  16   7          5.66         19.26         7.81 o                         
   2  16   7         67.76         65.72         8.60 o                         
   3  16   7         17.59          7.64         7.00 o                         
   4  16   7          8.16         15.35         8.85 o                         
   5  16   7          0.15         11.95         8.69 o                         
  -4  17   7          0.35          2.72         7.72 o                         
  -3  17   7         12.34         16.14         7.92 o                         
  -2  17   7         41.38         26.42         8.40 o                         
  -1  17   7          0.93          6.26         7.20 o                         
   0  17   7          0.06         -7.18         7.18 o                         
   1  17   7          0.09         -7.46         7.46 o                         
   2  17   7         26.56         23.73         7.64 o                         
   3  17   7          4.38          7.51         7.13 o                         
   4  17   7          0.53        -12.72        17.39 o                         
  -2  18   7         55.03         56.67         8.93 o                         
  -1  18   7          6.45         -7.40         7.40 o                         
   0  18   7          0.86          2.09         7.42 o                         
   1  18   7         18.68         16.60         8.63 o                         
   2  18   7         26.55          6.89         7.89 o                         
 -10   0   8          0.45         -9.95         9.95 o                         
  -9   0   8         22.63         24.67         9.47 o                         
  -8   0   8        106.93         90.45        11.42 o                         
  -7   0   8          0.97         -5.26         5.26 o                         
  -6   0   8       2865.66       2832.35        49.77 o                         
  -5   0   8        181.90        156.67         9.68 o                         
  -4   0   8        111.18        109.85         5.99 o                         
  -3   0   8       5391.13       5618.96        80.33 o                         
  -2   0   8      17381.37      18203.87       253.12 o                         
  -1   0   8        208.92        185.53         8.74 o                         
   0   0   8         80.75         66.25         4.78 o                         
   1   0   8       5997.39       5730.83        90.54 o                         
   2   0   8        467.59        386.36        17.62 o                         
   3   0   8          0.01         -1.05         2.51 o                         
   4   0   8         74.72         74.40         6.79 o                         
   5   0   8         90.74        103.95         6.94 o                         
   6   0   8        843.55        891.60        19.58 o                         
   7   0   8         30.80         24.72         7.65 o                         
   8   0   8         77.57         66.59        10.05 o                         
   9   0   8         36.56         52.11        13.46 o                         
 -10   1   8         12.53         15.24         8.45 o                         
  -9   1   8         44.49         55.81         7.03 o                         
  -8   1   8         21.17         19.24         5.02 o                         
  -7   1   8        176.30        164.53         7.87 o                         
  -6   1   8          1.43          2.19         2.90 o                         
  -5   1   8         15.67         16.28         2.67 o                         
  -4   1   8        235.75        240.73         6.08 o                         
  -3   1   8        378.91        382.45         6.41 o                         
  -2   1   8         16.38         20.22         2.03 o                         
  -1   1   8        159.71        126.91         2.69 o                         
   0   1   8          1.54          3.53         1.45 o                         
   1   1   8         13.37         12.52         1.64 o                         
   2   1   8        124.81        118.96         3.63 o                         
   3   1   8        890.91        945.27        12.77 o                         
   4   1   8        397.89        385.78         7.30 o                         
   5   1   8        116.36        110.12         4.76 o                         
   6   1   8        938.86       1000.55        17.03 o                         
   7   1   8        216.52        215.21         9.17 o                         
   8   1   8         29.78         30.09         5.93 o                         
   9   1   8          3.60         -4.70         7.29 o                         
 -10   2   8          4.72         -2.18         7.54 o                         
  -9   2   8         31.43         29.58         7.52 o                         
  -8   2   8        223.30        210.48         9.47 o                         
  -7   2   8        558.01        584.64        15.04 o                         
  -6   2   8         38.87         40.45         4.75 o                         
  -5   2   8        472.57        465.01         7.76 o                         
  -4   2   8         17.22          8.33         2.12 o                         
  -3   2   8        310.55        337.79         5.40 o                         
  -2   2   8         32.61         30.34         2.43 o                         
  -1   2   8       2350.26       2385.06        32.53 o                         
   0   2   8          8.27          5.11         2.41 o                         
   1   2   8        392.21        381.54         7.44 o                         
   2   2   8         38.11         41.36         2.46 o                         
   3   2   8        639.56        754.99        16.41 o                         
   4   2   8        369.53        393.96         7.63 o                         
   5   2   8         19.36         15.96         3.04 o                         
   6   2   8        788.74        705.34        14.32 o                         
   7   2   8         20.78         16.27         4.90 o                         
   8   2   8          3.13          2.64         5.01 o                         
   9   2   8         11.58         -1.62         7.28 o                         
 -10   3   8          2.05          3.29         7.78 o                         
  -9   3   8          2.07          2.79         8.33 o                         
  -8   3   8         12.50          9.25         5.35 o                         
  -7   3   8        874.80        876.64        17.89 o                         
  -6   3   8        406.66        423.47         8.89 o                         
  -5   3   8         47.55         55.30         3.37 o                         
  -4   3   8         13.97          4.28         1.98 o                         
  -3   3   8        900.41        856.42        11.83 o                         
  -2   3   8       2078.40       2356.36        26.45 o                         
  -1   3   8       2015.97       2133.36        32.89 o                         
   0   3   8         33.29         23.13         2.87 o                         
   1   3   8         98.52        112.62         3.65 o                         
   2   3   8       2019.65       2106.77        24.41 o                         
   3   3   8         14.97         16.71         2.82 o                         
   4   3   8        265.35        239.10         5.75 o                         
   5   3   8        134.60        118.96         4.76 o                         
   6   3   8        376.18        380.97        11.00 o                         
   7   3   8          3.87         -0.06         5.22 o                         
   8   3   8          1.03          0.86         5.69 o                         
   9   3   8          2.54          0.48         7.59 o                         
 -10   4   8         20.64         11.09         8.87 o                         
  -9   4   8          5.86          3.20         8.15 o                         
  -8   4   8         66.62         92.59         8.32 o                         
  -7   4   8         17.61         18.74         4.86 o                         
  -6   4   8        208.73        215.02         7.25 o                         
  -5   4   8        645.33        702.22        10.53 o                         
  -4   4   8        366.99        365.41         6.36 o                         
  -3   4   8          9.48          6.29         2.10 o                         
  -2   4   8       4925.23       5222.64        56.22 o                         
  -1   4   8        672.51        669.19        11.97 o                         
   0   4   8        991.88       1043.68        18.28 o                         
   1   4   8         42.21         46.28         2.77 o                         
   2   4   8       2271.56       2319.52        26.34 o                         
   3   4   8         83.02         89.27         3.62 o                         
   4   4   8          1.30         -0.71         2.44 o                         
   5   4   8         22.66         14.77         3.41 o                         
   6   4   8        119.70        143.34         8.96 o                         
   7   4   8         85.75         86.64         7.85 o                         
   8   4   8         35.15         32.51         8.96 o                         
   9   4   8          0.51          5.53         7.86 o                         
  -9   5   8          0.00          6.25         7.35 o                         
  -8   5   8          1.30          4.42         5.84 o                         
  -7   5   8          3.89          7.68         4.62 o                         
  -6   5   8          6.31          6.41         3.83 o                         
  -5   5   8          8.88          5.43         2.68 o                         
  -4   5   8        146.56        161.83         4.64 o                         
  -3   5   8        215.69        202.94         5.98 o                         
  -2   5   8         41.65         49.92         2.52 o                         
  -1   5   8        779.69        766.60        17.82 o                         
   0   5   8          3.07          3.24         1.66 o                         
   1   5   8          4.11          2.08         1.76 o                         
   2   5   8        120.63        111.56         3.41 o                         
   3   5   8         56.42         62.91         3.55 o                         
   4   5   8         54.40         61.20         4.49 o                         
   5   5   8        360.00        360.34        11.30 o                         
   6   5   8        249.79        257.82        10.41 o                         
   7   5   8        197.32        187.86        14.07 o                         
   8   5   8          0.66          0.56         5.89 o                         
   9   5   8          0.69         -7.62         7.62 o                         
  -9   6   8          2.22         -4.00         7.16 o                         
  -8   6   8         30.46         39.46         6.88 o                         
  -7   6   8         89.85         80.28         7.58 o                         
  -6   6   8        629.47        617.81        12.75 o                         
  -5   6   8        110.07        119.36         4.93 o                         
  -4   6   8        203.84        201.15         5.24 o                         
  -3   6   8         59.51         75.61         3.92 o                         
  -2   6   8        289.09        296.72         6.84 o                         
  -1   6   8        103.49        146.74         4.76 o                         
   0   6   8        140.46        116.08         4.65 o                         
   1   6   8       1759.26       1821.32        24.78 o                         
   2   6   8         79.07         77.68         3.28 o                         
   3   6   8        317.58        354.77         7.75 o                         
   4   6   8        107.46         95.19         6.63 o                         
   5   6   8          0.47          0.65         3.43 o                         
   6   6   8        329.55        328.06        11.84 o                         
   7   6   8        281.50        277.78        17.29 o                         
   8   6   8        100.14        105.34         9.77 o                         
   9   6   8          0.01          1.81         8.16 o                         
  -9   7   8         30.94         31.89         8.87 o                         
  -8   7   8         17.76         12.14         6.59 o                         
  -7   7   8         21.73         17.88         6.30 o                         
  -6   7   8        396.44        413.99        10.28 o                         
  -5   7   8         59.01         66.07         4.22 o                         
  -4   7   8        386.38        356.60         7.15 o                         
  -3   7   8         17.10         14.10         3.16 o                         
  -2   7   8        153.23        175.60         5.27 o                         
  -1   7   8          3.94          7.69         2.49 o                         
   0   7   8        103.40        119.84         4.48 o                         
   1   7   8         12.11         12.04         3.13 o                         
   2   7   8        844.00        891.31        12.40 o                         
   3   7   8        265.67        266.15         6.55 o                         
   4   7   8         98.42        107.75         5.33 o                         
   5   7   8        106.87        106.81         5.67 o                         
   6   7   8        659.70        640.20        17.10 o                         
   7   7   8         18.63         10.87         6.06 o                         
   8   7   8         39.67         29.10         7.45 o                         
   9   7   8          8.00          0.16        10.14 o                         
  -9   8   8          3.45         -7.66         7.66 o                         
  -8   8   8         57.43         72.59        12.29 o                         
  -7   8   8          5.61         11.24         6.05 o                         
  -6   8   8         23.68         18.04         5.32 o                         
  -5   8   8         15.34          7.63         3.75 o                         
  -4   8   8        128.72        123.89         4.37 o                         
  -3   8   8          1.83          0.13         2.95 o                         
  -2   8   8          0.12         -0.12         3.08 o                         
  -1   8   8        203.70        213.57         6.82 o                         
   0   8   8        303.39        271.22         7.46 o                         
   1   8   8          9.02          6.14         3.90 o                         
   2   8   8        368.00        375.99         7.28 o                         
   3   8   8        320.17        332.33         9.97 o                         
   4   8   8         73.38         73.14         5.66 o                         
   5   8   8         22.13         21.26         4.91 o                         
   6   8   8          1.89         -4.04         5.33 o                         
   7   8   8         22.72         22.59         6.80 o                         
   8   8   8         39.42         23.32         8.55 o                         
  -8   9   8         44.78         53.52         9.31 o                         
  -7   9   8         18.26         15.61         7.19 o                         
  -6   9   8          2.22         -3.08         5.17 o                         
  -5   9   8         15.88         14.69         4.55 o                         
  -4   9   8        103.83        102.85         5.08 o                         
  -3   9   8        110.47        116.17         5.12 o                         
  -2   9   8          4.44          5.00         3.54 o                         
  -1   9   8         42.99         40.38         4.31 o                         
   0   9   8         56.64         54.70         4.62 o                         
   1   9   8          0.01         -2.99         2.99 o                         
   2   9   8         42.74         38.29         3.57 o                         
   3   9   8        221.89        216.88         6.70 o                         
   4   9   8         35.83         48.08         4.80 o                         
   5   9   8        747.77        704.76        16.10 o                         
   6   9   8         34.36         36.29         7.08 o                         
   7   9   8         10.30          0.20         7.41 o                         
   8   9   8         54.55         44.01         9.55 o                         
  -8  10   8         10.09         20.31         8.46 o                         
  -7  10   8          1.73          0.98         7.23 o                         
  -6  10   8          1.13          7.83         7.69 o                         
  -5  10   8        135.88        135.07         6.63 o                         
  -4  10   8        180.19        162.90         5.55 o                         
  -3  10   8       1349.35       1295.29        22.11 o                         
  -2  10   8          2.08          0.11         3.86 o                         
  -1  10   8        141.58        136.17         6.99 o                         
   0  10   8         27.87         23.17         4.68 o                         
   1  10   8        372.93        344.65         9.62 o                         
   2  10   8          1.63          3.55         3.16 o                         
   3  10   8          1.77          3.48         3.55 o                         
   4  10   8        220.50        225.91         7.53 o                         
   5  10   8          3.05         -3.85         5.39 o                         
   6  10   8         63.48         63.04         9.23 o                         
   7  10   8          0.02          0.34         7.41 o                         
   8  10   8          3.72          4.76         8.00 o                         
  -8  11   8         19.41         21.56         8.68 o                         
  -7  11   8          5.14          5.97         7.46 o                         
  -6  11   8         76.22         85.22         8.89 o                         
  -5  11   8          1.85         -4.19         4.19 o                         
  -4  11   8        179.61        172.33         7.87 o                         
  -3  11   8          0.12          7.40         8.21 o                         
  -2  11   8        498.07        486.31        13.25 o                         
  -1  11   8        228.69        244.97         9.29 o                         
   0  11   8        454.49        467.19        11.64 o                         
   1  11   8        200.62        173.00         6.27 o                         
   2  11   8          0.34         -0.26         3.19 o                         
   3  11   8         85.64         69.82         5.07 o                         
   4  11   8          4.92         10.01         4.84 o                         
   5  11   8          0.12         -1.65         7.31 o                         
   6  11   8          1.94         -0.27         7.32 o                         
   7  11   8          0.02          5.94         8.37 o                         
  -7  12   8          9.62         14.35        11.12 o                         
  -6  12   8          7.49          4.64         9.33 o                         
  -5  12   8         25.10         23.01         7.14 o                         
  -4  12   8          0.40         -0.38         5.12 o                         
  -3  12   8         50.20         65.95         9.83 o                         
  -2  12   8        151.12        111.42         9.42 o                         
  -1  12   8         44.62         24.10         7.12 o                         
   0  12   8          1.45          6.95         4.47 o                         
   1  12   8        193.36        188.71         6.07 o                         
   2  12   8         49.50         55.84         4.93 o                         
   3  12   8        192.95        215.63        10.93 o                         
   4  12   8         58.12         61.51        12.21 o                         
   5  12   8          2.33          7.67         7.60 o                         
   6  12   8          9.00          4.46         7.61 o                         
   7  12   8          2.37         -7.36         7.36 o                         
  -7  13   8          0.77          8.68         8.18 o                         
  -6  13   8          0.01          4.93         7.46 o                         
  -5  13   8          1.60          3.61         6.37 o                         
  -4  13   8         11.97          8.64         8.40 o                         
  -3  13   8          2.53          9.99         8.83 o                         
  -2  13   8        134.32        103.68        11.12 o                         
  -1  13   8         41.95         64.21         8.42 o                         
   0  13   8        232.99        216.95        10.34 o                         
   1  13   8         43.91         60.21         5.02 o                         
   2  13   8         78.56         89.18         5.74 o                         
   3  13   8         92.40         99.03         9.35 o                         
   4  13   8          3.72         -3.10         7.31 o                         
   5  13   8         69.59         85.50        10.10 o                         
   6  13   8         16.74         25.55         9.10 o                         
  -6  14   8         17.20         21.69         7.88 o                         
  -5  14   8         30.44         36.26         7.03 o                         
  -4  14   8          0.83          2.86         5.44 o                         
  -3  14   8          8.77         -4.90         8.81 o                         
  -2  14   8         27.78         15.11         9.50 o                         
  -1  14   8          1.09          2.66         8.50 o                         
   0  14   8        224.82        223.99        14.68 o                         
   1  14   8         31.76         29.14         5.17 o                         
   2  14   8        225.81        227.01        10.73 o                         
   3  14   8        217.81        213.34        11.93 o                         
   4  14   8          0.23         -6.17         7.30 o                         
   5  14   8         12.71         24.01         8.83 o                         
   6  14   8          1.24         14.32         8.81 o                         
  -5  15   8         13.10         21.47         6.99 o                         
  -4  15   8          5.15         10.33        10.08 o                         
  -3  15   8         21.27          2.99         9.73 o                         
  -2  15   8          6.55          4.34         9.51 o                         
  -1  15   8         42.68         49.34        10.36 o                         
   0  15   8          4.51          3.04         5.80 o                         
   1  15   8         27.98         27.12         7.42 o                         
   2  15   8         13.13         11.08         6.90 o                         
   3  15   8         22.23         28.17         8.45 o                         
   4  15   8          9.10         19.96         8.77 o                         
   5  15   8          0.41          4.34         8.46 o                         
  -5  16   8          1.13         -9.99         9.99 o                         
  -4  16   8         23.31         26.41        10.98 o                         
  -3  16   8         25.88         35.42        13.14 o                         
  -2  16   8        129.68        122.76        17.57 o                         
  -1  16   8         36.70         49.43        13.83 o                         
   0  16   8         64.15         76.37         7.46 o                         
   1  16   8          0.10          9.81         8.02 o                         
   2  16   8          0.63         -5.14         6.47 o                         
   3  16   8          0.63         -3.94         7.93 o                         
   4  16   8         15.15         15.99         8.92 o                         
  -3  17   8         64.28         84.13        13.25 o                         
  -2  17   8         74.15         72.84        12.79 o                         
  -1  17   8          0.55         -2.65         9.46 o                         
   0  17   8          2.69          7.53         6.23 o                         
   1  17   8          1.23          1.47         7.35 o                         
   2  17   8          4.27          2.34         7.02 o                         
   3  17   8         10.85         13.91        10.00 o                         
  -2  18   8          5.56         -5.88        10.77 o                         
  -1  18   8         56.76         59.63        12.74 o                         
   0  18   8         12.30         22.70        11.49 o                         
   1  18   8         25.50         28.88         8.15 o                         
 -10   1   9          0.76          0.43         7.98 o                         
  -9   1   9         10.89         19.96         6.65 o                         
  -8   1   9          0.14         -4.33         4.33 o                         
  -7   1   9        351.64        350.86        12.24 o                         
  -6   1   9        115.82        117.67         5.19 o                         
  -5   1   9          7.93          7.09         2.59 o                         
  -4   1   9        982.67       1063.21        13.24 o                         
  -3   1   9        323.05        340.03         5.47 o                         
  -2   1   9       3037.36       2858.76        33.14 o                         
  -1   1   9          0.54          5.20         1.52 o                         
   0   1   9         20.43         14.20         2.19 o                         
   1   1   9       4840.42       4856.86        58.69 o                         
   2   1   9         93.24         98.20         3.44 o                         
   3   1   9        317.14        321.77         6.81 o                         
   4   1   9          0.03         -0.35         2.24 o                         
   5   1   9        965.82        962.43        14.53 o                         
   6   1   9        241.46        224.23         9.68 o                         
   7   1   9         18.26         13.39         4.79 o                         
   8   1   9         30.33         29.74         5.99 o                         
   9   1   9         28.87         35.83         9.11 o                         
 -10   2   9          0.63          1.52         8.22 o                         
  -9   2   9          3.69          3.36         5.91 o                         
  -8   2   9          1.70          3.97         4.71 o                         
  -7   2   9          6.87          0.36         4.39 o                         
  -6   2   9         38.16         33.77         3.76 o                         
  -5   2   9         20.91         19.68         3.01 o                         
  -4   2   9          8.78          2.87         2.11 o                         
  -3   2   9        114.02        119.75         4.18 o                         
  -2   2   9         55.33         50.36         2.45 o                         
  -1   2   9         35.86         29.25         2.93 o                         
   0   2   9        328.99        338.70        10.43 o                         
   1   2   9        213.11        229.83         5.64 o                         
   2   2   9          9.64          6.81         2.14 o                         
   3   2   9         68.34         81.17         3.61 o                         
   4   2   9          1.14         -0.13         3.49 o                         
   5   2   9         35.37         37.10         3.62 o                         
   6   2   9        131.98        153.77         9.81 o                         
   7   2   9         55.31         51.66         7.00 o                         
   8   2   9          8.63         17.86         5.68 o                         
   9   2   9          1.18         -1.81         8.37 o                         
  -9   3   9          0.50          0.99         6.08 o                         
  -8   3   9         14.43         14.82         6.28 o                         
  -7   3   9        206.55        202.20         8.58 o                         
  -6   3   9         44.96         36.10         3.79 o                         
  -5   3   9        201.00        200.91         5.25 o                         
  -4   3   9         31.70         42.91         2.66 o                         
  -3   3   9       1459.81       1356.31        18.40 o                         
  -2   3   9          2.99         -0.16         1.52 o                         
  -1   3   9        254.34        242.03         6.83 o                         
   0   3   9        271.65        271.20         8.18 o                         
   1   3   9       1628.15       1734.50        22.95 o                         
   2   3   9          0.20          3.09         1.94 o                         
   3   3   9         49.31         47.68         3.21 o                         
   4   3   9          0.18         -2.28         2.28 o                         
   5   3   9          4.09         -2.86         2.86 o                         
   6   3   9         74.16         73.70         8.66 o                         
   7   3   9         60.15         43.22         6.60 o                         
   8   3   9          0.03          2.30         5.77 o                         
   9   3   9          4.02          8.71         8.15 o                         
  -9   4   9          5.91          3.56         6.40 o                         
  -8   4   9        155.22        140.81         9.30 o                         
  -7   4   9          2.21          0.51         4.42 o                         
  -6   4   9          9.68          0.93         3.06 o                         
  -5   4   9        219.68        209.63         5.67 o                         
  -4   4   9          8.25         10.80         2.36 o                         
  -3   4   9         63.43         72.79         3.35 o                         
  -2   4   9        403.20        418.98         6.64 o                         
  -1   4   9       3811.45       3947.14        58.45 o                         
   0   4   9       2204.04       2426.08        34.21 o                         
   1   4   9       1621.78       1608.62        21.76 o                         
   2   4   9         12.42         26.27         2.53 o                         
   3   4   9        128.00        118.18         4.24 o                         
   4   4   9        133.13        133.51         7.35 o                         
   5   4   9        197.45        187.36         6.27 o                         
   6   4   9         13.98         16.36         5.85 o                         
   7   4   9         15.72         18.30         6.18 o                         
   8   4   9          6.92          4.65         7.34 o                         
   9   4   9          1.03         -9.53        12.31 o                         
  -9   5   9          0.27          2.54         6.66 o                         
  -8   5   9        175.79        204.56        11.10 o                         
  -7   5   9          0.45          2.41         5.19 o                         
  -6   5   9         65.71         65.16         5.12 o                         
  -5   5   9        191.89        184.57         8.84 o                         
  -4   5   9        272.37        269.81         8.14 o                         
  -3   5   9         51.89         60.29         3.55 o                         
  -2   5   9        125.72        110.94         4.45 o                         
  -1   5   9       1175.11       1240.10        25.71 o                         
   0   5   9       1510.24       1517.31        22.67 o                         
   1   5   9         90.11        109.58         7.47 o                         
   2   5   9         38.42         38.03         4.85 o                         
   3   5   9        450.17        458.78         7.89 o                         
   4   5   9          8.50         13.06         3.54 o                         
   5   5   9         27.24         22.09         3.84 o                         
   6   5   9        129.08        151.06         8.66 o                         
   7   5   9         13.73         21.81         6.33 o                         
   8   5   9          2.28         -4.36         6.29 o                         
   9   5   9          0.57          6.93         8.37 o                         
  -9   6   9         10.07         10.53         8.14 o                         
  -8   6   9         30.12         27.49         6.83 o                         
  -7   6   9          7.49          5.71         5.36 o                         
  -6   6   9        598.56        574.09        12.41 o                         
  -5   6   9         10.51          9.37         2.96 o                         
  -4   6   9        107.65        105.66         4.91 o                         
  -3   6   9         43.30         43.56         5.52 o                         
  -2   6   9         29.09         36.20         4.01 o                         
  -1   6   9         65.84         80.67         3.53 o                         
   0   6   9         76.53         88.99         6.65 o                         
   1   6   9         14.17         27.15         3.00 o                         
   2   6   9          7.06          6.91         2.68 o                         
   3   6   9         87.93         89.32         4.94 o                         
   4   6   9          1.73          1.90         3.15 o                         
   5   6   9        223.19        230.58         8.06 o                         
   6   6   9          6.63         13.76         5.84 o                         
   7   6   9          7.48          7.62         6.07 o                         
   8   6   9          3.10          5.50         6.16 o                         
   9   6   9          0.02         -6.40         7.83 o                         
  -9   7   9          2.10         -6.99         6.99 o                         
  -8   7   9         38.67         26.51         7.09 o                         
  -7   7   9          1.81          3.20         5.62 o                         
  -6   7   9          0.60          4.81         4.59 o                         
  -5   7   9         63.46         74.21         5.22 o                         
  -4   7   9          5.01          2.16         3.01 o                         
  -3   7   9        382.29        350.00         7.93 o                         
  -2   7   9          3.61         12.37         2.89 o                         
  -1   7   9        160.00        174.68         5.36 o                         
   0   7   9          0.22         -2.27         2.27 o                         
   1   7   9         11.96         12.03         2.70 o                         
   2   7   9         54.49         74.47         4.44 o                         
   3   7   9         17.15         10.14         3.23 o                         
   4   7   9          0.41          2.07         3.36 o                         
   5   7   9          3.62          5.40         4.26 o                         
   6   7   9        196.31        214.67        10.48 o                         
   7   7   9          9.59          7.95         6.33 o                         
   8   7   9         19.94          3.02        11.71 o                         
  -9   8   9          3.57          6.01         8.63 o                         
  -8   8   9          5.49         14.70         7.88 o                         
  -7   8   9          5.29         -0.85         5.70 o                         
  -6   8   9          3.24          0.06         4.44 o                         
  -5   8   9        168.86        176.06         7.18 o                         
  -4   8   9        172.99        170.76         6.73 o                         
  -3   8   9         44.75         47.14         4.21 o                         
  -2   8   9         27.32         19.72         3.62 o                         
  -1   8   9          1.05          3.96         3.17 o                         
   0   8   9         55.66         60.80         4.23 o                         
   1   8   9          0.03         -2.74         2.74 o                         
   2   8   9          3.00          1.76         3.17 o                         
   3   8   9        550.71        576.16        10.21 o                         
   4   8   9        108.59        111.50         5.57 o                         
   5   8   9          2.33          3.07         4.89 o                         
   6   8   9         73.28         93.39         8.31 o                         
   7   8   9        102.84        108.22        10.64 o                         
   8   8   9          0.11          1.41         7.79 o                         
  -8   9   9         11.25         13.39         7.90 o                         
  -7   9   9          1.18         -3.59         6.14 o                         
  -6   9   9         75.06         65.62         5.82 o                         
  -5   9   9         73.75         79.98         5.82 o                         
  -4   9   9         10.43         13.47         5.30 o                         
  -3   9   9          2.35          3.37         3.53 o                         
  -2   9   9        571.60        506.92        11.65 o                         
  -1   9   9         35.71         38.88         4.31 o                         
   0   9   9          2.00          7.29         3.83 o                         
   1   9   9         95.75        104.31         5.46 o                         
   2   9   9         96.43        101.03         4.72 o                         
   3   9   9        524.37        499.09         9.94 o                         
   4   9   9          0.27         -1.02         3.67 o                         
   5   9   9         14.40         16.46         7.40 o                         
   6   9   9         16.26          2.03         7.36 o                         
   7   9   9          8.30         -1.44         7.39 o                         
   8   9   9          0.40          6.24         8.33 o                         
  -8  10   9          1.56         -0.14         7.35 o                         
  -7  10   9          1.25          7.50         8.40 o                         
  -6  10   9         91.37         91.93         7.58 o                         
  -5  10   9          0.03          4.83         6.98 o                         
  -4  10   9         72.55         84.56         8.90 o                         
  -3  10   9        164.91        163.67         6.85 o                         
  -2  10   9          0.02          7.71         5.63 o                         
  -1  10   9        192.35        182.77         9.23 o                         
   0  10   9         12.51         15.71         4.08 o                         
   1  10   9        113.19        110.10         5.92 o                         
   2  10   9        131.53        139.82         5.94 o                         
   3  10   9         10.74          7.82         3.60 o                         
   4  10   9          0.53          5.26         4.28 o                         
   5  10   9        266.85        248.31        15.47 o                         
   6  10   9         10.20         14.06         7.86 o                         
   7  10   9          0.07          3.78         7.92 o                         
   8  10   9          3.98          5.67         8.71 o                         
  -8  11   9          0.87          4.03        13.59 o                         
  -7  11   9          6.12          4.82        11.91 o                         
  -6  11   9         34.14         37.77         7.15 o                         
  -5  11   9         46.23         64.48        12.53 o                         
  -4  11   9          2.43         -4.43         8.00 o                         
  -3  11   9         49.56         61.50         9.32 o                         
  -2  11   9       1323.65       1328.66        29.22 o                         
  -1  11   9         38.93         39.44         7.20 o                         
   0  11   9        173.20        157.25         7.01 o                         
   1  11   9        135.68        143.79         7.16 o                         
   2  11   9        286.03        286.00         6.81 o                         
   3  11   9        173.13        156.31        11.26 o                         
   4  11   9        125.40        129.15         8.75 o                         
   5  11   9        217.08        211.23        12.24 o                         
   6  11   9        108.30         95.06        10.37 o                         
   7  11   9          9.90         12.63         8.34 o                         
  -7  12   9          1.52          3.60         7.52 o                         
  -6  12   9         30.68         29.52         6.80 o                         
  -5  12   9          9.11         -5.09         8.22 o                         
  -4  12   9         74.52         67.42        10.54 o                         
  -3  12   9          0.48          1.42         7.74 o                         
  -2  12   9        185.18        201.70        13.04 o                         
  -1  12   9          3.73          2.51         6.01 o                         
   0  12   9         43.51         30.26         7.07 o                         
   1  12   9         72.05         76.74         7.53 o                         
   2  12   9          0.22          0.10         3.72 o                         
   3  12   9         68.91         59.53         5.94 o                         
   4  12   9          2.66         -5.00         7.05 o                         
   5  12   9         66.27         75.02         9.50 o                         
   6  12   9         36.42         39.40         9.19 o                         
   7  12   9          2.13          2.00         8.32 o                         
  -7  13   9          1.73          4.22         7.38 o                         
  -6  13   9        104.07        106.83        13.42 o                         
  -5  13   9         59.10         73.76        11.90 o                         
  -4  13   9         34.42         51.36        10.65 o                         
  -3  13   9         60.65         67.44        10.85 o                         
  -2  13   9        104.61        106.51        13.71 o                         
  -1  13   9         55.37         47.98         9.72 o                         
   0  13   9         13.56         16.77         7.17 o                         
   1  13   9         23.41         27.94         7.72 o                         
   2  13   9         36.94         48.71         4.90 o                         
   3  13   9         69.01         55.63         8.34 o                         
   4  13   9          0.01         -3.86         7.14 o                         
   5  13   9          0.91          4.68        10.08 o                         
   6  13   9         47.82         55.78        10.04 o                         
  -6  14   9          0.38         -4.94         9.98 o                         
  -5  14   9         85.53         84.32        12.29 o                         
  -4  14   9          5.28          3.21        10.69 o                         
  -3  14   9         18.22          2.92         9.16 o                         
  -2  14   9          2.02          0.54         9.28 o                         
  -1  14   9        120.00        116.26        12.12 o                         
   0  14   9          4.65          5.11         7.65 o                         
   1  14   9         62.01         78.36         9.77 o                         
   2  14   9         63.01         79.02         6.09 o                         
   3  14   9         12.14          8.15         7.11 o                         
   4  14   9          8.09         16.12         7.90 o                         
   5  14   9          5.85         -2.15         7.87 o                         
   6  14   9         52.94         48.00        10.78 o                         
  -5  15   9          1.51          5.51        10.03 o                         
  -4  15   9         31.69         22.53        10.78 o                         
  -3  15   9          2.05         20.28         9.98 o                         
  -2  15   9         39.00         20.06         9.75 o                         
  -1  15   9         45.83         49.18         9.37 o                         
   0  15   9         15.19          7.73         8.35 o                         
   1  15   9         82.38         82.09        12.96 o                         
   2  15   9         93.56         90.76         7.61 o                         
   3  15   9         57.24         66.61         8.76 o                         
   4  15   9         46.14         62.43         9.95 o                         
   5  15   9          7.73         12.84         9.06 o                         
  -4  16   9          3.44         -4.53        10.27 o                         
  -3  16   9          0.09          1.64         9.99 o                         
  -2  16   9          9.01          3.50         9.84 o                         
  -1  16   9          4.76          4.23         9.73 o                         
   0  16   9          4.30         11.22         9.96 o                         
   1  16   9         44.83         54.48        11.72 o                         
   2  16   9         16.38         19.04         6.45 o                         
   3  16   9         53.27         65.85         9.57 o                         
   4  16   9          0.35         -0.73         8.62 o                         
  -3  17   9        146.12        124.65        14.86 o                         
  -2  17   9         26.09         25.05        11.51 o                         
  -1  17   9          9.38         11.07        10.77 o                         
   0  17   9          2.97         12.23        10.43 o                         
   1  17   9         33.76         31.92        11.49 o                         
   2  17   9         27.28         39.86         9.43 o                         
   3  17   9          9.48         15.01         8.45 o                         
  -1  18   9          2.05         -0.85        13.20 o                         
   0  18   9          0.03          0.96        10.64 o                         
  -9   0  10         58.51         49.31        12.02 o                         
  -8   0  10          4.83          1.25         6.59 o                         
  -7   0  10        286.63        265.33        22.61 o                         
  -6   0  10         12.32         10.26         6.35 o                         
  -5   0  10          2.59         -0.20         3.64 o                         
  -4   0  10        252.22        248.80         7.72 o                         
  -3   0  10       1277.63       1493.76        23.60 o                         
  -2   0  10       2324.47       2500.66        48.24 o                         
  -1   0  10        475.76        488.08        11.94 o                         
   0   0  10       1133.90       1226.92        30.82 o                         
   1   0  10       5941.11       6232.63        98.52 o                         
   2   0  10          6.32         -0.85         3.07 o                         
   3   0  10       1087.85       1118.03        31.66 o                         
   4   0  10        104.72        102.45         6.75 o                         
   5   0  10          5.45          6.09         6.39 o                         
   6   0  10        700.64        736.26        28.11 o                         
   7   0  10        472.28        457.15        18.75 o                         
   8   0  10         15.61         14.65        10.12 o                         
   9   0  10          2.21         -3.44        12.72 o                         
  -9   1  10         10.15         20.20         7.83 o                         
  -8   1  10          8.75         20.18         6.26 o                         
  -7   1  10        502.82        495.10        12.89 o                         
  -6   1  10       1270.46       1255.74        16.68 o                         
  -5   1  10        119.81        124.19         4.87 o                         
  -4   1  10          0.94         -0.15         2.19 o                         
  -3   1  10         19.17         11.50         2.03 o                         
  -2   1  10        155.17        167.76         4.03 o                         
  -1   1  10         43.54         42.19         2.10 o                         
   0   1  10        274.55        242.01         5.26 o                         
   1   1  10       1451.86       1496.86        21.50 o                         
   2   1  10          6.55          7.00         3.07 o                         
   3   1  10         69.71         80.75         4.07 o                         
   4   1  10          0.38         -1.08         2.58 o                         
   5   1  10         72.30         70.15         7.36 o                         
   6   1  10        234.84        249.17        10.10 o                         
   7   1  10         25.34         36.47         5.77 o                         
   8   1  10         57.65         58.81         7.00 o                         
   9   1  10          1.79          1.81         7.72 o                         
  -9   2  10          1.67          1.16         7.19 o                         
  -8   2  10         27.38         20.94         6.28 o                         
  -7   2  10        221.31        216.08         8.76 o                         
  -6   2  10         63.59         82.77         4.44 o                         
  -5   2  10          1.70         -2.51         2.51 o                         
  -4   2  10        119.89        112.19         3.84 o                         
  -3   2  10        158.30        163.22         4.56 o                         
  -2   2  10        405.82        452.28         7.21 o                         
  -1   2  10        185.24        200.46         4.12 o                         
   0   2  10        756.51        757.20        11.80 o                         
   1   2  10         79.23        114.74         4.15 o                         
   2   2  10       2323.25       2639.38        31.42 o                         
   3   2  10         87.36         99.88         4.00 o                         
   4   2  10        369.96        370.77         8.43 o                         
   5   2  10       1419.07       1400.61        31.44 o                         
   6   2  10       1279.56       1161.95        23.70 o                         
   7   2  10         12.41          4.73         5.72 o                         
   8   2  10         15.30         27.78         6.13 o                         
   9   2  10         11.26          4.56         7.80 o                         
  -9   3  10          6.00         10.11         8.36 o                         
  -8   3  10         17.34         17.25         6.11 o                         
  -7   3  10       1364.27       1349.46        26.38 o                         
  -6   3  10        255.05        230.61         8.96 o                         
  -5   3  10        114.73        129.75         4.30 o                         
  -4   3  10         30.12         32.57         3.21 o                         
  -3   3  10       1797.15       1932.38        25.90 o                         
  -2   3  10        129.17        147.93         4.89 o                         
  -1   3  10        495.12        539.54        24.49 o                         
   0   3  10        306.34        304.67        10.43 o                         
   1   3  10        855.11        939.68        14.88 o                         
   2   3  10          9.09          1.82         2.10 o                         
   3   3  10         17.11         24.79         3.01 o                         
   4   3  10          5.68          7.90         2.80 o                         
   5   3  10        314.16        292.51         7.56 o                         
   6   3  10          7.50          1.69         4.94 o                         
   7   3  10          0.03          1.70         5.48 o                         
   8   3  10          0.01          1.95         6.10 o                         
   9   3  10          2.40          1.85         7.76 o                         
  -9   4  10         40.42         45.31         7.78 o                         
  -8   4  10         18.38         11.82         6.17 o                         
  -7   4  10        204.23        193.62         9.51 o                         
  -6   4  10        155.33        162.02         7.75 o                         
  -5   4  10        408.94        419.89         7.73 o                         
  -4   4  10        176.71        190.40         5.36 o                         
  -3   4  10       1104.34       1109.03        14.56 o                         
  -2   4  10        251.09        226.47         6.27 o                         
  -1   4  10       1566.94       1698.51        27.66 o                         
   0   4  10        663.74        697.80        12.65 o                         
   1   4  10       1730.20       1721.10        23.26 o                         
   2   4  10        279.15        264.80         6.72 o                         
   3   4  10        220.67        214.19         5.81 o                         
   4   4  10         99.89        104.93         4.55 o                         
   5   4  10        449.07        480.37        10.67 o                         
   6   4  10        129.13        129.78         8.20 o                         
   7   4  10          4.57         11.69         6.04 o                         
   8   4  10         15.51         19.41         6.56 o                         
   9   4  10          7.68         14.98         8.37 o                         
  -9   5  10         16.42         22.91         7.28 o                         
  -8   5  10          0.02          2.62         5.79 o                         
  -7   5  10         10.99          7.46         5.48 o                         
  -6   5  10        762.33        769.87        14.10 o                         
  -5   5  10        280.40        276.98         7.52 o                         
  -4   5  10         71.32         78.12         4.33 o                         
  -3   5  10          4.86          6.09         2.38 o                         
  -2   5  10        177.98        162.74         4.20 o                         
  -1   5  10          2.72         -2.47         2.91 o                         
   0   5  10        521.77        574.40        11.59 o                         
   1   5  10        447.53        442.19         7.78 o                         
   2   5  10          5.15          7.91         2.68 o                         
   3   5  10        139.10        140.20         5.25 o                         
   4   5  10        289.27        292.27         7.53 o                         
   5   5  10         82.66         68.70         5.88 o                         
   6   5  10       1034.58       1040.85        31.91 o                         
   7   5  10         20.73         17.62         6.34 o                         
   8   5  10         28.77         21.88         6.98 o                         
   9   5  10         19.20         48.78        10.16 o                         
  -9   6  10          6.61          2.85         7.74 o                         
  -8   6  10         12.27         18.46         6.37 o                         
  -7   6  10          5.00          2.73         5.34 o                         
  -6   6  10        111.50        123.69         8.27 o                         
  -5   6  10        198.79        182.33        10.80 o                         
  -4   6  10        111.56        113.98         6.11 o                         
  -3   6  10         26.36         25.10         3.11 o                         
  -2   6  10         49.32         38.14         3.01 o                         
  -1   6  10         71.81         65.36         5.14 o                         
   0   6  10        435.87        417.80        18.50 o                         
   1   6  10         32.38         33.50         4.65 o                         
   2   6  10        150.91        137.05         6.84 o                         
   3   6  10         25.41         26.01         3.35 o                         
   4   6  10         89.57         67.22         4.40 o                         
   5   6  10        328.45        357.70         9.96 o                         
   6   6  10         62.45         70.31         7.37 o                         
   7   6  10         85.03         69.48         7.98 o                         
   8   6  10         11.51         15.71         8.37 o                         
  -9   7  10          0.24          4.12         7.46 o                         
  -8   7  10         66.90         62.70         7.89 o                         
  -7   7  10         60.70         49.42         6.92 o                         
  -6   7  10        126.76        147.10         8.23 o                         
  -5   7  10        741.10        690.49        18.85 o                         
  -4   7  10         29.43         29.39         3.99 o                         
  -3   7  10         58.15         64.56         5.33 o                         
  -2   7  10        174.18        167.07         5.81 o                         
  -1   7  10          7.23         12.82         2.99 o                         
   0   7  10        158.89        160.67         5.17 o                         
   1   7  10         59.40         75.52         4.82 o                         
   2   7  10        136.61        155.93         5.76 o                         
   3   7  10        194.50        211.69         5.93 o                         
   4   7  10         22.52         22.66         3.91 o                         
   5   7  10        308.13        330.07        10.70 o                         
   6   7  10         17.15         31.22         6.61 o                         
   7   7  10          0.81          4.75         7.27 o                         
   8   7  10          5.59          5.37         7.97 o                         
  -8   8  10         17.92         18.35         7.98 o                         
  -7   8  10         11.69          5.51         5.48 o                         
  -6   8  10         65.53         68.80         5.10 o                         
  -5   8  10          0.15          4.29         5.52 o                         
  -4   8  10          3.99          4.03         4.09 o                         
  -3   8  10         69.31         72.27         4.65 o                         
  -2   8  10        242.57        255.51         7.83 o                         
  -1   8  10         73.54         76.03         6.58 o                         
   0   8  10        142.42        139.87         5.05 o                         
   1   8  10         47.23         45.91         3.85 o                         
   2   8  10        169.97        183.80         6.61 o                         
   3   8  10          0.41          0.91         3.05 o                         
   4   8  10          3.03         -3.41         3.90 o                         
   5   8  10        307.39        316.71        10.64 o                         
   6   8  10         27.56          9.61         7.27 o                         
   7   8  10          5.04         -0.22         7.27 o                         
   8   8  10          3.26         10.46         8.48 o                         
  -8   9  10         16.69          7.35         7.46 o                         
  -7   9  10          8.85          5.13         5.51 o                         
  -6   9  10          0.07         -1.04         6.20 o                         
  -5   9  10         29.57         14.21         6.13 o                         
  -4   9  10         13.18          7.31         5.64 o                         
  -3   9  10         98.31         90.97         6.22 o                         
  -2   9  10        737.04        686.82        13.87 o                         
  -1   9  10          0.21         -2.24         4.44 o                         
   0   9  10          0.06         -1.71         2.97 o                         
   1   9  10          6.53          9.20         3.37 o                         
   2   9  10         18.16         16.89         4.04 o                         
   3   9  10        509.41        494.91         9.60 o                         
   4   9  10        170.14        148.68         7.43 o                         
   5   9  10          4.08         -3.14         6.73 o                         
   6   9  10        201.65        195.03        15.59 o                         
   7   9  10          4.93          1.40         7.96 o                         
   8   9  10          1.09         -1.81         8.27 o                         
  -8  10  10          5.90         11.94         7.71 o                         
  -7  10  10          0.47         -1.51         6.44 o                         
  -6  10  10          5.03          6.95         6.70 o                         
  -5  10  10        172.86        169.11        10.94 o                         
  -4  10  10        134.29        125.36        13.62 o                         
  -3  10  10        218.08        218.24        12.59 o                         
  -2  10  10        161.69        153.91        12.30 o                         
  -1  10  10        268.34        241.47         9.13 o                         
   0  10  10        120.85        111.41         8.17 o                         
   1  10  10          2.57         -1.47         3.55 o                         
   2  10  10        298.11        304.75        14.19 o                         
   3  10  10          1.06         -0.21         4.04 o                         
   4  10  10         78.78         81.21         6.43 o                         
   5  10  10         87.19         95.36         9.84 o                         
   6  10  10         16.35         10.08         7.70 o                         
   7  10  10          4.73         22.47        13.23 o                         
  -7  11  10          0.55         -3.58         5.85 o                         
  -6  11  10         39.01         46.04        14.02 o                         
  -5  11  10          4.85         15.76         7.18 o                         
  -4  11  10          0.73         -5.53         7.78 o                         
  -3  11  10        223.00        229.47        13.45 o                         
  -2  11  10        257.28        240.55        13.41 o                         
  -1  11  10        741.64        668.56        28.82 o                         
   0  11  10          2.29          4.04         5.17 o                         
   1  11  10         60.85         67.11         6.86 o                         
   2  11  10         65.62         83.67         7.56 o                         
   3  11  10         21.11         20.79         4.59 o                         
   4  11  10          3.11          6.46         6.68 o                         
   5  11  10         14.37         13.30         7.89 o                         
   6  11  10         20.07         32.69         8.53 o                         
   7  11  10          4.56         -3.59         8.16 o                         
  -7  12  10          3.05          2.63        10.27 o                         
  -6  12  10          0.25         -8.31         9.24 o                         
  -5  12  10          7.65          5.66         8.99 o                         
  -4  12  10         18.38         17.71         9.52 o                         
  -3  12  10        109.68        101.76        11.44 o                         
  -2  12  10          2.00          6.35         8.21 o                         
  -1  12  10          5.12         -5.00         7.31 o                         
   0  12  10          0.05          4.44         6.26 o                         
   1  12  10         51.80         47.64         8.93 o                         
   2  12  10         36.62         39.10         7.12 o                         
   3  12  10         65.73         55.09         6.92 o                         
   4  12  10         99.33         84.05         9.23 o                         
   5  12  10         43.25         20.99         8.15 o                         
   6  12  10         49.23         46.47         9.69 o                         
  -6  13  10         14.54          0.78        10.21 o                         
  -5  13  10          0.25         -0.46         9.22 o                         
  -4  13  10          0.00         -5.60         8.20 o                         
  -3  13  10         19.25         19.30         9.67 o                         
  -2  13  10        103.60        103.24        11.84 o                         
  -1  13  10        147.39        160.52        12.90 o                         
   0  13  10         93.75        106.45         9.61 o                         
   1  13  10        242.66        253.04        15.54 o                         
   2  13  10         32.96         41.52         7.95 o                         
   3  13  10        144.30        154.14         7.48 o                         
   4  13  10         17.57          3.21         8.55 o                         
   5  13  10         28.78         28.29         8.77 o                         
   6  13  10          0.10          0.70         8.77 o                         
  -6  14  10         37.69         39.73        15.87 o                         
  -5  14  10          0.09         -6.83        10.00 o                         
  -4  14  10         15.86         10.48         9.68 o                         
  -3  14  10          1.29         -5.87         9.83 o                         
  -2  14  10         12.04         15.74        13.22 o                         
  -1  14  10          3.51         10.13         9.16 o                         
   0  14  10         10.90          6.41         7.91 o                         
   1  14  10        271.67        296.16        14.03 o                         
   2  14  10        206.19        230.29        19.01 o                         
   3  14  10          2.95         14.38         6.42 o                         
   4  14  10         13.47         14.97         7.77 o                         
   5  14  10          2.35         -7.91         7.91 o                         
  -5  15  10         98.40         95.30        13.55 o                         
  -4  15  10          0.09          0.54         9.80 o                         
  -3  15  10         25.98         24.96        10.78 o                         
  -2  15  10          0.04          4.65         9.38 o                         
  -1  15  10          2.88         10.42         8.13 o                         
   0  15  10         28.20         25.38         8.90 o                         
   1  15  10         34.69         48.99        10.71 o                         
   2  15  10          0.28          8.05        10.32 o                         
   3  15  10          0.66          0.51         6.30 o                         
   4  15  10          1.43         24.50         8.38 o                         
  -4  16  10         23.03         29.40        15.62 o                         
  -3  16  10          0.65         -5.17        10.34 o                         
  -2  16  10         47.23         35.03        11.50 o                         
  -1  16  10         25.98         47.30        11.28 o                         
   0  16  10          0.00         -2.52         9.33 o                         
   1  16  10         11.70         24.24        11.13 o                         
   2  16  10          8.14          0.59         8.85 o                         
   3  16  10         16.34          4.42        10.10 o                         
  -3  17  10          7.01         -5.28        12.72 o                         
  -2  17  10         16.17         33.84        12.13 o                         
  -1  17  10          4.00         -9.76         9.76 o                         
   0  17  10          1.77          1.88        10.57 o                         
   1  17  10          4.18         18.25        11.24 o                         
   2  17  10         50.85         51.13        10.96 o                         
  -9   1  11         12.57          4.65         7.80 o                         
  -8   1  11        166.60        173.57        10.95 o                         
  -7   1  11        145.37        143.32         7.57 o                         
  -6   1  11          2.93          5.70         3.22 o                         
  -5   1  11         47.02         42.18         3.55 o                         
  -4   1  11         22.67         22.12         2.63 o                         
  -3   1  11        138.90        172.10         4.82 o                         
  -2   1  11          5.68          4.21         1.87 o                         
  -1   1  11         41.30         49.57         2.45 o                         
   0   1  11         64.87         56.83         3.16 o                         
   1   1  11         65.12         96.52         3.97 o                         
   2   1  11          6.05         12.73         2.54 o                         
   3   1  11         90.59         99.89         4.73 o                         
   4   1  11         44.23         34.02         5.08 o                         
   5   1  11         46.99         47.17         4.60 o                         
   6   1  11         85.83         88.19         7.91 o                         
   7   1  11        101.00         93.88         7.42 o                         
   8   1  11          3.23         -4.97         4.97 o                         
   9   1  11         11.84          9.80         8.23 o                         
  -9   2  11          2.61         -8.33         8.56 o                         
  -8   2  11          4.55          2.13         6.79 o                         
  -7   2  11         18.96         25.42         6.08 o                         
  -6   2  11          2.57          2.25         3.17 o                         
  -5   2  11         44.88         45.17         4.38 o                         
  -4   2  11        217.61        207.74         5.79 o                         
  -3   2  11        139.75        149.57         4.54 o                         
  -2   2  11       1393.06       1464.63        18.34 o                         
  -1   2  11        169.62        160.07         3.82 o                         
   0   2  11        569.98        594.97        10.00 o                         
   1   2  11          6.27          8.04         2.52 o                         
   2   2  11        293.00        341.41         7.25 o                         
   3   2  11          0.10         -2.55         2.55 o                         
   4   2  11        379.19        375.21         9.59 o                         
   5   2  11         85.47         87.04         8.42 o                         
   6   2  11        201.66        203.28         9.45 o                         
   7   2  11         50.64         53.71         8.35 o                         
   8   2  11          0.15          6.73         5.43 o                         
   9   2  11          0.43         -9.11         9.11 o                         
  -9   3  11          0.25          0.36         7.69 o                         
  -8   3  11         38.90         34.43         6.74 o                         
  -7   3  11         82.00         79.76         7.20 o                         
  -6   3  11         13.74          8.56         3.39 o                         
  -5   3  11         43.55         40.15         3.21 o                         
  -4   3  11        121.91        131.77         7.24 o                         
  -3   3  11        137.56        120.16         7.68 o                         
  -2   3  11          0.13          2.31         1.92 o                         
  -1   3  11       1604.33       1717.02        27.42 o                         
   0   3  11         46.92         40.56         2.55 o                         
   1   3  11        102.24        108.63         4.68 o                         
   2   3  11        448.75        448.11        11.03 o                         
   3   3  11          4.55          0.21         2.48 o                         
   4   3  11       1007.44        999.08        15.03 o                         
   5   3  11        163.38        174.50         7.66 o                         
   6   3  11         55.47         64.83         6.93 o                         
   7   3  11          0.48         -0.90         5.15 o                         
   8   3  11          1.67          1.21         6.10 o                         
   9   3  11          6.89         15.45         8.30 o                         
  -9   4  11         34.80         45.16         8.82 o                         
  -8   4  11        163.05        161.69        12.21 o                         
  -7   4  11        120.37        117.64        11.61 o                         
  -6   4  11        117.06        103.26         5.94 o                         
  -5   4  11         20.48         22.50         3.60 o                         
  -4   4  11         92.56         83.70         4.90 o                         
  -3   4  11        160.25        173.18         6.84 o                         
  -2   4  11        163.07        191.01         4.81 o                         
  -1   4  11        100.41        137.43        20.93 o                         
   0   4  11        140.00        135.25         7.93 o                         
   1   4  11        192.38        191.38         5.40 o                         
   2   4  11       1224.17       1293.31        19.13 o                         
   3   4  11        414.66        416.10         8.68 o                         
   4   4  11        178.43        175.62         5.84 o                         
   5   4  11        218.22        197.23         9.54 o                         
   6   4  11        738.55        653.19        16.88 o                         
   7   4  11         26.32         13.37         6.13 o                         
   8   4  11         32.98         20.84         7.84 o                         
   9   4  11         13.73          6.88         8.35 o                         
  -9   5  11          2.46         16.50         7.95 o                         
  -8   5  11         67.90         64.03         7.99 o                         
  -7   5  11         34.47         32.41         6.43 o                         
  -6   5  11          0.01          4.52         3.93 o                         
  -5   5  11          7.67          7.14         3.70 o                         
  -4   5  11        292.82        292.55         7.66 o                         
  -3   5  11        104.06        104.13         4.56 o                         
  -2   5  11         16.59         15.51         2.12 o                         
  -1   5  11          1.07          0.02         3.17 o                         
   0   5  11        170.65        157.59         6.08 o                         
   1   5  11          4.08          7.39         2.53 o                         
   2   5  11        133.79        139.82         4.93 o                         
   3   5  11        120.91        128.75         4.94 o                         
   4   5  11        237.93        226.37         6.47 o                         
   5   5  11        573.62        560.08        13.86 o                         
   6   5  11        244.69        218.50        10.19 o                         
   7   5  11         40.56         24.83         7.49 o                         
   8   5  11          4.34         16.28         7.65 o                         
  -9   6  11          0.47         -1.16         9.61 o                         
  -8   6  11          8.17          5.29         6.01 o                         
  -7   6  11        216.70        214.17        11.55 o                         
  -6   6  11          2.76         -3.56         4.13 o                         
  -5   6  11        771.26        752.64        19.64 o                         
  -4   6  11        348.39        349.80         8.32 o                         
  -3   6  11        416.85        416.86         8.60 o                         
  -2   6  11        116.14        115.49         3.66 o                         
  -1   6  11         73.69         72.64         5.89 o                         
   0   6  11        333.98        366.50         6.46 o                         
   1   6  11          5.61          6.05         2.52 o                         
   2   6  11        111.78        125.37         5.16 o                         
   3   6  11         93.30        109.72         4.15 o                         
   4   6  11        247.92        250.58         7.16 o                         
   5   6  11        193.55        216.44        11.00 o                         
   6   6  11         69.60         87.88         7.93 o                         
   7   6  11         52.44         49.90         8.60 o                         
   8   6  11          0.51         -3.06         7.51 o                         
  -8   7  11          1.08          7.13         6.13 o                         
  -7   7  11          1.61          6.27         5.33 o                         
  -6   7  11         65.96         58.78         8.04 o                         
  -5   7  11         84.45         78.54         7.90 o                         
  -4   7  11        230.66        217.10         7.69 o                         
  -3   7  11        158.85        180.99         6.96 o                         
  -2   7  11         34.34         33.71         3.44 o                         
  -1   7  11         30.77         28.68         4.75 o                         
   0   7  11        565.02        594.26        10.24 o                         
   1   7  11        645.02        667.77        15.99 o                         
   2   7  11         53.62         63.86         5.02 o                         
   3   7  11         28.51         20.98         3.45 o                         
   4   7  11        286.82        301.20         8.40 o                         
   5   7  11          6.58          6.89         4.99 o                         
   6   7  11          3.03         -4.32         6.68 o                         
   7   7  11         44.93         46.88         8.85 o                         
   8   7  11          0.08          2.18         7.75 o                         
  -8   8  11         86.44         69.96         8.93 o                         
  -7   8  11         36.94         45.63         6.05 o                         
  -6   8  11          0.03          0.80         6.52 o                         
  -5   8  11        317.35        314.99        12.97 o                         
  -4   8  11         10.53         15.69         7.67 o                         
  -3   8  11          1.93         -1.86         3.97 o                         
  -2   8  11          9.99         11.98         3.19 o                         
  -1   8  11         45.24         52.79         4.67 o                         
   0   8  11          0.95         -2.64         2.64 o                         
   1   8  11        650.09        641.73        11.35 o                         
   2   8  11         63.72         66.82         7.12 o                         
   3   8  11         65.54         68.20         5.56 o                         
   4   8  11          0.08         -2.03         3.73 o                         
   5   8  11        310.18        293.87        12.63 o                         
   6   8  11          7.18         12.53         7.65 o                         
   7   8  11          9.73          7.76         7.92 o                         
   8   8  11         21.87         26.04         9.33 o                         
  -8   9  11         12.71          8.81         7.00 o                         
  -7   9  11          5.34         -5.27         6.37 o                         
  -6   9  11          2.76         -5.47         5.47 o                         
  -5   9  11          4.86         12.48         6.54 o                         
  -4   9  11        611.16        580.01        17.40 o                         
  -3   9  11          0.02         -1.22         7.05 o                         
  -2   9  11        252.10        229.27         8.87 o                         
  -1   9  11          0.49          2.71         3.29 o                         
   0   9  11          7.08          3.70         3.09 o                         
   1   9  11        468.61        439.24         9.60 o                         
   2   9  11        234.50        245.03         8.18 o                         
   3   9  11        183.13        153.57         9.44 o                         
   4   9  11         44.60         61.13         6.43 o                         
   5   9  11         86.60         82.51         9.25 o                         
   6   9  11        125.12        119.48        16.29 o                         
   7   9  11         22.70         27.41         8.98 o                         
  -8  10  11          1.15         -4.50         9.70 o                         
  -7  10  11         86.89         99.95        12.74 o                         
  -6  10  11         20.59         15.43         7.15 o                         
  -5  10  11        105.00        107.59        11.60 o                         
  -4  10  11        154.07        170.95        11.86 o                         
  -3  10  11         66.60         60.82         9.17 o                         
  -2  10  11          7.98          4.56         9.62 o                         
  -1  10  11        170.33        165.74         9.98 o                         
   0  10  11         20.57         23.90         5.37 o                         
   1  10  11         13.08          1.67         4.47 o                         
   2  10  11         85.83         78.36         7.75 o                         
   3  10  11         95.19         91.84         8.59 o                         
   4  10  11          0.15          2.89         4.75 o                         
   5  10  11        249.34        240.36        13.20 o                         
   6  10  11         40.12         32.82         8.38 o                         
   7  10  11          6.11         -0.32         8.21 o                         
  -7  11  11          0.09         -8.51         8.51 o                         
  -6  11  11          1.45         10.79         9.32 o                         
  -5  11  11         13.88         11.32         6.94 o                         
  -4  11  11        775.16        728.54        24.51 o                         
  -3  11  11         32.84         28.87         8.19 o                         
  -2  11  11          5.90          8.34         7.42 o                         
  -1  11  11        557.30        535.43        22.84 o                         
   0  11  11         95.15         82.90         7.80 o                         
   1  11  11        226.05        243.06        12.19 o                         
   2  11  11         29.28         44.64         7.46 o                         
   3  11  11         65.07         35.24         7.77 o                         
   4  11  11         61.27         64.15        13.00 o                         
   5  11  11         48.39         60.91         8.90 o                         
   6  11  11        110.26        112.62        16.23 o                         
   7  11  11          0.05          6.10         8.78 o                         
  -7  12  11         32.78         29.64        11.68 o                         
  -6  12  11         57.69         59.09        11.51 o                         
  -5  12  11          9.12         18.61         9.33 o                         
  -4  12  11         57.83         46.03        10.10 o                         
  -3  12  11          5.78         15.08         9.23 o                         
  -2  12  11        508.36        513.45        19.91 o                         
  -1  12  11         99.49         97.78        11.17 o                         
   0  12  11        341.69        334.27        19.46 o                         
   1  12  11        343.04        333.57        12.32 o                         
   2  12  11        114.97        109.52        12.68 o                         
   3  12  11          3.12         -1.74         7.35 o                         
   4  12  11          1.40         13.08         6.75 o                         
   5  12  11         38.87         32.00         8.32 o                         
   6  12  11          0.88         -3.90         7.94 o                         
  -6  13  11         15.12         16.61        13.58 o                         
  -5  13  11         14.35         18.65        10.28 o                         
  -4  13  11         32.03         32.05        10.06 o                         
  -3  13  11        106.45         90.13        11.59 o                         
  -2  13  11          6.17         13.57        10.09 o                         
  -1  13  11        119.61        109.07        11.75 o                         
   0  13  11         22.24         19.31         7.59 o                         
   1  13  11         88.13         85.81         8.68 o                         
   2  13  11          3.13         11.39         7.21 o                         
   3  13  11          0.09         -8.39         8.39 o                         
   4  13  11          1.68         -3.13         6.74 o                         
   5  13  11         10.90          3.15         8.26 o                         
   6  13  11         64.15         55.88        10.34 o                         
  -5  14  11          6.67          6.77        10.09 o                         
  -4  14  11         42.07         63.87        18.06 o                         
  -3  14  11          0.56         -2.02         9.17 o                         
  -2  14  11          4.74          1.19         9.43 o                         
  -1  14  11         26.27         17.39         9.28 o                         
   0  14  11          5.42          5.78         7.76 o                         
   1  14  11          6.89          4.72         7.69 o                         
   2  14  11          1.12          4.94         7.92 o                         
   3  14  11         82.77         86.05        12.28 o                         
   4  14  11          8.31         -0.59         7.39 o                         
   5  14  11         61.89         66.87         9.99 o                         
  -5  15  11         15.81         30.32        11.67 o                         
  -4  15  11         14.78         19.52        10.81 o                         
  -3  15  11         84.59         93.18        26.18 o                         
  -2  15  11          9.50         12.44         9.65 o                         
  -1  15  11         19.28         21.22         8.69 o                         
   0  15  11          3.28          4.98         8.28 o                         
   1  15  11         73.82         91.26        12.31 o                         
   2  15  11         40.23         31.74         9.60 o                         
   3  15  11         19.00         32.72        11.38 o                         
   4  15  11         10.97          3.73        10.62 o                         
  -3  16  11          6.04         22.04        11.12 o                         
  -2  16  11         45.13         31.13        11.56 o                         
  -1  16  11         10.74          7.51        13.21 o                         
   0  16  11          0.39         18.39        10.63 o                         
   1  16  11         33.58         33.12        10.08 o                         
   2  16  11         67.73         72.46        11.14 o                         
   3  16  11         19.12         10.80        11.42 o                         
  -2  17  11          4.76          1.96        11.20 o                         
  -1  17  11         19.18         22.34        11.78 o                         
   0  17  11         21.08         35.60        12.13 o                         
   1  17  11         10.00         19.05        10.13 o                         
  -9   0  12         29.26         40.02        12.37 o                         
  -8   0  12        299.55        346.64        20.17 o                         
  -7   0  12        118.91        118.41        23.14 o                         
  -6   0  12         94.57         91.22         8.20 o                         
  -5   0  12        465.66        494.54        12.01 o                         
  -4   0  12          4.70          4.13         3.66 o                         
  -3   0  12       2278.68       2475.15        51.92 o                         
  -2   0  12          4.26          2.76         5.69 o                         
  -1   0  12          9.33          1.97         3.15 o                         
   0   0  12          5.72          9.39         4.33 o                         
   1   0  12        917.57        954.47        17.47 o                         
   2   0  12          2.75         -3.38         3.38 o                         
   3   0  12        247.37        278.54         9.71 o                         
   4   0  12         43.08         27.37        10.51 o                         
   5   0  12         54.80         58.26         8.37 o                         
   6   0  12        121.13        137.76        34.98 o                         
   7   0  12         33.81         24.56         7.89 o                         
   8   0  12          7.71          0.63         6.99 o                         
   9   0  12         51.44         72.95        26.47 o                         
  -9   1  12          0.45         -7.15         7.15 o                         
  -8   1  12          0.01          2.64         7.11 o                         
  -7   1  12        233.11        237.79        11.46 o                         
  -6   1  12        810.48        841.98        14.37 o                         
  -5   1  12        107.21        110.28         4.30 o                         
  -4   1  12        130.08        133.80         5.06 o                         
  -3   1  12        142.12        163.53         4.62 o                         
  -2   1  12        355.37        360.82         6.42 o                         
  -1   1  12          2.09         -1.63         1.89 o                         
   0   1  12       1080.86       1071.35        15.87 o                         
   1   1  12          0.69          2.65         2.60 o                         
   2   1  12         53.71         55.32         3.26 o                         
   3   1  12         40.75         30.37         3.47 o                         
   4   1  12        820.97        788.12        13.38 o                         
   5   1  12          0.00         -1.44         3.64 o                         
   6   1  12         36.61         44.92         6.22 o                         
   7   1  12         45.25         48.55         7.05 o                         
   8   1  12          8.95          6.95         5.48 o                         
   9   1  12          9.95         11.80        10.24 o                         
  -9   2  12         14.72         14.32         8.09 o                         
  -8   2  12         16.54         16.82         7.41 o                         
  -7   2  12          2.24          1.61         5.32 o                         
  -6   2  12          0.94          3.01         3.72 o                         
  -5   2  12        264.05        269.14         5.94 o                         
  -4   2  12         89.16         79.53         4.99 o                         
  -3   2  12        258.22        289.43         6.34 o                         
  -2   2  12        238.13        216.82         5.10 o                         
  -1   2  12         74.59         60.58         2.93 o                         
   0   2  12          6.25          4.66         2.35 o                         
   1   2  12         42.28         58.65         4.40 o                         
   2   2  12         69.42         72.54         4.53 o                         
   3   2  12          1.67          2.42         2.90 o                         
   4   2  12         17.50         25.08         4.04 o                         
   5   2  12        454.19        494.03        13.66 o                         
   6   2  12        466.96        446.46        13.65 o                         
   7   2  12         31.40         14.56         5.96 o                         
   8   2  12         14.49         25.01         7.18 o                         
  -9   3  12          0.54         17.37         7.94 o                         
  -8   3  12          8.76         10.52         7.10 o                         
  -7   3  12        461.20        480.58        14.04 o                         
  -6   3  12        583.19        593.23        11.78 o                         
  -5   3  12          7.28         10.60         3.24 o                         
  -4   3  12        116.03        103.56         4.71 o                         
  -3   3  12       2478.30       2398.11        29.40 o                         
  -2   3  12         56.35         81.66         4.07 o                         
  -1   3  12         45.98         31.91         4.11 o                         
   0   3  12         11.55          0.67         2.55 o                         
   1   3  12        113.18        123.90         4.92 o                         
   2   3  12          0.00          0.18         2.86 o                         
   3   3  12        284.87        270.56         6.66 o                         
   4   3  12        193.73        189.02         6.39 o                         
   5   3  12        845.37        775.16        14.82 o                         
   6   3  12         53.22         60.30         6.86 o                         
   7   3  12          1.58         18.15        18.87 o                         
   8   3  12          0.19         -8.11         8.11 o                         
  -9   4  12          2.37         -0.37         7.40 o                         
  -8   4  12          0.01         -4.14         6.36 o                         
  -7   4  12          1.37          6.53         5.49 o                         
  -6   4  12        101.53        124.24         5.39 o                         
  -5   4  12        217.18        200.60         6.65 o                         
  -4   4  12        177.69        197.35         8.83 o                         
  -3   4  12        978.11        986.31        16.79 o                         
  -2   4  12          0.11          3.82         1.87 o                         
  -1   4  12        206.70        215.55         8.57 o                         
   0   4  12         33.54         34.94         6.99 o                         
   1   4  12         87.01        115.29         5.93 o                         
   2   4  12         54.67         70.78         4.55 o                         
   3   4  12          5.19          6.93         2.87 o                         
   4   4  12          6.19          7.93         3.39 o                         
   5   4  12        230.00        233.99         8.92 o                         
   6   4  12          8.31          9.71         5.77 o                         
   7   4  12         20.87        106.24        23.76 o                         
   8   4  12          5.79          7.07         7.74 o                         
  -9   5  12          0.46          1.58         7.27 o                         
  -8   5  12         51.14         35.07         8.77 o                         
  -7   5  12          0.00         -0.89         5.25 o                         
  -6   5  12        131.58        145.73        10.65 o                         
  -5   5  12          3.73         -0.74         4.79 o                         
  -4   5  12        256.15        271.47         7.05 o                         
  -3   5  12         10.45         11.72         2.81 o                         
  -2   5  12          2.28         -2.73         2.73 o                         
  -1   5  12        791.69        813.67        22.29 o                         
   0   5  12         98.25         92.63         6.51 o                         
   1   5  12         36.08         36.53         3.27 o                         
   2   5  12          2.09          5.45         8.19 o                         
   3   5  12         51.37         47.85         4.27 o                         
   4   5  12         71.79         78.22         5.74 o                         
   5   5  12        166.22        157.80         8.79 o                         
   6   5  12         43.05         56.81        13.77 o                         
   7   5  12          1.90         -3.34         6.23 o                         
   8   5  12          8.07          4.70         7.72 o                         
  -8   6  12        106.08        135.45        11.86 o                         
  -7   6  12          1.05          2.12         5.01 o                         
  -6   6  12         35.73         38.16         7.03 o                         
  -5   6  12          0.60         -2.30         5.29 o                         
  -4   6  12        239.02        263.07         9.81 o                         
  -3   6  12          1.04         -2.69         2.72 o                         
  -2   6  12          2.22          3.96         3.87 o                         
  -1   6  12        135.04        134.39         6.74 o                         
   0   6  12         26.76         25.07         3.46 o                         
   1   6  12        198.55        225.89         6.07 o                         
   2   6  12          4.91          0.99         3.08 o                         
   3   6  12         66.06         69.16         5.34 o                         
   4   6  12          2.59         -0.06         3.69 o                         
   5   6  12        144.58        142.10         8.62 o                         
   6   6  12          3.37         -1.88         6.56 o                         
   7   6  12         38.44         39.32         8.54 o                         
   8   6  12          0.93         -7.44         8.76 o                         
  -8   7  12          3.10          8.75         5.85 o                         
  -7   7  12        302.12        287.37        17.25 o                         
  -6   7  12         17.43         16.37         6.72 o                         
  -5   7  12          9.74          0.52         5.16 o                         
  -4   7  12       1273.79       1166.21        25.67 o                         
  -3   7  12         40.28         41.43         5.04 o                         
  -2   7  12         84.16         90.65         5.57 o                         
  -1   7  12         25.01         20.13         4.73 o                         
   0   7  12         17.79         21.00         2.71 o                         
   1   7  12         12.83         11.11         2.98 o                         
   2   7  12        128.43        131.36         5.68 o                         
   3   7  12         34.36         29.36         4.88 o                         
   4   7  12         13.33         16.08         4.47 o                         
   5   7  12         75.97         78.69         7.50 o                         
   6   7  12          4.02          3.24         6.76 o                         
   7   7  12         15.35          8.57         7.73 o                         
   8   7  12          7.83          6.34         9.98 o                         
  -8   8  12         27.44         36.36        10.85 o                         
  -7   8  12         27.84          6.56         6.90 o                         
  -6   8  12         28.71         27.14         7.54 o                         
  -5   8  12         10.82          9.88         5.95 o                         
  -4   8  12        148.49        134.36         9.08 o                         
  -3   8  12         33.06         34.41         5.87 o                         
  -2   8  12         10.63          9.83         3.16 o                         
  -1   8  12        247.69        233.55         8.64 o                         
   0   8  12          2.54          6.99         2.86 o                         
   1   8  12         63.74         69.03         4.42 o                         
   2   8  12         79.68         81.99         6.19 o                         
   3   8  12         54.27         54.15         6.88 o                         
   4   8  12          0.19          2.13         4.40 o                         
   5   8  12         20.04         13.72         7.21 o                         
   6   8  12         20.51         10.51         7.56 o                         
   7   8  12          5.79          5.57         8.02 o                         
  -8   9  12         10.02         12.85         9.89 o                         
  -7   9  12          0.68          3.07         7.51 o                         
  -6   9  12          7.53          8.99         6.42 o                         
  -5   9  12          0.67         -6.69         6.69 o                         
  -4   9  12        487.61        486.43        15.95 o                         
  -3   9  12        158.41        145.68        10.37 o                         
  -2   9  12          4.34          0.58         6.04 o                         
  -1   9  12         93.83         87.84         7.31 o                         
   0   9  12        292.28        299.67         8.90 o                         
   1   9  12        220.47        213.37         8.68 o                         
   2   9  12         68.25         84.85         7.49 o                         
   3   9  12        120.44        126.80        10.12 o                         
   4   9  12        508.33        500.72        11.57 o                         
   5   9  12          0.21          2.22         6.93 o                         
   6   9  12         12.23         14.82         7.76 o                         
   7   9  12          1.17          3.23         7.70 o                         
  -7  10  12          0.28         10.37         9.37 o                         
  -6  10  12          8.04         24.30         7.59 o                         
  -5  10  12          8.26         11.28         6.63 o                         
  -4  10  12         66.08         71.89         8.50 o                         
  -3  10  12        100.89         94.32        10.59 o                         
  -2  10  12         78.39         60.08         8.62 o                         
  -1  10  12         20.36         22.48         7.09 o                         
   0  10  12        385.57        368.02        15.31 o                         
   1  10  12          0.12         -2.50         5.18 o                         
   2  10  12          7.11          5.56         6.08 o                         
   3  10  12         45.97         47.66         8.14 o                         
   4  10  12        184.60        197.41         8.82 o                         
   5  10  12          1.79         -1.31         6.98 o                         
   6  10  12          8.27          8.39         7.65 o                         
   7  10  12          0.00          0.90         8.38 o                         
  -7  11  12          0.12         10.95         9.26 o                         
  -6  11  12          0.10         -4.92         8.49 o                         
  -5  11  12          2.93         -2.68         6.40 o                         
  -4  11  12        170.16        171.15        13.13 o                         
  -3  11  12        189.04        158.88        12.22 o                         
  -2  11  12          1.46         -0.16         7.41 o                         
  -1  11  12        194.82        194.48        12.04 o                         
   0  11  12        293.88        293.45        16.79 o                         
   1  11  12          0.00          7.30         5.85 o                         
   2  11  12        134.56        145.21         9.98 o                         
   3  11  12          4.55          2.15         7.01 o                         
   4  11  12         45.08         49.11        11.59 o                         
   5  11  12         54.92         38.63         8.04 o                         
   6  11  12          3.63          5.39         8.24 o                         
  -6  12  12          1.79          4.56         9.49 o                         
  -5  12  12          0.00         -1.69         8.40 o                         
  -4  12  12         55.90         71.78        11.10 o                         
  -3  12  12          1.19          3.20         8.33 o                         
  -2  12  12        114.74        107.89        11.39 o                         
  -1  12  12         49.85         31.50         8.72 o                         
   0  12  12        159.19        150.47         9.95 o                         
   1  12  12         11.33          8.85         6.73 o                         
   2  12  12          1.89         13.98         7.33 o                         
   3  12  12         28.57         27.53         8.47 o                         
   4  12  12          8.55         13.25         9.53 o                         
   5  12  12         10.07          9.81         7.65 o                         
   6  12  12          5.55         10.60         8.40 o                         
  -6  13  12          0.01         -8.68         9.75 o                         
  -5  13  12         10.85         13.73        10.11 o                         
  -4  13  12         33.75         22.44        13.45 o                         
  -3  13  12         12.37         27.20         9.45 o                         
  -2  13  12         22.61         33.61         9.92 o                         
  -1  13  12          1.88          7.68         8.64 o                         
   0  13  12         86.85         93.35        13.48 o                         
   1  13  12         82.00         88.21         9.06 o                         
   2  13  12        134.79        146.30        11.11 o                         
   3  13  12         19.06         13.04         8.99 o                         
   4  13  12          4.14         -4.78         9.32 o                         
   5  13  12          5.68         -1.24         7.28 o                         
  -5  14  12         16.11          5.66         9.54 o                         
  -4  14  12          0.10         -9.99         9.99 o                         
  -3  14  12          2.15          7.17         9.50 o                         
  -2  14  12         43.85         30.40        10.24 o                         
  -1  14  12          2.02         -2.49         7.57 o                         
   0  14  12         34.57         38.30        10.17 o                         
   1  14  12          0.79         -4.50         7.03 o                         
   2  14  12          1.22          5.47         9.77 o                         
   3  14  12         16.84         -1.57        14.09 o                         
   4  14  12          6.07         -9.38         9.38 o                         
  -4  15  12          1.48          6.35        10.68 o                         
  -3  15  12        105.17        112.93        13.85 o                         
  -2  15  12          7.20         17.46        10.70 o                         
  -1  15  12          0.43         -5.17         8.17 o                         
   0  15  12         12.18          7.90         8.71 o                         
   1  15  12          6.77          2.36         8.55 o                         
   2  15  12          1.71          1.29        10.40 o                         
   3  15  12          3.04         17.44        10.91 o                         
   4  15  12         21.73          9.60        10.99 o                         
  -3  16  12          1.92         12.33        14.81 o                         
  -2  16  12         37.59         33.74        13.29 o                         
  -1  16  12          7.31          3.26        10.02 o                         
   0  16  12         37.22         37.05        11.47 o                         
   1  16  12          1.23         -2.94         8.57 o                         
   2  16  12         24.02         36.65        12.16 o                         
  -9   1  13         34.52         28.95         8.49 o                         
  -8   1  13         19.05         12.19         7.34 o                         
  -7   1  13         46.55         38.22         7.60 o                         
  -6   1  13          4.29         10.02         3.90 o                         
  -5   1  13          1.42          1.72         2.62 o                         
  -4   1  13         87.69         94.72         5.20 o                         
  -3   1  13        444.59        490.68         8.39 o                         
  -2   1  13        157.83        147.38         5.08 o                         
  -1   1  13        155.16        151.10         5.32 o                         
   0   1  13        321.21        327.16         7.69 o                         
   1   1  13         89.23         92.27         4.14 o                         
   2   1  13         49.59         52.44         3.13 o                         
   3   1  13          8.63         14.09         3.45 o                         
   4   1  13         78.69         82.99         5.46 o                         
   5   1  13          0.11          2.15         5.56 o                         
   6   1  13          0.18         -4.20         5.43 o                         
   7   1  13         10.13         10.98         5.96 o                         
   8   1  13         28.15         38.05         7.36 o                         
  -9   2  13         17.02         32.15         8.50 o                         
  -8   2  13          0.14         -1.55         6.70 o                         
  -7   2  13         33.85         27.79         7.36 o                         
  -6   2  13          0.00         -3.61         3.61 o                         
  -5   2  13         16.36         19.32         3.78 o                         
  -4   2  13         97.96        110.51         5.60 o                         
  -3   2  13         22.26         23.24         3.03 o                         
  -2   2  13         50.97         57.68         3.11 o                         
  -1   2  13        591.18        587.75         9.34 o                         
   0   2  13         11.37          4.63         2.81 o                         
   1   2  13        316.78        344.44         9.17 o                         
   2   2  13         70.09         64.75         4.50 o                         
   3   2  13         13.13         12.04         3.26 o                         
   4   2  13        278.72        252.49         7.22 o                         
   5   2  13         76.10         66.83         8.31 o                         
   6   2  13          8.55          6.38         5.11 o                         
   7   2  13         12.05          5.44         7.70 o                         
   8   2  13         13.34         19.89         6.97 o                         
  -9   3  13         19.99         20.61         8.06 o                         
  -8   3  13         27.28         32.56         7.89 o                         
  -7   3  13          1.21          5.48         7.05 o                         
  -6   3  13         21.30         14.72         5.47 o                         
  -5   3  13         43.67         46.76         4.84 o                         
  -4   3  13         63.68         74.18         4.27 o                         
  -3   3  13         67.31         64.79         5.04 o                         
  -2   3  13          5.66          5.73         2.18 o                         
  -1   3  13        113.29        114.69         6.11 o                         
   0   3  13       1597.23       1633.09        23.70 o                         
   1   3  13          9.64         19.80         3.30 o                         
   2   3  13        141.75        174.98         7.03 o                         
   3   3  13        197.33        200.56         6.74 o                         
   4   3  13         32.23         41.65         4.25 o                         
   5   3  13        268.07        286.90         9.65 o                         
   6   3  13         78.52         79.48         8.66 o                         
   7   3  13          7.65         19.35         7.36 o                         
   8   3  13          1.77         -4.45         7.11 o                         
  -9   4  13          7.40         16.26         8.29 o                         
  -8   4  13         37.98         48.11         8.64 o                         
  -7   4  13        224.73        235.62        10.74 o                         
  -6   4  13         75.54         63.59         7.01 o                         
  -5   4  13          2.87         -0.10         4.32 o                         
  -4   4  13          8.37         12.01         3.12 o                         
  -3   4  13        168.96        161.79         5.09 o                         
  -2   4  13        195.76        182.47         5.62 o                         
  -1   4  13          0.71          4.13         3.88 o                         
   0   4  13        884.69        932.59        19.55 o                         
   1   4  13        173.50        164.30         6.18 o                         
   2   4  13        115.82        109.78         5.55 o                         
   3   4  13        135.55        127.32         7.68 o                         
   4   4  13        186.45        170.90         6.13 o                         
   5   4  13         61.25         56.81         6.79 o                         
   6   4  13         86.60         68.08         8.60 o                         
   7   4  13          8.05         -0.09         6.87 o                         
   8   4  13          4.94          2.01         7.44 o                         
  -8   5  13         23.08         18.33         6.95 o                         
  -7   5  13         97.82        114.82        10.01 o                         
  -6   5  13         90.00         81.16         8.53 o                         
  -5   5  13          7.40          2.46         4.84 o                         
  -4   5  13        122.29        124.42         5.69 o                         
  -3   5  13          3.21          0.67         2.45 o                         
  -2   5  13         21.22         16.86         4.12 o                         
  -1   5  13        166.87        168.37         8.69 o                         
   0   5  13        155.52        161.18         8.17 o                         
   1   5  13        301.82        289.01         9.94 o                         
   2   5  13          5.36         12.59         3.68 o                         
   3   5  13         17.48         15.51         3.91 o                         
   4   5  13        101.35        108.32         5.39 o                         
   5   5  13        333.98        301.88        11.36 o                         
   6   5  13         67.79         66.63         8.63 o                         
   7   5  13          0.03         -0.54         6.96 o                         
   8   5  13          7.34         19.33         8.80 o                         
  -8   6  13         94.51        100.11        12.81 o                         
  -7   6  13         19.31         20.06         6.98 o                         
  -6   6  13        104.89        106.76         9.45 o                         
  -5   6  13        201.80        192.77        11.94 o                         
  -4   6  13         13.01         24.61         5.33 o                         
  -3   6  13        652.00        695.92        14.71 o                         
  -2   6  13        124.28        131.84         7.63 o                         
  -1   6  13        343.08        353.24        11.99 o                         
   0   6  13        294.80        277.01        21.29 o                         
   1   6  13        307.15        292.50         7.19 o                         
   2   6  13         48.03         48.40         4.05 o                         
   3   6  13          1.68          2.67         3.54 o                         
   4   6  13        192.47        149.55         6.60 o                         
   5   6  13          1.10          1.50         5.68 o                         
   6   6  13          6.59         12.87         6.94 o                         
   7   6  13          3.89         -7.10         7.10 o                         
   8   6  13         52.27         44.71         9.50 o                         
  -8   7  13        157.95        193.88        15.14 o                         
  -7   7  13         35.78         36.53         8.04 o                         
  -6   7  13          2.84         -1.69         7.97 o                         
  -5   7  13          1.22          0.09         5.46 o                         
  -4   7  13         42.87         24.62         6.59 o                         
  -3   7  13         53.11         60.43         6.19 o                         
  -2   7  13          0.01          6.63         4.17 o                         
  -1   7  13         78.39        100.25         6.83 o                         
   0   7  13       1141.33       1172.65        20.91 o                         
   1   7  13         95.26         99.69         4.52 o                         
   2   7  13         66.77         67.20         6.23 o                         
   3   7  13          3.37         -0.85         5.18 o                         
   4   7  13        135.54        115.25         7.38 o                         
   5   7  13         83.94         99.45         8.75 o                         
   6   7  13        119.26        128.73         9.96 o                         
   7   7  13          2.62          3.03         7.83 o                         
  -8   8  13          4.04         16.89        14.19 o                         
  -7   8  13        357.89        364.12        18.06 o                         
  -6   8  13          8.85          2.99         6.49 o                         
  -5   8  13         11.83         10.78         9.64 o                         
  -4   8  13        232.29        234.33        11.02 o                         
  -3   8  13         32.32         21.92         6.85 o                         
  -2   8  13         25.06         13.62         6.17 o                         
  -1   8  13         48.14         35.80         6.17 o                         
   0   8  13        178.07        169.28         6.59 o                         
   1   8  13        868.36        845.51        19.05 o                         
   2   8  13         12.68         14.62         5.51 o                         
   3   8  13         50.63         56.93         7.37 o                         
   4   8  13         29.94         16.58         6.74 o                         
   5   8  13        102.38         89.46        10.59 o                         
   6   8  13          3.78          5.98         7.48 o                         
   7   8  13          7.97          4.17         7.96 o                         
  -7   9  13         56.84         34.16         8.71 o                         
  -6   9  13         53.48         62.28         8.82 o                         
  -5   9  13          3.40          0.42         6.03 o                         
  -4   9  13         16.18         11.42         6.59 o                         
  -3   9  13        105.54        101.84         9.50 o                         
  -2   9  13          3.07         -5.44         5.44 o                         
  -1   9  13         12.82         10.00         7.18 o                         
   0   9  13         56.16         42.60         6.05 o                         
   1   9  13          0.00          4.42         5.28 o                         
   2   9  13          3.25          2.32         5.79 o                         
   3   9  13          9.29         12.36         6.31 o                         
   4   9  13         66.23         82.63         9.15 o                         
   5   9  13        200.48        219.94        11.06 o                         
   6   9  13          3.43         -1.66         7.35 o                         
   7   9  13          1.63          4.36         8.19 o                         
  -7  10  13         36.41         60.29        11.92 o                         
  -6  10  13          0.13          0.90         6.49 o                         
  -5  10  13         38.07         34.77         7.78 o                         
  -4  10  13          5.55          1.82         7.84 o                         
  -3  10  13        159.98        135.45        10.83 o                         
  -2  10  13         10.53         12.89         7.78 o                         
  -1  10  13          1.38         -0.24         6.49 o                         
   0  10  13          1.04          4.78         5.22 o                         
   1  10  13         29.67         19.58         5.90 o                         
   2  10  13        406.32        399.82        17.04 o                         
   3  10  13         13.87         -5.24         6.54 o                         
   4  10  13         13.61         14.81         7.71 o                         
   5  10  13          3.59          6.50         6.52 o                         
   6  10  13          1.48          6.15         8.12 o                         
  -7  11  13          7.20         10.68        11.65 o                         
  -6  11  13          0.41         -5.65         8.87 o                         
  -5  11  13         54.64         56.60         9.65 o                         
  -4  11  13         96.69         96.65        25.96 o                         
  -3  11  13         80.32         76.81        10.55 o                         
  -2  11  13         21.70         24.31         8.05 o                         
  -1  11  13        154.49        128.74        10.63 o                         
   0  11  13         32.78         43.53         7.51 o                         
   1  11  13       1045.05       1031.88        24.66 o                         
   2  11  13         23.03         21.71         7.37 o                         
   3  11  13        163.52        149.52        12.82 o                         
   4  11  13          0.07          0.63         8.65 o                         
   5  11  13          0.87         14.25         6.65 o                         
   6  11  13          9.05         -1.79         7.65 o                         
  -6  12  13         81.29        108.66        13.31 o                         
  -5  12  13          3.31         -1.05         9.31 o                         
  -4  12  13          9.44          1.08         8.59 o                         
  -3  12  13          3.71         -4.39         8.20 o                         
  -2  12  13        148.38        166.57        13.03 o                         
  -1  12  13        126.43        131.28        12.02 o                         
   0  12  13          4.64          5.84         6.88 o                         
   1  12  13        589.81        602.50        16.91 o                         
   2  12  13        125.90        156.57        10.90 o                         
   3  12  13         19.02         15.26         8.00 o                         
   4  12  13         18.88         17.09         9.69 o                         
   5  12  13          3.96          9.33         9.71 o                         
  -5  13  13         42.88         55.21        11.74 o                         
  -4  13  13         22.37         24.64        13.19 o                         
  -3  13  13         30.26         27.12         9.65 o                         
  -2  13  13         10.36         12.88         8.97 o                         
  -1  13  13         96.05         91.15         9.55 o                         
   0  13  13         14.70         10.29        10.66 o                         
   1  13  13          0.08         -0.54         6.94 o                         
   2  13  13         11.24         12.96         8.09 o                         
   3  13  13          2.07          4.44         9.07 o                         
   4  13  13         15.75          8.80        10.36 o                         
   5  13  13          3.09         -0.24        12.73 o                         
  -5  14  13          0.99         -4.07        10.00 o                         
  -4  14  13          0.22         -9.62         9.62 o                         
  -3  14  13          9.99          0.10         9.65 o                         
  -2  14  13          0.44          0.72         8.88 o                         
  -1  14  13          0.21          7.22         8.08 o                         
   0  14  13         32.62         54.05         9.27 o                         
   1  14  13         69.61         68.76         9.04 o                         
   2  14  13        214.85        204.42        15.50 o                         
   3  14  13         20.32          2.95         9.83 o                         
   4  14  13          1.47          7.32        10.01 o                         
  -4  15  13          5.43         12.31        10.72 o                         
  -3  15  13         40.67         44.66        12.07 o                         
  -2  15  13         27.32         40.64        11.30 o                         
  -1  15  13          1.34          4.84         8.26 o                         
   0  15  13          0.04         -0.24         7.90 o                         
   1  15  13         41.93         30.87         9.81 o                         
   2  15  13          0.87         -2.49        10.24 o                         
   3  15  13         41.01         43.92        11.95 o                         
  -2  16  13         11.51         14.25        15.45 o                         
  -1  16  13          0.24         16.39        11.01 o                         
   0  16  13         20.59         24.35        11.28 o                         
   1  16  13         52.33         51.19        11.17 o                         
  -9   0  14        107.13        120.76        15.50 o                         
  -8   0  14          1.18         12.82        10.97 o                         
  -7   0  14         34.14         54.39        11.31 o                         
  -6   0  14         35.24         31.15         6.11 o                         
  -5   0  14         10.82         13.23         4.67 o                         
  -4   0  14         25.50         20.65         6.66 o                         
  -3   0  14          6.23          2.14         5.80 o                         
  -2   0  14        120.34        118.53         7.18 o                         
  -1   0  14       1412.50       1343.61        40.48 o                         
   0   0  14        126.31        157.15        11.72 o                         
   1   0  14          7.46         13.17         5.75 o                         
   2   0  14         76.34         73.28         5.35 o                         
   3   0  14        684.31        633.24        15.51 o                         
   4   0  14        798.66        834.22        19.79 o                         
   5   0  14        186.59        169.92        15.00 o                         
   6   0  14         41.30         37.35        10.41 o                         
   7   0  14         42.48         48.78        12.01 o                         
   8   0  14         52.89         52.57        13.34 o                         
  -9   1  14          0.39         -7.77         7.77 o                         
  -8   1  14          1.48          6.96         7.09 o                         
  -7   1  14         33.26         33.32         7.45 o                         
  -6   1  14         12.73         15.29         4.31 o                         
  -5   1  14         22.49         11.84         3.97 o                         
  -4   1  14        294.59        293.03         6.86 o                         
  -3   1  14         46.61         47.11         3.84 o                         
  -2   1  14         33.24         33.26         3.66 o                         
  -1   1  14        537.29        489.48        10.51 o                         
   0   1  14        435.26        454.95        11.58 o                         
   1   1  14         47.94         54.36         3.72 o                         
   2   1  14          3.62         -0.78         3.27 o                         
   3   1  14          0.41         -2.95         2.95 o                         
   4   1  14        174.27        176.24         6.34 o                         
   5   1  14        173.43        157.60         9.26 o                         
   6   1  14         18.03         19.47        11.19 o                         
   7   1  14          0.74          7.33         6.97 o                         
   8   1  14         16.98         20.57         8.03 o                         
  -9   2  14          1.77         -2.01         7.80 o                         
  -8   2  14         16.19          5.94         7.29 o                         
  -7   2  14          9.72          7.64         6.59 o                         
  -6   2  14         25.68         12.87         7.67 o                         
  -5   2  14        277.38        293.35         8.34 o                         
  -4   2  14          1.28         -1.66         2.90 o                         
  -3   2  14        729.46        755.81        11.62 o                         
  -2   2  14        175.21        170.53         4.78 o                         
  -1   2  14        141.90        141.48         4.29 o                         
   0   2  14        657.92        633.64        11.13 o                         
   1   2  14        142.39        157.10         5.60 o                         
   2   2  14        146.76        142.11         6.10 o                         
   3   2  14        176.20        176.26         5.58 o                         
   4   2  14         14.66         15.90         4.16 o                         
   5   2  14         35.06         20.52         5.63 o                         
   6   2  14          0.16         -7.27         7.27 o                         
   7   2  14         12.95          7.53         7.22 o                         
   8   2  14          3.81         -0.20         7.31 o                         
  -8   3  14          0.07         -0.75         6.80 o                         
  -7   3  14          0.52         -1.75         5.73 o                         
  -6   3  14          3.47          0.35         6.45 o                         
  -5   3  14         31.09         21.72         5.07 o                         
  -4   3  14         45.09         53.63         5.23 o                         
  -3   3  14         18.93         20.50         3.08 o                         
  -2   3  14        103.05        113.95         3.89 o                         
  -1   3  14         38.16         34.55         3.61 o                         
   0   3  14        146.33        154.94         5.20 o                         
   1   3  14        893.49        870.41        15.04 o                         
   2   3  14        901.28        881.38        16.02 o                         
   3   3  14        125.50        124.66         7.04 o                         
   4   3  14        300.35        297.08         8.56 o                         
   5   3  14         13.25          4.76         5.62 o                         
   6   3  14         30.77         14.42         6.87 o                         
   7   3  14         56.13         43.40         8.49 o                         
   8   3  14         20.78         17.71        14.11 o                         
  -8   4  14          0.34          3.27         6.36 o                         
  -7   4  14         47.18         50.53         9.86 o                         
  -6   4  14          1.82          4.13         7.09 o                         
  -5   4  14         12.83          4.14         4.63 o                         
  -4   4  14         34.47         25.31         4.18 o                         
  -3   4  14         13.15         14.21         2.92 o                         
  -2   4  14          2.55         -0.97         3.00 o                         
  -1   4  14        149.58        144.13         7.56 o                         
   0   4  14        138.43        126.46         6.07 o                         
   1   4  14        111.56        117.25         5.38 o                         
   2   4  14        183.51        171.47         7.31 o                         
   3   4  14         23.21         33.60         4.69 o                         
   4   4  14        192.36        188.78         7.10 o                         
   5   4  14        125.18        117.37         7.98 o                         
   6   4  14         13.88          1.02         6.73 o                         
   7   4  14          4.71          7.81         8.28 o                         
   8   4  14          0.05         -7.26         9.28 o                         
  -8   5  14          3.31          5.54         8.99 o                         
  -7   5  14         51.91         33.92        13.40 o                         
  -6   5  14         63.70         78.28         8.58 o                         
  -5   5  14         66.28         65.99         6.69 o                         
  -4   5  14         50.53         48.55         5.23 o                         
  -3   5  14          0.74         -2.17         3.18 o                         
  -2   5  14          6.70          3.85         5.96 o                         
  -1   5  14        561.62        574.92        15.61 o                         
   0   5  14         40.93         20.98         6.96 o                         
   1   5  14        292.12        303.69         9.27 o                         
   2   5  14        121.01        144.00         6.31 o                         
   3   5  14         56.79         59.42         6.42 o                         
   4   5  14         41.21         46.06         4.57 o                         
   5   5  14          1.35         -2.99         5.48 o                         
   6   5  14          9.33         13.61         7.08 o                         
   7   5  14          4.72          3.43         7.25 o                         
   8   5  14          0.02          4.39         8.45 o                         
  -8   6  14         16.19         12.33         9.90 o                         
  -7   6  14         29.99         31.16         9.58 o                         
  -6   6  14        119.85        123.76         9.89 o                         
  -5   6  14          6.86          3.25         5.56 o                         
  -4   6  14         40.72         31.31         6.16 o                         
  -3   6  14         27.07         30.97         3.89 o                         
  -2   6  14        726.05        677.83        17.58 o                         
  -1   6  14         50.62         49.92         5.60 o                         
   0   6  14          8.39          3.36         4.72 o                         
   1   6  14        122.29        128.17         6.31 o                         
   2   6  14         22.22         18.14         4.50 o                         
   3   6  14          2.40         -4.97         4.97 o                         
   4   6  14        216.90        218.96        10.94 o                         
   5   6  14        154.94        158.19         9.83 o                         
   6   6  14          8.95          6.88         6.92 o                         
   7   6  14          2.09          5.08         7.67 o                         
  -8   7  14         62.29         63.29        11.66 o                         
  -7   7  14         45.28         72.30        11.33 o                         
  -6   7  14         48.83         48.92         7.98 o                         
  -5   7  14         22.01         17.19         6.57 o                         
  -4   7  14        427.64        418.09        21.45 o                         
  -3   7  14        961.01        880.67        20.51 o                         
  -2   7  14        112.38        110.50         9.80 o                         
  -1   7  14         12.01          2.32         6.46 o                         
   0   7  14        362.85        374.10        13.45 o                         
   1   7  14          3.27          2.85         4.34 o                         
   2   7  14          6.57          9.73         5.52 o                         
   3   7  14          6.57         10.13         5.96 o                         
   4   7  14         72.72         61.51         8.01 o                         
   5   7  14          1.33          2.91         6.46 o                         
   6   7  14          0.04         -4.89         6.79 o                         
   7   7  14         30.07         36.86         8.94 o                         
  -7   8  14          3.00         15.46         9.79 o                         
  -6   8  14          0.05          3.48         6.62 o                         
  -5   8  14          1.66          4.86         7.10 o                         
  -4   8  14         36.02         46.50        13.85 o                         
  -3   8  14        204.41        190.79        10.74 o                         
  -2   8  14          0.35         -5.27         5.29 o                         
  -1   8  14        164.33        153.64         9.01 o                         
   0   8  14        225.53        213.10         7.95 o                         
   1   8  14         99.45         89.74         6.79 o                         
   2   8  14        130.04        146.57         8.56 o                         
   3   8  14        182.17        197.93        11.97 o                         
   4   8  14         11.46          4.93         7.01 o                         
   5   8  14         14.61         24.44         7.68 o                         
   6   8  14          1.37         -5.18         7.24 o                         
   7   8  14          0.21         -1.85         8.01 o                         
  -7   9  14        187.61        203.20        15.39 o                         
  -6   9  14         53.26         34.76         8.27 o                         
  -5   9  14         14.72          9.26         6.37 o                         
  -4   9  14         81.09         77.68         8.55 o                         
  -3   9  14          1.18         -3.45         6.03 o                         
  -2   9  14         10.45         10.44         6.43 o                         
  -1   9  14         57.63         37.11         7.17 o                         
   0   9  14        186.66        192.47         7.91 o                         
   1   9  14        492.64        484.73        14.30 o                         
   2   9  14        107.26         84.23         8.06 o                         
   3   9  14         13.23          7.31         6.56 o                         
   4   9  14         57.74         51.93         8.51 o                         
   5   9  14          0.95         -2.98         8.18 o                         
   6   9  14         46.44         63.17         9.07 o                         
  -7  10  14          4.39          0.80        13.14 o                         
  -6  10  14          9.12         -2.26         6.86 o                         
  -5  10  14         21.50          8.62         6.55 o                         
  -4  10  14          6.17         10.16         9.70 o                         
  -3  10  14          8.79          7.62         6.98 o                         
  -2  10  14        134.29        127.04        14.27 o                         
  -1  10  14        153.14        141.13        13.62 o                         
   0  10  14         80.62         76.05        13.06 o                         
   1  10  14         68.98         55.25         7.24 o                         
   2  10  14        341.77        353.61        13.77 o                         
   3  10  14         76.19         78.41         9.00 o                         
   4  10  14        121.70        155.65        11.33 o                         
   5  10  14          9.05          8.69         9.26 o                         
   6  10  14          2.02         -2.25         7.36 o                         
  -6  11  14          5.77         -1.88         9.37 o                         
  -5  11  14         58.21         73.35        11.42 o                         
  -4  11  14         56.66         39.97         9.71 o                         
  -3  11  14        306.86        329.40        20.69 o                         
  -2  11  14        197.18        195.08        12.78 o                         
  -1  11  14         19.44         22.27         8.15 o                         
   0  11  14         16.33          8.74         6.13 o                         
   1  11  14         72.19         82.27        15.83 o                         
   2  11  14         24.02         34.51         7.85 o                         
   3  11  14          0.43         -6.73         6.73 o                         
   4  11  14          7.19          2.60         8.44 o                         
   5  11  14         60.60         55.89        11.67 o                         
   6  11  14         34.48         29.92         8.32 o                         
  -6  12  14          8.34          7.81        10.04 o                         
  -5  12  14         10.02          6.69         9.19 o                         
  -4  12  14         35.42         45.83        10.31 o                         
  -3  12  14          2.46          7.18         8.60 o                         
  -2  12  14        130.40        129.45        11.94 o                         
  -1  12  14         37.37         30.54         8.45 o                         
   0  12  14         33.02         35.75         7.20 o                         
   1  12  14        283.71        319.37        12.42 o                         
   2  12  14         34.16         58.38        10.89 o                         
   3  12  14          5.18         -3.93         7.71 o                         
   4  12  14         10.56          8.20         9.86 o                         
   5  12  14         51.31         58.41        11.76 o                         
  -5  13  14          2.10         16.43        10.35 o                         
  -4  13  14         47.68         57.01        15.81 o                         
  -3  13  14         73.34         84.97        15.21 o                         
  -2  13  14          0.01          1.27         8.72 o                         
  -1  13  14          0.03         -0.25         6.84 o                         
   0  13  14          9.50          4.61         7.46 o                         
   1  13  14         43.79         56.45         9.15 o                         
   2  13  14        103.82        133.73        13.35 o                         
   3  13  14         53.64         70.59        11.54 o                         
   4  13  14          0.08          4.05         9.66 o                         
  -4  14  14          5.19         18.15        10.98 o                         
  -3  14  14         26.20         28.16        11.24 o                         
  -2  14  14         18.13         19.60        11.17 o                         
  -1  14  14          0.22          4.04         7.90 o                         
   0  14  14          0.67         -1.56         7.45 o                         
   1  14  14         53.93         55.73         8.91 o                         
   2  14  14          0.35         -3.39         9.23 o                         
   3  14  14         28.49         21.65        10.63 o                         
  -3  15  14         16.31         -0.46        10.19 o                         
  -2  15  14          7.24         -2.96         9.69 o                         
  -1  15  14          0.32         -0.30         8.79 o                         
   0  15  14          0.77         -2.74         7.72 o                         
   1  15  14          2.20         17.08         9.00 o                         
   2  15  14          8.27          8.81        10.60 o                         
  -8   1  15          0.14         -7.01         7.01 o                         
  -7   1  15          0.97         -0.87         6.11 o                         
  -6   1  15        108.58        102.35         8.68 o                         
  -5   1  15         52.35         42.55         4.93 o                         
  -4   1  15         31.89         21.93         3.96 o                         
  -3   1  15         32.67         33.44         4.42 o                         
  -2   1  15          1.66          0.82         3.07 o                         
  -1   1  15        360.44        386.33        13.81 o                         
   0   1  15        401.38        336.27        10.36 o                         
   1   1  15        508.94        505.38        10.36 o                         
   2   1  15        378.72        378.52         9.24 o                         
   3   1  15        202.10        204.15         6.01 o                         
   4   1  15          1.98         -2.06         3.74 o                         
   5   1  15          6.16          2.23         6.92 o                         
   6   1  15          5.77          5.28        10.37 o                         
   7   1  15         42.65         47.06        10.41 o                         
   8   1  15          6.27         14.98         8.24 o                         
  -8   2  15          0.11         -1.13        10.24 o                         
  -7   2  15          0.23         -7.82         7.82 o                         
  -6   2  15          3.16          6.44         6.81 o                         
  -5   2  15          0.03         -0.70         4.49 o                         
  -4   2  15         99.08        117.90         5.88 o                         
  -3   2  15          0.33         -2.53         2.58 o                         
  -2   2  15         31.11         41.89         3.21 o                         
  -1   2  15        658.12        647.47        11.22 o                         
   0   2  15        132.80        135.21         5.04 o                         
   1   2  15        136.39        125.97         5.40 o                         
   2   2  15        169.12        185.15         6.80 o                         
   3   2  15         22.61         23.37         4.56 o                         
   4   2  15          7.75          1.98         4.47 o                         
   5   2  15         20.94         32.14         7.87 o                         
   6   2  15          6.19          9.93         9.00 o                         
   7   2  15         11.98          3.70         8.53 o                         
   8   2  15         69.52         50.93        12.55 o                         
  -8   3  15         43.79         55.06        10.45 o                         
  -7   3  15         55.71         51.55         9.78 o                         
  -6   3  15         28.89         21.63         7.39 o                         
  -5   3  15         47.13         50.25         6.45 o                         
  -4   3  15         27.97         26.67         4.99 o                         
  -3   3  15         15.51         11.46         3.50 o                         
  -2   3  15          0.18          2.58         3.04 o                         
  -1   3  15         86.43         78.05         4.43 o                         
   0   3  15        526.74        531.32        10.53 o                         
   1   3  15         47.17         39.35         4.22 o                         
   2   3  15       1802.02       1740.52        32.04 o                         
   3   3  15          3.15          2.73         4.78 o                         
   4   3  15        162.54        158.96         7.14 o                         
   5   3  15          0.00         -5.96         5.96 o                         
   6   3  15          1.90         11.72         6.82 o                         
   7   3  15          0.55         14.18         9.17 o                         
  -8   4  15         10.47         10.80         9.30 o                         
  -7   4  15          4.93         -7.22         7.92 o                         
  -6   4  15         80.80         79.61         8.78 o                         
  -5   4  15         33.29         51.93         7.27 o                         
  -4   4  15         16.00          4.63         3.82 o                         
  -3   4  15          6.72          2.37         3.45 o                         
  -2   4  15        130.62        125.46         5.24 o                         
  -1   4  15         45.37         43.46         5.67 o                         
   0   4  15        168.82        141.61         6.47 o                         
   1   4  15        183.99        199.35         6.65 o                         
   2   4  15         10.77          3.30         3.70 o                         
   3   4  15        604.48        595.90        17.79 o                         
   4   4  15         49.47         44.48         5.82 o                         
   5   4  15          1.19         -0.37         6.25 o                         
   6   4  15          3.10          0.39         6.47 o                         
   7   4  15          1.50          3.38         7.41 o                         
  -8   5  15         11.87          7.30         9.38 o                         
  -7   5  15         34.20         86.23        22.31 o                         
  -6   5  15          0.14         -7.50         7.50 o                         
  -5   5  15        318.92        308.91        10.89 o                         
  -4   5  15        127.49        121.00         9.89 o                         
  -3   5  15        355.74        294.91         7.87 o                         
  -2   5  15        113.30        119.09         7.71 o                         
  -1   5  15        145.74        160.13         8.55 o                         
   0   5  15        756.83        707.05        19.16 o                         
   1   5  15          0.20         -4.74         4.74 o                         
   2   5  15         65.61         86.46         6.61 o                         
   3   5  15          4.09         -5.41         5.41 o                         
   4   5  15         88.64        115.04         8.86 o                         
   5   5  15         48.60         37.91         7.25 o                         
   6   5  15          6.54         -6.66         6.66 o                         
   7   5  15          0.10          4.51         7.49 o                         
  -8   6  15         19.15         25.57        11.35 o                         
  -7   6  15         12.43          4.26         9.03 o                         
  -6   6  15        148.67        159.89        21.79 o                         
  -5   6  15         36.14         27.22         6.99 o                         
  -4   6  15         56.69         53.31         7.03 o                         
  -3   6  15        100.67         88.18         6.25 o                         
  -2   6  15         94.55         96.94         9.22 o                         
  -1   6  15         38.97         15.27         4.59 o                         
   0   6  15         33.22         40.94         6.13 o                         
   1   6  15         89.91        108.22         7.86 o                         
   2   6  15         54.79         52.11         6.44 o                         
   3   6  15        200.41        191.98         9.84 o                         
   4   6  15          5.48         -5.85         5.85 o                         
   5   6  15         27.74         21.03         6.76 o                         
   6   6  15         24.01         37.09         8.13 o                         
   7   6  15         18.54         26.23         8.48 o                         
  -7   7  15         37.88         17.80         9.92 o                         
  -6   7  15         35.30         29.75         9.28 o                         
  -5   7  15        206.85        210.92        11.37 o                         
  -4   7  15        188.93        176.90        11.09 o                         
  -3   7  15         19.56         25.30         6.71 o                         
  -2   7  15          5.64          0.87         7.48 o                         
  -1   7  15        189.01        165.31         9.87 o                         
   0   7  15        173.28        180.56         9.65 o                         
   1   7  15        137.20        150.11        13.71 o                         
   2   7  15        250.37        245.51        11.61 o                         
   3   7  15         41.68         45.37         7.27 o                         
   4   7  15        122.64         90.47         9.31 o                         
   5   7  15         27.86         33.32         6.34 o                         
   6   7  15          3.44         -3.30         7.13 o                         
   7   7  15         10.38         17.22         8.56 o                         
  -7   8  15         15.83          1.40         9.44 o                         
  -6   8  15        152.94        148.75        12.94 o                         
  -5   8  15         18.48         13.04         6.77 o                         
  -4   8  15         38.22         29.90         7.07 o                         
  -3   8  15          8.40          6.54         7.12 o                         
  -2   8  15         76.92         93.06         7.81 o                         
  -1   8  15         36.38         45.67         8.45 o                         
   0   8  15        380.66        372.38        11.05 o                         
   1   8  15        704.72        644.53        16.32 o                         
   2   8  15          0.00         -0.11        15.58 o                         
   3   8  15        137.90        130.00         9.59 o                         
   4   8  15          1.54          7.49         7.20 o                         
   5   8  15         27.79         35.60        10.32 o                         
   6   8  15          5.33         15.73         7.75 o                         
  -7   9  15         57.44         83.15        12.74 o                         
  -6   9  15          0.03         -6.51        14.11 o                         
  -5   9  15         42.62         40.76         8.11 o                         
  -4   9  15          7.16         15.00         7.71 o                         
  -3   9  15          2.20         -6.62         8.06 o                         
  -2   9  15          6.56         24.84        10.48 o                         
  -1   9  15          3.25          5.26         6.19 o                         
   0   9  15        245.94        256.92         9.20 o                         
   1   9  15          7.52         -0.50         6.02 o                         
   2   9  15         55.43         38.40         7.03 o                         
   3   9  15         33.41         26.96         7.48 o                         
   4   9  15         57.44         77.15         9.48 o                         
   5   9  15         84.91         88.96        11.65 o                         
   6   9  15         12.13         22.81         7.60 o                         
  -6  10  15         65.32         62.40        11.23 o                         
  -5  10  15         20.03         14.28         7.41 o                         
  -4  10  15          1.90         -5.25         7.26 o                         
  -3  10  15          0.29          6.26         9.42 o                         
  -2  10  15          3.77         10.64         7.17 o                         
  -1  10  15         98.60         89.80         9.34 o                         
   0  10  15          4.78          3.71         5.46 o                         
   1  10  15          2.42          7.48         6.11 o                         
   2  10  15        221.78        228.94        12.72 o                         
   3  10  15          8.09          7.44         6.95 o                         
   4  10  15         23.46         30.21         9.72 o                         
   5  10  15         18.50         14.55         9.70 o                         
   6  10  15         23.56         17.95         9.92 o                         
  -6  11  15          6.07         24.51        17.67 o                         
  -5  11  15         11.43          8.12         8.67 o                         
  -4  11  15        148.14        147.80        12.64 o                         
  -3  11  15          4.76          1.38         7.41 o                         
  -2  11  15          0.43         -0.84         7.16 o                         
  -1  11  15          2.92          0.13         7.49 o                         
   0  11  15         28.57         25.57         6.63 o                         
   1  11  15         10.96          8.23         6.80 o                         
   2  11  15          9.00          1.85         6.99 o                         
   3  11  15          0.20         11.39         7.60 o                         
   4  11  15         11.17         21.76         9.57 o                         
   5  11  15          1.62          3.81        10.44 o                         
  -5  12  15          3.14         -3.04         9.05 o                         
  -4  12  15          0.81         -8.37         8.37 o                         
  -3  12  15         17.31         32.45         9.73 o                         
  -2  12  15          5.62         17.30        10.98 o                         
  -1  12  15        120.15        121.75         9.46 o                         
   0  12  15        158.00        157.79         9.63 o                         
   1  12  15        104.27        106.09        10.90 o                         
   2  12  15          2.25          4.08         7.30 o                         
   3  12  15          0.76          2.69         7.72 o                         
   4  12  15        103.77        118.33        16.13 o                         
  -4  13  15         31.60         43.23        11.05 o                         
  -3  13  15         31.60         25.02         9.88 o                         
  -2  13  15        111.58        107.93        12.40 o                         
  -1  13  15         34.27         34.71         8.31 o                         
   0  13  15          2.11          6.93         7.11 o                         
   1  13  15         18.14         25.01         8.18 o                         
   2  13  15          8.20         -7.58         7.58 o                         
   3  13  15          1.77         -8.50         9.21 o                         
   4  13  15         77.42         70.84        13.13 o                         
  -3  14  15          0.45          1.96        10.07 o                         
  -2  14  15         11.79          2.59         9.35 o                         
  -1  14  15          0.51          0.36         8.04 o                         
   0  14  15          6.20         19.88         8.19 o                         
   1  14  15         37.77         30.56        10.27 o                         
   2  14  15        102.67        107.23        19.20 o                         
   3  14  15          3.09          8.59        10.74 o                         
  -2  15  15         62.04         90.97        13.57 o                         
  -1  15  15         34.95         36.98         9.38 o                         
   0  15  15          0.10          0.01         8.11 o                         
   1  15  15          1.14         -1.90        10.78 o                         
  -8   0  16          6.71         -6.43        10.00 o                         
  -7   0  16          1.49         -3.86         8.55 o                         
  -6   0  16         47.12         67.89         7.53 o                         
  -5   0  16        394.25        360.91        19.41 o                         
  -4   0  16        142.69        116.32        11.73 o                         
  -3   0  16        474.31        462.78        19.15 o                         
  -2   0  16       1245.05       1144.37        26.36 o                         
  -1   0  16        708.49        765.70        24.07 o                         
   0   0  16         65.07         69.78         8.75 o                         
   1   0  16          1.91         -5.76         5.76 o                         
   2   0  16          4.81         -5.08        14.17 o                         
   3   0  16        223.08        204.71         8.41 o                         
   4   0  16        133.28        140.08        13.06 o                         
   5   0  16          0.23          2.06        14.56 o                         
   6   0  16          0.61         14.72        15.61 o                         
   7   0  16         28.72         37.22        19.39 o                         
  -8   1  16          5.41          6.34         6.94 o                         
  -7   1  16         15.40          7.27         8.01 o                         
  -6   1  16         41.60         34.43         7.67 o                         
  -5   1  16         63.15         59.29         5.79 o                         
  -4   1  16         52.92         53.10         7.01 o                         
  -3   1  16        698.12        699.93        17.20 o                         
  -2   1  16         58.62         62.15         4.54 o                         
  -1   1  16         24.44         20.72         5.16 o                         
   0   1  16        641.15        638.28        17.68 o                         
   1   1  16        154.37        175.19         8.19 o                         
   2   1  16        993.78        947.08        16.30 o                         
   3   1  16        167.78        165.98         5.78 o                         
   4   1  16        125.28        130.49        10.46 o                         
   5   1  16          0.05         -5.88         9.78 o                         
   6   1  16          2.52         -6.15        10.66 o                         
   7   1  16         77.21        110.86        12.38 o                         
  -8   2  16         10.93         10.47         9.23 o                         
  -7   2  16         35.49         32.40         9.25 o                         
  -6   2  16          7.53         -4.69         6.85 o                         
  -5   2  16        135.58        118.47         6.47 o                         
  -4   2  16        595.27        632.51        12.86 o                         
  -3   2  16        319.11        317.64         8.13 o                         
  -2   2  16        972.30        949.17        18.03 o                         
  -1   2  16         10.07          7.48         3.96 o                         
   0   2  16        548.26        519.39         9.85 o                         
   1   2  16        586.00        535.29        11.21 o                         
   2   2  16        379.04        375.81        10.66 o                         
   3   2  16         65.59         70.89         6.53 o                         
   4   2  16          7.36         23.30         5.03 o                         
   5   2  16          1.81          8.91        10.03 o                         
   6   2  16          6.64         11.04         8.65 o                         
   7   2  16          1.03          4.90        13.89 o                         
  -8   3  16          7.61         -1.27         9.26 o                         
  -7   3  16          3.43         -3.00         8.43 o                         
  -6   3  16         56.91         57.79         8.13 o                         
  -5   3  16         50.74         29.86         6.85 o                         
  -4   3  16         32.87         30.32         4.79 o                         
  -3   3  16         16.84         12.04         3.96 o                         
  -2   3  16          3.36          3.59         3.28 o                         
  -1   3  16        340.74        354.64         9.26 o                         
   0   3  16        188.90        186.70         6.10 o                         
   1   3  16         46.46         44.78         5.11 o                         
   2   3  16        164.85        164.69         7.78 o                         
   3   3  16        166.82        162.44         9.62 o                         
   4   3  16          0.26          1.09         4.85 o                         
   5   3  16        128.75        103.45        11.98 o                         
   6   3  16         15.04         17.53         8.51 o                         
   7   3  16         42.69         49.89        10.71 o                         
  -8   4  16         48.41         54.44        11.16 o                         
  -7   4  16          0.46         -3.77         8.96 o                         
  -6   4  16          5.06         10.97        11.29 o                         
  -5   4  16        180.27        157.39         9.61 o                         
  -4   4  16         81.81         50.01         6.13 o                         
  -3   4  16         44.77         43.56         4.32 o                         
  -2   4  16         18.23         25.51         3.78 o                         
  -1   4  16        426.07        453.59        13.04 o                         
   0   4  16          0.69          4.48         4.51 o                         
   1   4  16          7.04          4.58         4.48 o                         
   2   4  16        125.48        103.09         8.36 o                         
   3   4  16         23.10         23.01         7.22 o                         
   4   4  16        123.24        133.68        14.36 o                         
   5   4  16          1.53          5.45         6.25 o                         
   6   4  16          4.41         17.44         8.68 o                         
   7   4  16         12.89          6.11         9.14 o                         
  -8   5  16          1.19         -1.84        11.41 o                         
  -7   5  16         12.77         14.93         9.18 o                         
  -6   5  16          5.62          2.84         7.23 o                         
  -5   5  16         40.25         36.64         8.08 o                         
  -4   5  16          1.00         -3.46         5.57 o                         
  -3   5  16          1.72          0.86         4.29 o                         
  -2   5  16        158.85        150.63         7.50 o                         
  -1   5  16         72.49         79.57         8.05 o                         
   0   5  16        288.27        297.43         9.46 o                         
   1   5  16         94.80         96.36         6.66 o                         
   2   5  16        187.76        208.95        10.26 o                         
   3   5  16         50.64         50.39         8.58 o                         
   4   5  16        171.79        193.54        10.96 o                         
   5   5  16          7.35         12.01         6.16 o                         
   6   5  16          3.26         -7.76         7.76 o                         
   7   5  16         21.28         25.29        10.13 o                         
  -7   6  16          6.26         13.10         9.35 o                         
  -6   6  16         35.01         54.95         9.68 o                         
  -5   6  16          0.83         -1.19         7.62 o                         
  -4   6  16         32.51         42.44         6.11 o                         
  -3   6  16         72.48         59.70         5.76 o                         
  -2   6  16         34.06         35.67         8.91 o                         
  -1   6  16        144.27        122.66        10.27 o                         
   0   6  16        151.14        115.25        10.12 o                         
   1   6  16        331.21        308.48        11.73 o                         
   2   6  16          4.80          1.57         5.68 o                         
   3   6  16         18.67         16.35         6.45 o                         
   4   6  16        110.74        118.24         9.77 o                         
   5   6  16          1.45          7.31         7.81 o                         
   6   6  16          1.73         -1.94         7.01 o                         
   7   6  16          0.15          0.69         9.63 o                         
  -7   7  16         10.95         18.02         9.85 o                         
  -6   7  16         87.25         94.43        11.34 o                         
  -5   7  16         47.56         43.26        15.07 o                         
  -4   7  16         31.81         19.22         6.79 o                         
  -3   7  16        101.40         95.78         8.33 o                         
  -2   7  16        139.06        128.94        32.12 o                         
  -1   7  16         13.87         11.97         6.72 o                         
   0   7  16        733.80        652.17        14.74 o                         
   1   7  16         76.16         47.54         5.91 o                         
   2   7  16          4.17          7.41         5.97 o                         
   3   7  16          0.76          1.95         5.97 o                         
   4   7  16         48.81         41.36         8.77 o                         
   5   7  16         47.39         59.79        10.31 o                         
   6   7  16         18.13         23.01         7.61 o                         
  -7   8  16         16.97         20.06         9.93 o                         
  -6   8  16         20.32         16.24         9.96 o                         
  -5   8  16          2.02          6.29         7.82 o                         
  -4   8  16         26.24         28.60         7.01 o                         
  -3   8  16          3.07          5.92         6.64 o                         
  -2   8  16        242.54        204.00        26.59 o                         
  -1   8  16        320.04        273.51        13.91 o                         
   0   8  16          7.30          4.01         4.53 o                         
   1   8  16         10.28         12.65         6.37 o                         
   2   8  16        149.96        131.31         8.96 o                         
   3   8  16          1.12         -2.18         6.54 o                         
   4   8  16         13.28         13.67         8.65 o                         
   5   8  16         36.08         43.65        10.11 o                         
   6   8  16          6.61          6.92         9.44 o                         
  -6   9  16         24.53         23.24         9.11 o                         
  -5   9  16         21.78         19.77         9.97 o                         
  -4   9  16          2.29          1.09         7.38 o                         
  -3   9  16         17.38         26.40         7.92 o                         
  -2   9  16         51.97         67.64        11.40 o                         
  -1   9  16          2.90          7.10         4.80 o                         
   0   9  16          6.63          9.58         5.42 o                         
   1   9  16        169.24        150.77        10.19 o                         
   2   9  16        141.61        124.13         9.41 o                         
   3   9  16         13.36         17.27         7.14 o                         
   4   9  16          1.60          4.86         7.48 o                         
   5   9  16         11.92          9.50         9.19 o                         
   6   9  16         10.95          2.88        10.14 o                         
  -6  10  16         28.01         39.92        10.74 o                         
  -5  10  16         23.76         23.48        12.66 o                         
  -4  10  16         41.51         39.57         8.98 o                         
  -3  10  16         30.80         35.10         8.44 o                         
  -2  10  16         39.76         45.78         8.50 o                         
  -1  10  16         58.24         58.52         6.54 o                         
   0  10  16         55.15         40.32         6.89 o                         
   1  10  16          5.74         11.38         6.58 o                         
   2  10  16         35.98         42.50         7.69 o                         
   3  10  16         48.90         48.23         9.94 o                         
   4  10  16         50.03         70.77        21.43 o                         
   5  10  16          6.63         15.34         9.88 o                         
  -5  11  16          1.62          5.49        15.36 o                         
  -4  11  16         17.07         23.41         9.44 o                         
  -3  11  16         73.59         71.09        10.19 o                         
  -2  11  16         19.96          4.09         7.41 o                         
  -1  11  16         29.93         34.16         6.63 o                         
   0  11  16          4.39          6.53         6.06 o                         
   1  11  16          1.02         -3.69         6.44 o                         
   2  11  16         46.12         46.51         8.21 o                         
   3  11  16         16.03         14.44         7.76 o                         
   4  11  16          1.31         -8.12         8.84 o                         
   5  11  16          2.40          6.35        10.00 o                         
  -5  12  16          8.35         -4.12        13.48 o                         
  -4  12  16          4.21         -2.64         8.39 o                         
  -3  12  16          0.39          0.84         9.05 o                         
  -2  12  16         15.66         15.31         8.74 o                         
  -1  12  16         58.03         52.86         8.02 o                         
   0  12  16          0.45          0.36         6.57 o                         
   1  12  16          1.77          3.01         6.78 o                         
   2  12  16         57.83         44.24         9.05 o                         
   3  12  16          0.04         -8.68         8.68 o                         
   4  12  16          0.72         -5.96         9.45 o                         
  -4  13  16          4.81         -8.83         8.83 o                         
  -3  13  16          5.73         20.35         9.65 o                         
  -2  13  16          0.59         11.85         9.09 o                         
  -1  13  16         76.67         74.10         9.36 o                         
   0  13  16         16.89         16.48         7.93 o                         
   1  13  16         82.82         80.10         9.99 o                         
   2  13  16          1.96         -2.57         8.09 o                         
   3  13  16         25.65         19.10        10.22 o                         
  -2  14  16          7.58          4.13        10.14 o                         
  -1  14  16         31.30         37.20         9.11 o                         
   0  14  16         44.19         70.89         9.19 o                         
   1  14  16          8.07         11.75         8.37 o                         
   2  14  16          1.39         -9.77         9.77 o                         
  -8   1  17          1.68          1.24         8.60 o                         
  -7   1  17          0.08         -7.09         7.33 o                         
  -6   1  17         10.22         13.62         5.89 o                         
  -5   1  17         53.11         53.97         9.34 o                         
  -4   1  17         26.30         21.10         6.53 o                         
  -3   1  17         43.27         34.55         6.68 o                         
  -2   1  17        522.59        503.00        14.06 o                         
  -1   1  17       3923.50       3927.75        94.45 o                         
   0   1  17        956.60       1121.57        41.75 o                         
   1   1  17         11.44         25.04        10.06 o                         
   2   1  17        682.34        652.24        17.05 o                         
   3   1  17          2.63         12.45         5.92 o                         
   4   1  17        235.71        238.21         9.67 o                         
   5   1  17         13.09          9.21        10.94 o                         
   6   1  17          1.04          0.45        12.39 o                         
   7   1  17        157.47        233.79        15.53 o                         
  -8   2  17         16.52         10.44         9.79 o                         
  -7   2  17          0.87         -6.95         8.26 o                         
  -6   2  17         45.38         64.42         7.89 o                         
  -5   2  17          9.59          7.33         4.67 o                         
  -4   2  17         11.34         13.91         6.57 o                         
  -3   2  17         62.23         69.67         7.10 o                         
  -2   2  17        178.12        198.48        10.02 o                         
  -1   2  17         22.34         31.25         9.59 o                         
   0   2  17          4.14          3.79         7.23 o                         
   1   2  17        359.35        358.49        11.24 o                         
   2   2  17         21.83         20.51         5.78 o                         
   3   2  17        494.80        472.98        18.05 o                         
   4   2  17          2.77         36.00         5.23 o                         
   5   2  17         10.14          7.84         8.75 o                         
   6   2  17          3.10          5.99         8.80 o                         
   7   2  17          9.63         18.56        10.11 o                         
  -7   3  17          1.05          2.91         8.86 o                         
  -6   3  17         48.48         41.91         7.91 o                         
  -5   3  17          5.60         10.58         6.71 o                         
  -4   3  17          1.74          4.23         4.45 o                         
  -3   3  17        192.95        178.06         6.42 o                         
  -2   3  17         19.20         15.79         4.78 o                         
  -1   3  17        612.63        595.73        12.47 o                         
   0   3  17        174.00        204.28         8.87 o                         
   1   3  17         50.79         53.94         5.42 o                         
   2   3  17         59.88         55.67         6.05 o                         
   3   3  17         93.95         97.65        11.76 o                         
   4   3  17        226.52        257.11        18.70 o                         
   5   3  17         26.46         31.97         9.34 o                         
   6   3  17          2.20          4.42         8.49 o                         
   7   3  17          1.56          3.33         9.71 o                         
  -7   4  17         60.51         67.36        10.76 o                         
  -6   4  17         14.31         29.09         7.59 o                         
  -5   4  17         14.03         19.81         7.14 o                         
  -4   4  17         84.56         69.26         7.07 o                         
  -3   4  17        261.38        305.74         8.01 o                         
  -2   4  17        284.77        287.32         8.38 o                         
  -1   4  17        216.97        235.26         8.17 o                         
   0   4  17        171.74        149.27         6.95 o                         
   1   4  17         12.13         -0.04         4.72 o                         
   2   4  17         52.17         52.32         7.35 o                         
   3   4  17        125.76        112.60        13.39 o                         
   4   4  17         43.22         72.79        13.00 o                         
   5   4  17          3.62         -1.62         6.23 o                         
   6   4  17          0.02          3.91         8.61 o                         
   7   4  17          4.42          4.40        10.00 o                         
  -7   5  17         85.92        109.11        12.22 o                         
  -6   5  17         51.83         69.82         8.82 o                         
  -5   5  17         32.78         37.87         7.38 o                         
  -4   5  17          7.36          6.76         6.13 o                         
  -3   5  17         85.39         86.86         5.66 o                         
  -2   5  17         67.53         65.89        10.03 o                         
  -1   5  17         14.09         17.48         5.68 o                         
   0   5  17        553.84        546.67        15.02 o                         
   1   5  17          1.79          4.58         6.67 o                         
   2   5  17        473.20        451.72        18.87 o                         
   3   5  17        105.38         91.96         9.65 o                         
   4   5  17        122.78        142.57        15.67 o                         
   5   5  17         13.05         24.90        11.36 o                         
   6   5  17        176.65        160.96        11.94 o                         
  -7   6  17          0.08         -0.77         9.17 o                         
  -6   6  17          0.06          4.07         8.59 o                         
  -5   6  17         77.96         78.90         9.68 o                         
  -4   6  17         55.96         47.77         6.99 o                         
  -3   6  17        115.08        103.53         7.22 o                         
  -2   6  17         13.20          9.35         6.43 o                         
  -1   6  17         49.51         47.10        10.64 o                         
   0   6  17          0.04          5.15         7.41 o                         
   1   6  17          1.02         -0.75         5.76 o                         
   2   6  17         27.50         31.20         6.44 o                         
   3   6  17        105.71         89.44         8.71 o                         
   4   6  17          0.57         -5.33         6.55 o                         
   5   6  17         11.09          5.55        10.96 o                         
   6   6  17         17.83         23.65         9.87 o                         
  -7   7  17          3.34         12.60         9.88 o                         
  -6   7  17         90.15         89.82        11.89 o                         
  -5   7  17          0.46          3.89         7.88 o                         
  -4   7  17         15.51         13.25         7.63 o                         
  -3   7  17        168.02        139.73        11.02 o                         
  -2   7  17         13.99         11.31         7.31 o                         
  -1   7  17         23.77         23.41        10.53 o                         
   0   7  17         23.07         27.36         6.74 o                         
   1   7  17        245.59        255.74        10.35 o                         
   2   7  17         10.14         -0.83         7.19 o                         
   3   7  17         36.67         38.34         7.64 o                         
   4   7  17         17.73         11.88         7.18 o                         
   5   7  17         60.85         55.98        15.20 o                         
   6   7  17          9.82         22.54        12.68 o                         
  -6   8  17         69.71         68.00        11.15 o                         
  -5   8  17         84.43         77.98        11.15 o                         
  -4   8  17         41.79         27.05        10.47 o                         
  -3   8  17         32.62         27.70         8.77 o                         
  -2   8  17          5.89          9.55         7.84 o                         
  -1   8  17        109.28         91.32        17.06 o                         
   0   8  17         57.45         60.93         5.90 o                         
   1   8  17         33.05         23.97         6.13 o                         
   2   8  17         15.12          1.71         6.38 o                         
   3   8  17          0.21          5.08         7.01 o                         
   4   8  17          6.49          0.79         7.31 o                         
   5   8  17          0.93         10.29        11.93 o                         
  -6   9  17          0.95          6.68         9.05 o                         
  -5   9  17          6.00         -1.87         8.53 o                         
  -4   9  17          2.62         -2.19        10.09 o                         
  -3   9  17          1.84         -0.54         8.53 o                         
  -2   9  17          1.08         -9.11         9.11 o                         
  -1   9  17         33.64         27.53         8.91 o                         
   0   9  17         58.56         42.90         6.19 o                         
   1   9  17         23.94         19.42         6.40 o                         
   2   9  17          0.75          4.54         6.54 o                         
   3   9  17          0.61          0.89         6.91 o                         
   4   9  17          1.08          4.88         8.90 o                         
   5   9  17         14.02         26.39        10.14 o                         
  -5  10  17         25.04         19.65        12.03 o                         
  -4  10  17          0.10        -10.28        10.86 o                         
  -3  10  17          0.02         -7.46         9.45 o                         
  -2  10  17         22.26         20.36         7.66 o                         
  -1  10  17         15.28         14.53         5.45 o                         
   0  10  17          0.05          3.38         5.29 o                         
   1  10  17          0.07         -5.93         5.93 o                         
   2  10  17         42.45         41.99         8.09 o                         
   3  10  17          8.56          5.00         7.56 o                         
   4  10  17          9.92         12.70         9.44 o                         
   5  10  17          0.72         -3.37         9.62 o                         
  -5  11  17          4.54         35.95        13.94 o                         
  -4  11  17         13.37          9.40        11.60 o                         
  -3  11  17         19.05         10.25        18.53 o                         
  -2  11  17         24.59         33.27         8.60 o                         
  -1  11  17         23.82         34.46         6.58 o                         
   0  11  17         76.59         87.08         8.45 o                         
   1  11  17         20.25         20.56         6.90 o                         
   2  11  17         16.98         18.27         7.99 o                         
   3  11  17         27.56         23.28         8.56 o                         
   4  11  17          2.03         10.92         9.89 o                         
  -4  12  17          0.17          2.91        12.44 o                         
  -3  12  17          1.25          4.05         8.51 o                         
  -2  12  17          4.03         10.35         8.52 o                         
  -1  12  17          0.22          6.59         6.99 o                         
   0  12  17         51.22         61.95        13.56 o                         
   1  12  17         42.15         56.48         8.68 o                         
   2  12  17          6.07         10.88         8.09 o                         
   3  12  17         28.88         27.05        10.26 o                         
  -3  13  17          0.01          1.04        10.84 o                         
  -2  13  17         11.46         12.64         9.72 o                         
  -1  13  17         52.27         58.73         9.06 o                         
   0  13  17          1.02          7.86         7.36 o                         
   1  13  17          3.92         -0.87         7.90 o                         
   2  13  17         36.33         35.91         9.26 o                         
  -1  14  17          0.68          3.14         7.80 o                         
   0  14  17         17.66         10.23         8.27 o                         
  -7   0  18          9.56         -3.00        16.06 o                         
  -6   0  18         38.22         35.17        16.28 o                         
  -5   0  18         13.04         16.83        11.35 o                         
  -4   0  18        681.46        661.90        26.16 o                         
  -3   0  18        439.55        454.30        20.59 o                         
  -2   0  18        180.76        189.54        13.31 o                         
  -1   0  18          6.08         -3.33        13.67 o                         
   0   0  18         99.31         62.84        16.11 o                         
   1   0  18       2192.96       2088.96        79.93 o                         
   2   0  18        156.44        142.20        21.34 o                         
   3   0  18        393.58        345.16        28.18 o                         
   4   0  18         24.48         16.56        11.72 o                         
   5   0  18         20.92         38.83        14.45 o                         
   6   0  18         37.28         45.84        17.50 o                         
  -7   1  18          2.09          4.69        11.16 o                         
  -6   1  18          5.36          0.10        10.29 o                         
  -5   1  18          1.97         -4.05         7.18 o                         
  -4   1  18         31.85         48.79         8.69 o                         
  -3   1  18         46.08         46.21         7.05 o                         
  -2   1  18          4.52         -0.68         6.98 o                         
  -1   1  18         24.10         37.33        10.55 o                         
   0   1  18          4.68         29.82        10.83 o                         
   1   1  18         62.90         67.97        12.57 o                         
   2   1  18          0.03         -0.31        10.81 o                         
   3   1  18         90.07        100.79         7.42 o                         
   4   1  18         43.12         33.97         6.17 o                         
   5   1  18          4.23          1.38         9.12 o                         
   6   1  18          6.26          0.71        11.36 o                         
  -7   2  18          2.78         -7.66         7.66 o                         
  -6   2  18          0.12         -4.00         6.11 o                         
  -5   2  18        132.04        142.59        11.47 o                         
  -4   2  18        198.86        186.35        10.28 o                         
  -3   2  18          7.99         11.74         6.20 o                         
  -2   2  18        399.46        398.86        14.57 o                         
  -1   2  18       1316.54       1376.00        39.62 o                         
   0   2  18       2367.23       2513.33        70.87 o                         
   2   2  18        196.61        213.75         9.23 o                         
   3   2  18        751.83        711.62        25.63 o                         
   4   2  18          6.00         11.83        10.77 o                         
   5   2  18         23.74         22.40         8.99 o                         
   6   2  18          4.70          6.43         8.77 o                         
  -7   3  18         72.60         98.74        11.08 o                         
  -6   3  18          2.52         10.02         7.12 o                         
  -5   3  18         36.50         26.03         6.84 o                         
  -4   3  18         13.09          1.83         4.31 o                         
  -3   3  18        405.27        378.19        12.88 o                         
  -2   3  18          2.15          9.06         7.66 o                         
  -1   3  18       1204.04       1265.74        36.98 o                         
   0   3  18         32.02         78.45         8.56 o                         
   1   3  18          0.04         -1.30         5.19 o                         
   2   3  18        105.15        135.16        10.33 o                         
   3   3  18          0.83         -1.05         9.76 o                         
   4   3  18          0.43         13.18        11.14 o                         
   5   3  18         48.23         46.55         8.06 o                         
   6   3  18         57.59         48.34         9.79 o                         
  -7   4  18          0.50          5.93         9.09 o                         
  -6   4  18          1.01          3.52         7.35 o                         
  -5   4  18          2.68          7.51         6.54 o                         
  -4   4  18         83.52         81.32         6.56 o                         
  -3   4  18        293.61        264.89         8.31 o                         
  -2   4  18         11.75         14.69         4.47 o                         
  -1   4  18        191.59        196.65         8.34 o                         
   0   4  18        338.42        333.84        11.29 o                         
   1   4  18         85.40         91.23        14.27 o                         
   2   4  18        101.14        110.48        11.72 o                         
   3   4  18        125.10        134.89        13.84 o                         
   4   4  18          4.11          1.87        25.97 o                         
   5   4  18         25.59         18.87        11.59 o                         
   6   4  18          0.00         -3.45        10.51 o                         
  -7   5  18         36.21         36.09        10.73 o                         
  -6   5  18          3.84         -0.47         7.33 o                         
  -5   5  18          1.31          4.47         6.75 o                         
  -4   5  18         65.58         65.37         7.36 o                         
  -3   5  18          1.25         -2.81         5.47 o                         
  -2   5  18         15.01          3.92         5.77 o                         
  -1   5  18        168.98        167.11        13.53 o                         
   0   5  18         13.63         29.46         7.36 o                         
   1   5  18          2.75         15.47        12.81 o                         
   2   5  18          2.04          2.71         9.60 o                         
   3   5  18          7.39          6.32        10.72 o                         
   4   5  18         38.07         37.13         9.58 o                         
   5   5  18          3.90          9.14        13.39 o                         
   6   5  18          0.00         -3.10        18.42 o                         
  -6   6  18         11.99         13.73         8.84 o                         
  -5   6  18          3.35          6.59         8.03 o                         
  -4   6  18          8.85         11.65         8.36 o                         
  -3   6  18        294.77        315.12        10.56 o                         
  -2   6  18         12.46         22.78        13.94 o                         
  -1   6  18        151.62        170.92        18.50 o                         
   0   6  18          4.87         15.84         7.63 o                         
   1   6  18         15.63          9.32         8.91 o                         
   2   6  18         33.31         25.87         8.87 o                         
   3   6  18          7.57          2.98         8.22 o                         
   4   6  18          0.22         -7.19         8.60 o                         
   5   6  18          0.01        -10.90        10.90 o                         
   6   6  18          1.98         -2.24        14.86 o                         
  -6   7  18          7.22          2.74         8.88 o                         
  -5   7  18         12.48         17.59         8.51 o                         
  -4   7  18          0.35         -8.37         8.37 o                         
  -3   7  18          8.14          9.29         7.56 o                         
  -2   7  18        122.55        136.71        14.95 o                         
  -1   7  18         62.30         89.73        17.61 o                         
   0   7  18          1.35          2.02        10.39 o                         
   1   7  18          1.13          1.01         6.80 o                         
   2   7  18         25.74         24.61         8.13 o                         
   3   7  18         38.14         31.13         9.20 o                         
   4   7  18         29.15         29.14        10.00 o                         
   5   7  18          1.88        -10.20        11.19 o                         
  -6   8  18          7.66          4.23         9.22 o                         
  -5   8  18          0.73         -8.07         8.07 o                         
  -4   8  18         29.13         21.30         9.86 o                         
  -3   8  18          0.11          7.83         7.95 o                         
  -2   8  18         27.15         18.87        11.13 o                         
  -1   8  18          5.87          2.44        15.50 o                         
   0   8  18         67.44         52.92         7.13 o                         
   1   8  18          0.60         -4.94         7.40 o                         
   2   8  18         53.64         48.72         9.03 o                         
   3   8  18         27.10         35.79         9.37 o                         
   4   8  18          5.87         10.96        11.95 o                         
   5   8  18          1.50          7.38        12.29 o                         
  -5   9  18          0.11         -2.82        15.83 o                         
  -4   9  18         75.88         96.31        12.23 o                         
  -3   9  18          0.10         -1.56         8.47 o                         
  -2   9  18         10.02          7.86        11.80 o                         
  -1   9  18         28.56         28.11        17.72 o                         
   0   9  18         21.16         22.71         6.30 o                         
   1   9  18          0.03         11.00         7.26 o                         
   2   9  18         10.01          4.71         8.07 o                         
   3   9  18         69.14         86.21        11.18 o                         
   4   9  18         12.63         14.99        16.28 o                         
  -5  10  18          0.15          1.25        25.17 o                         
  -4  10  18          0.60          4.08        10.17 o                         
  -3  10  18         20.76         22.68        10.15 o                         
  -2  10  18          9.20          8.55        11.95 o                         
  -1  10  18         58.95         62.64        13.32 o                         
   0  10  18         40.59         41.59         7.43 o                         
   1  10  18         98.01         91.46         9.37 o                         
   2  10  18         56.77         80.80        10.27 o                         
   3  10  18         10.29         12.59         9.79 o                         
   4  10  18          6.48         20.06        19.31 o                         
  -4  11  18          3.10          2.43        11.66 o                         
  -3  11  18         63.31         87.98        12.55 o                         
  -2  11  18          6.36          6.64        11.52 o                         
  -1  11  18         18.39         14.41         7.17 o                         
   0  11  18         15.86         15.77         8.11 o                         
   1  11  18          5.96          3.64         9.08 o                         
   2  11  18          9.34          6.05         9.29 o                         
   3  11  18         13.45         17.12        10.22 o                         
  -3  12  18          0.58          0.13        11.60 o                         
  -2  12  18          0.04        -10.98        10.98 o                         
  -1  12  18         28.68         43.09        10.36 o                         
   0  12  18          1.75         12.52         8.73 o                         
   1  12  18          0.00          6.76         7.98 o                         
   2  12  18          0.02         -9.09         9.27 o                         
  -1  13  18         16.67         16.81         8.68 o                         
   0  13  18          6.09          0.97         9.27 o                         
   1  13  18         12.41         10.81         8.56 o                         
  -7   1  19         23.11          9.44        12.69 o                         
  -6   1  19          1.20          0.48        10.83 o                         
  -5   1  19         18.54         15.82         8.90 o                         
  -4   1  19         24.36         18.38         7.78 o                         
  -3   1  19         13.19          5.01         6.93 o                         
  -2   1  19          2.12         -1.07         9.98 o                         
  -1   1  19         63.69         47.28        11.50 o                         
   0   1  19        383.50        425.88        21.32 o                         
   1   1  19          0.28        -10.71        23.22 o                         
   2   1  19          0.89          0.16        11.43 o                         
   3   1  19          0.68          7.05         5.80 o                         
   4   1  19         53.25         51.84        13.06 o                         
   5   1  19         16.98         14.26         8.93 o                         
   6   1  19         39.21         53.03        12.31 o                         
  -7   2  19          1.47         14.47        12.04 o                         
  -6   2  19          3.79         -0.91        10.71 o                         
  -5   2  19         11.61          2.63         8.30 o                         
  -4   2  19          2.70          1.57         7.02 o                         
  -3   2  19         11.53         21.77         7.16 o                         
  -2   2  19        205.54        194.50        14.32 o                         
  -1   2  19         36.25         54.59        20.25 o                         
   0   2  19         37.76         82.92        22.03 o
[truncated: 35,074 more chars]
